# Supplementary material for: Integrative analysis of Iso-Seq and RNA-seq data reveals transcriptome complexity and differentially expressed transcripts in sheep tail fat
Source: PeerJ. 2021 Nov 3;9:e12454. doi: 10.7717/peerj.12454 (PMC8571958; doi:10.7717/peerj.12454)
Supplement: Supplemental Information 3 [file peerj-09-12454-s003.xls]

Isoform_id	NR_protein_accession	NR_defination	GO(biological_process)	GO(cellular_component)	GO(molecular_function)	KO_ID|KO_name|Hyperlink	Pathway_ID(KEGG_pathway)	KOG_ID(Abbreviation)(KOG_Description)	Swiss-Prot_ID	Swiss-Prot_Annotation
1.1.1	CAA10770.1	reverse transcriptase-like [Bos taurus]	*	GO:0005886(plasma membrane);GO:0016020(membrane);GO:0031225(anchored component of membrane);GO:0005578(extracellular matrix)	GO:0043395(heparan sulfate proteoglycan binding)	K08111|GPC5|http://www.genome.jp/dbget-bin/www_bget?ko:K08111	*	*	*	*
1.1.2	CAA10770.1	reverse transcriptase-like [Bos taurus]	*	GO:0005886(plasma membrane);GO:0016020(membrane);GO:0031225(anchored component of membrane);GO:0005578(extracellular matrix)	GO:0043395(heparan sulfate proteoglycan binding)	K08111|GPC5|http://www.genome.jp/dbget-bin/www_bget?ko:K08111	*	*	*	*
1.1002.1	AAC52010.1	mariner transposase [Homo sapiens]	GO:0000729(DNA double-strand break processing);GO:0000737(DNA catabolic process, endonucleolytic);GO:0006303(double-strand break repair via nonhomologous end joining);GO:0008283(cell population proliferation);GO:0010452(histone H3-K36 methylation);GO:0015074(DNA integration);GO:0031297(replication fork processing);GO:0044774(mitotic DNA integrity checkpoint);GO:0051568(histone H3-K4 methylation);…	GO:0000793(condensed chromosome);GO:0005634(nucleus);GO:0035861(site of double-strand break)	GO:0000014(single-stranded DNA endodeoxyribonuclease activity);GO:0003690(double-stranded DNA binding);GO:0003697(single-stranded DNA binding);GO:0004519(endonuclease activity);GO:0005515(protein binding);GO:0008270(zinc ion binding);GO:0042800(histone methyltransferase activity (H3-K4 specific));GO:0042803(protein homodimerization activity);GO:0043566(DNA binding);GO:0044547(DNA topoisomerase bi…	K11433|SETMAR|http://www.genome.jp/dbget-bin/www_bget?ko:K11433	ko00310(Lysine degradation)	*	Histone-lysine	Histone-lysine N-methyltransferase SETMAR OS=Homo sapiens OX=9606 GN=SETMAR PE=1 SV=2
1.1004.1	*	*	*	*	*	*	*	*	*	*
1.1008.1	*	*	*	*	*	*	*	*	*	*
1.1009.1	CAA10770.1	reverse transcriptase-like [Bos taurus]	*	*	*	K08111|GPC5|http://www.genome.jp/dbget-bin/www_bget?ko:K08111	*	*	Protein	Protein FAM3B OS=Mus musculus OX=10090 GN=Fam3b PE=1 SV=1
1.101.1	XP_015418669.1	PREDICTED: cell division cycle protein 20 homolog isoform X1 [Myotis davidii]	GO:0031145(anaphase-promoting complex-dependent catabolic process);GO:0090129(positive regulation of synapse maturation);GO:0031915(positive regulation of synaptic plasticity);GO:0040020(regulation of meiotic nuclear division);GO:0051301(cell division)	GO:0005737(cytoplasm);GO:0005654(nucleoplasm);GO:0005680(anaphase-promoting complex);GO:0005634(nucleus)	GO:0008022(protein C-terminus binding);GO:0019899(enzyme binding);GO:0010997(anaphase-promoting complex binding);GO:0097027(ubiquitin-protein transferase activator activity)	K03363|CDC20|http://www.genome.jp/dbget-bin/www_bget?ko:K03363	ko04110(Cell cycle);ko04111(Cell cycle - yeast);ko04113(Meiosis - yeast);ko04114(Oocyte meiosis);ko04120(Ubiquitin mediated proteolysis)	KOG0305(DO)(Anaphase promoting complex, Cdc20, Cdh1, and Ama1 subunits)	Cell	Cell division cycle protein 20 homolog OS=Sus scrofa OX=9823 GN=CDC20 PE=2 SV=1
1.1013.1	*	*	*	*	*	*	*	*	*	*
1.1014.1	XP_017907173.1	PREDICTED: zinc finger and BTB domain-containing protein 21 [Capra hircus]	GO:0045892(negative regulation of transcription, DNA-templated)	GO:0005634(nucleus)	GO:0008327(methyl-CpG binding);GO:0046872(metal ion binding)	*	*	*	Zinc	Zinc finger and BTB domain-containing protein 21 OS=Homo sapiens OX=9606 GN=ZBTB21 PE=1 SV=2
1.1026.1	XP_014962764.1	PREDICTED: transient receptor potential cation channel subfamily M member 2 isoform X4 [Ovis aries musimon]	GO:0006810(transport);GO:0034220(ion transmembrane transport);GO:0055085(transmembrane transport);GO:0006811(ion transport);GO:0006979(response to oxidative stress);GO:0006812(cation transport)	GO:0016021(integral component of membrane);GO:0016020(membrane)	GO:0005216(ion channel activity);GO:0047631(ADP-ribose diphosphatase activity);GO:0005261(cation channel activity);GO:0016787(hydrolase activity)	K04977|TRPM2|http://www.genome.jp/dbget-bin/www_bget?ko:K04977	ko04921(Oxytocin signaling pathway);ko04621(NOD-like receptor signaling pathway)	*	Transient	Transient receptor potential cation channel subfamily M member 2 OS=Homo sapiens OX=9606 GN=TRPM2 PE=1 SV=2
1.1031.1	*	*	*	*	*	*	*	*	*	*
1.1036.1	ELR54365.1	hypothetical protein M91_01105, partial [Bos mutus]	*	*	*	*	*	*	Craniofacial	Craniofacial development protein 2 OS=Bos taurus OX=9913 GN=CFDP2 PE=1 SV=2
1.1039.1	*	*	*	*	*	*	*	*	*	*
1.1040.1	XP_012301278.1	PREDICTED: uncharacterized protein LOC105712708 [Aotus nancymaae]	*	*	*	*	*	*	*	*
1.1041.1	XP_014955275.1	PREDICTED: cadherin-4 isoform X1 [Ovis aries]	*	*	*	K06797|CDH4|http://www.genome.jp/dbget-bin/www_bget?ko:K06797	ko04514(Cell adhesion molecules (CAMs))	*	*	*
1.1043.1	XP_011986046.1	PREDICTED: carbonyl reductase [NADPH] 1 isoform X2 [Ovis aries musimon]	*	*	GO:0016491(oxidoreductase activity)	K00079|CBR1|http://www.genome.jp/dbget-bin/www_bget?ko:K00079	ko00590(Arachidonic acid metabolism);ko00980(Metabolism of xenobiotics by cytochrome P450)	KOG1208(Q)(Dehydrogenases with different specificities (related to short-chain alcohol dehydrogenases))	Carbonyl	Carbonyl reductase [NADPH] 1 OS=Bos taurus OX=9913 GN=CBR1 PE=2 SV=1
1.1044.1	XP_014961077.1	PREDICTED: protein FAM47E isoform X2 [Ovis aries musimon]	*	*	*	*	*	*	*	*
1.1046.1	*	*	*	*	*	*	*	*	*	*
1.1047.1	CAA10770.1	reverse transcriptase-like [Bos taurus]	GO:0006468(protein phosphorylation);GO:0045333(cellular respiration)	GO:0005739(mitochondrion)	GO:0004672(protein kinase activity);GO:0044822(RNA binding)	K08111|GPC5|http://www.genome.jp/dbget-bin/www_bget?ko:K08111	*	*	*	*
1.1050.1	XP_019811633.1	PREDICTED: ATP-binding cassette sub-family B member 7, mitochondrial isoform X2 [Bos indicus]	*	*	*	K08111|GPC5|http://www.genome.jp/dbget-bin/www_bget?ko:K08111	*	*	*	*
1.1051.1	*	*	*	*	*	*	*	*	*	*
1.1053.1	CAA10770.1	reverse transcriptase-like [Bos taurus]	*	*	*	K08111|GPC5|http://www.genome.jp/dbget-bin/www_bget?ko:K08111	*	*	*	*
1.1055.1	CAA10770.1	reverse transcriptase-like [Bos taurus]	*	*	*	K08111|GPC5|http://www.genome.jp/dbget-bin/www_bget?ko:K08111	*	*	*	*
1.1056.1	XP_014947262.1	PREDICTED: LOW QUALITY PROTEIN: SH3 domain-binding protein 5 isoform X1 [Ovis aries]	GO:1904030(negative regulation of cyclin-dependent protein kinase activity);GO:0061099(negative regulation of protein tyrosine kinase activity);GO:0035556(intracellular signal transduction);GO:0006469(negative regulation of protein kinase activity)	GO:0005737(cytoplasm)	GO:0017124(SH3 domain binding);GO:0004860(protein kinase inhibitor activity)	*	*	*	SH3	SH3 domain-binding protein 5 OS=Mus musculus OX=10090 GN=Sh3bp5 PE=1 SV=3
1.1059.1	*	*	*	*	*	*	*	*	*	*
1.106.1	*	*	*	*	*	*	*	*	*	*
1.106.2	*	*	*	*	*	*	*	*	*	*
1.1060.1	CDJ82682.1	RNA-directed DNA polymerase (reverse transcriptase) domain containing protein [Haemonchus contortus]	*	*	*	K09228|KRAB|http://www.genome.jp/dbget-bin/www_bget?ko:K09228	*	*	*	*
1.1063.1	XP_019811633.1	PREDICTED: ATP-binding cassette sub-family B member 7, mitochondrial isoform X2 [Bos indicus]	*	*	*	*	*	*	*	*
1.1064.1	*	*	*	*	*	*	*	*	*	*
1.1065.1	XP_017908636.1	PREDICTED: inactive phospholipase C-like protein 2 isoform X1 [Capra hircus]	*	*	*	K15370|PLCL2|http://www.genome.jp/dbget-bin/www_bget?ko:K15370	*	*	Inactive	Inactive phospholipase C-like protein 2 OS=Homo sapiens OX=9606 GN=PLCL2 PE=1 SV=2
1.1067.1	XP_010819747.1	PREDICTED: transmembrane 9 superfamily member 2-like isoform X2 [Bos taurus]	GO:0001580(detection of chemical stimulus involved in sensory perception of bitter taste);GO:0007186(G protein-coupled receptor signaling pathway);GO:0007165(signal transduction);GO:0050896(response to stimulus);GO:0050909(sensory perception of taste);GO:0001525(angiogenesis);GO:0010812(negative regulation of cell-substrate adhesion);GO:0016525(negative regulation of angiogenesis);GO:0030154(cell…	GO:0016020(membrane);GO:0016021(integral component of membrane);GO:0005615(extracellular space)	GO:0004871(obsolete signal transducer activity);GO:0033038(bitter taste receptor activity);GO:0004930(G protein-coupled receptor activity);GO:0030971(receptor tyrosine kinase binding);GO:0046872(metal ion binding)	K17086|TM9SF2_4|http://www.genome.jp/dbget-bin/www_bget?ko:K17086	*	*	*	*
1.1068.1	XP_019812414.1	PREDICTED: acidic mammalian chitinase isoform X3 [Bos indicus]	*	*	*	*	*	*	*	*
1.1069.1	XP_014336118.1	PREDICTED: uncharacterized protein LOC106701213 isoform X1 [Bos mutus]	*	*	*	*	*	*	*	*
1.107.1	XP_011999339.1	PREDICTED: lisH domain-containing protein FOPNL isoform X7 [Ovis aries musimon]	GO:0008215(spermine metabolic process);GO:0055114(oxidation-reduction process)	GO:0005777(peroxisome)	GO:0052899(N(1),N(12)-diacetylspermine:oxygen oxidoreductase (3-acetamidopropanal-forming) activity);GO:0052901(spermine:oxygen oxidoreductase (spermidine-forming) activity);GO:0052902(spermidine:oxygen oxidoreductase (3-aminopropanal-forming) activity);GO:0052903(N1-acetylspermine:oxygen oxidoreductase (3-acetamidopropanal-forming) activity);GO:0052904(N1-acetylspermidine:oxygen oxidoreductase (…	K10838|XPC|http://www.genome.jp/dbget-bin/www_bget?ko:K10838	ko03420(Nucleotide excision repair)	*	*	*
1.1070.1	CAA10770.1	reverse transcriptase-like [Bos taurus]	*	*	*	K08111|GPC5|http://www.genome.jp/dbget-bin/www_bget?ko:K08111	*	*	*	*
1.1072.1	*	*	*	*	*	*	*	*	*	*
1.1079.1	XP_005964615.1	PREDICTED: calpain-10 [Pantholops hodgsonii]	*	*	*	K08579|CAPN10|http://www.genome.jp/dbget-bin/www_bget?ko:K08579	*	*	*	*
1.1080.1	*	*	*	*	*	*	*	*	*	*
1.1082.1	*	*	*	*	*	*	*	*	*	*
1.1084.1	XP_005971489.1	PREDICTED: histone deacetylase 4 [Pantholops hodgsonii]	*	*	*	K11406|HDAC4_5|http://www.genome.jp/dbget-bin/www_bget?ko:K11406	ko04371(Apelin signaling pathway)	*	*	*
1.1085.1	*	*	*	*	*	*	*	*	*	*
1.1085.2	*	*	*	*	*	*	*	*	*	*
1.1086.1	*	*	*	*	*	*	*	*	*	*
1.1086.2	*	*	*	*	*	*	*	*	*	*
1.1086.3	ABR01162.1	endonuclease/reverse transcriptase [Sus scrofa]	*	*	*	K14211|ELN|http://www.genome.jp/dbget-bin/www_bget?ko:K14211	ko04974(Protein digestion and absorption)	*	LINE-1	LINE-1 retrotransposable element ORF2 protein OS=Mus musculus OX=10090 GN=Pol PE=1 SV=2
1.1086.4	*	*	*	*	*	*	*	*	*	*
1.1088.1	*	*	*	*	*	*	*	*	*	*
1.1090.1	*	*	*	*	*	*	*	*	*	*
1.1092.1	*	*	*	*	*	*	*	*	*	*
1.1094.1	ELR52348.1	Interferon regulatory factor 6, partial [Bos mutus]	*	*	*	*	*	*	*	*
1.1095.1	XP_014961077.1	PREDICTED: protein FAM47E isoform X2 [Ovis aries musimon]	*	*	*	*	*	*	*	*
1.1096.1	*	*	*	*	*	*	*	*	*	*
1.1097.1	CAA10770.1	reverse transcriptase-like [Bos taurus]	GO:0006468(protein phosphorylation);GO:0045333(cellular respiration)	GO:0005739(mitochondrion)	GO:0004672(protein kinase activity);GO:0044822(RNA binding)	K09228|KRAB|http://www.genome.jp/dbget-bin/www_bget?ko:K09228	*	*	*	*
1.1098.1	*	*	*	*	*	*	*	*	*	*
1.11.1	*	*	*	*	*	*	*	*	*	*
1.1108.1	*	*	*	*	*	*	*	*	*	*
1.1113.1	ELR45514.1	Transposon TX1 uncharacterized 149 kDa protein, partial [Bos mutus]	*	*	*	K09228|KRAB|http://www.genome.jp/dbget-bin/www_bget?ko:K09228	*	*	*	*
1.1114.1	AAI42341.1	DLC1 protein [Bos taurus]	GO:0007165(signal transduction);GO:0035023(regulation of Rho protein signal transduction);GO:0043547(positive regulation of GTPase activity)	GO:0005737(cytoplasm);GO:0005925(focal adhesion);GO:0016020(membrane)	GO:0005096(GTPase activator activity);GO:0008289(lipid binding)	K10838|XPC|http://www.genome.jp/dbget-bin/www_bget?ko:K10838	ko03420(Nucleotide excision repair)	*	*	*
1.1120.1	*	*	*	*	*	*	*	*	*	*
1.1121.1	*	*	*	*	*	*	*	*	*	*
1.1124.1	XP_011955678.1	PREDICTED: uncharacterized protein LOC105603605 [Ovis aries]	*	*	*	K18586|COQ4|http://www.genome.jp/dbget-bin/www_bget?ko:K18586	*	*	*	*
1.1128.1	*	*	*	*	*	*	*	*	*	*
1.1131.1	*	*	*	*	*	*	*	*	*	*
1.1137.1	XP_011952107.2	PREDICTED: fibroblast growth factor 18 isoform X1 [Ovis aries]	*	*	*	K04358|FGF|http://www.genome.jp/dbget-bin/www_bget?ko:K04358	ko04810(Regulation of actin cytoskeleton);ko04010(MAPK signaling pathway);ko04151(PI3K-Akt signaling pathway);ko04015(Rap1 signaling pathway);ko04014(Ras signaling pathway)	*	*	*
1.1139.1	XP_014958889.1	PREDICTED: uncharacterized protein LOC106991855 [Ovis aries]	GO:0008215(spermine metabolic process);GO:0055114(oxidation-reduction process)	GO:0005777(peroxisome)	GO:0052899(N(1),N(12)-diacetylspermine:oxygen oxidoreductase (3-acetamidopropanal-forming) activity);GO:0052901(spermine:oxygen oxidoreductase (spermidine-forming) activity);GO:0052902(spermidine:oxygen oxidoreductase (3-aminopropanal-forming) activity);GO:0052903(N1-acetylspermine:oxygen oxidoreductase (3-acetamidopropanal-forming) activity);GO:0052904(N1-acetylspermidine:oxygen oxidoreductase (…	K10838|XPC|http://www.genome.jp/dbget-bin/www_bget?ko:K10838	ko03420(Nucleotide excision repair)	*	*	*
1.114.1	CAA10770.1	reverse transcriptase-like [Bos taurus]	*	*	*	K08111|GPC5|http://www.genome.jp/dbget-bin/www_bget?ko:K08111	*	*	*	*
1.1141.1	XP_017914101.1	PREDICTED: trafficking protein particle complex subunit 9 isoform X6 [Capra hircus]	*	*	*	*	*	*	*	*
1.1148.1	*	*	*	*	*	*	*	*	*	*
1.1152.1	*	*	*	*	*	*	*	*	*	*
1.1155.1	XP_019812414.1	PREDICTED: acidic mammalian chitinase isoform X3 [Bos indicus]	*	*	*	*	*	*	*	*
1.1158.1	CAA10770.1	reverse transcriptase-like [Bos taurus]	GO:0001580(detection of chemical stimulus involved in sensory perception of bitter taste);GO:0007186(G protein-coupled receptor signaling pathway);GO:0007165(signal transduction);GO:0050896(response to stimulus);GO:0050909(sensory perception of taste)	GO:0016021(integral component of membrane);GO:0016020(membrane)	GO:0004871(obsolete signal transducer activity);GO:0033038(bitter taste receptor activity);GO:0004930(G protein-coupled receptor activity)	K08474|TAS2R|http://www.genome.jp/dbget-bin/www_bget?ko:K08474	ko04742(Taste transduction)	*	Craniofacial	Craniofacial development protein 2 OS=Bos taurus OX=9913 GN=CFDP2 PE=1 SV=2
1.1165.1	XP_014957662.1	PREDICTED: LOW QUALITY PROTEIN: DNA repair protein complementing XP-C cells isoform X1 [Ovis aries]	*	*	*	K10838|XPC|http://www.genome.jp/dbget-bin/www_bget?ko:K10838	ko03420(Nucleotide excision repair)	*	LINE-1	LINE-1 retrotransposable element ORF2 protein OS=Homo sapiens OX=9606 PE=1 SV=1
1.1167.1	*	*	*	*	*	*	*	*	*	*
1.1173.1	ELR60383.1	hypothetical protein M91_04365 [Bos mutus]	*	*	*	*	*	*	LINE-1	LINE-1 retrotransposable element ORF2 protein OS=Homo sapiens OX=9606 PE=1 SV=1
1.1175.1	XP_014254000.1	PREDICTED: LOW QUALITY PROTEIN: uncharacterized protein LOC106669198 [Cimex lectularius]	*	*	*	*	*	*	*	*
1.1176.1	XP_005982306.1	PREDICTED: uncharacterized protein LOC102334977 [Pantholops hodgsonii]	*	*	*	*	*	*	LINE-1	LINE-1 retrotransposable element ORF2 protein OS=Homo sapiens OX=9606 PE=1 SV=1
1.1177.1	*	*	*	*	*	*	*	*	*	*
1.1182.1	*	*	*	*	*	*	*	*	*	*
1.1183.1	*	*	*	*	*	*	*	*	*	*
1.119.1	*	*	*	*	*	*	*	*	*	*
1.1192.1	*	*	*	*	*	*	*	*	*	*
1.1194.1	*	*	*	*	*	*	*	*	*	*
1.1195.1	XP_006059323.1	PREDICTED: uncharacterized protein C1orf185 homolog [Bubalus bubalis]	*	*	*	*	*	*	*	*
1.1197.1	*	*	*	*	*	*	*	*	*	*
1.1199.1	*	*	*	*	*	*	*	*	*	*
1.120.1	*	*	*	*	*	*	*	*	*	*
1.1200.1	XP_012031712.1	PREDICTED: EF-hand calcium-binding domain-containing protein 1-like isoform X3 [Ovis aries]	*	*	*	K14211|ELN|http://www.genome.jp/dbget-bin/www_bget?ko:K14211	ko04974(Protein digestion and absorption)	*	*	*
1.1201.1	*	*	*	*	*	*	*	*	*	*
1.1202.1	*	*	*	*	*	*	*	*	*	*
1.1204.1	CAA10770.1	reverse transcriptase-like [Bos taurus]	*	*	*	K08111|GPC5|http://www.genome.jp/dbget-bin/www_bget?ko:K08111	*	*	LINE-1	LINE-1 retrotransposable element ORF2 protein OS=Homo sapiens OX=9606 PE=1 SV=1
1.1205.1	*	*	*	*	*	*	*	*	LINE-1	LINE-1 retrotransposable element ORF2 protein OS=Homo sapiens OX=9606 PE=1 SV=1
1.1206.1	XP_014333404.1	PREDICTED: LOW QUALITY PROTEIN: origin recognition complex subunit 1 [Bos mutus]	GO:0006260(DNA replication)	GO:0005664(nuclear origin of replication recognition complex);GO:0005634(nucleus)	GO:0003677(DNA binding);GO:0005524(ATP binding);GO:0003682(chromatin binding);GO:0000166(nucleotide binding)	K02603|ORC1|http://www.genome.jp/dbget-bin/www_bget?ko:K02603	ko04110(Cell cycle);ko04111(Cell cycle - yeast);ko04113(Meiosis - yeast)	KOG1514(L)(Origin recognition complex, subunit 1, and related proteins)	Origin	Origin recognition complex subunit 1 OS=Bos taurus OX=9913 GN=ORC1 PE=2 SV=2
1.1208.1	*	*	*	*	*	*	*	*	*	*
1.1211.1	ELR51300.1	PR domain zinc finger protein 12, partial [Bos mutus]	GO:0008215(spermine metabolic process);GO:0055114(oxidation-reduction process)	GO:0005777(peroxisome)	GO:0052899(N(1),N(12)-diacetylspermine:oxygen oxidoreductase (3-acetamidopropanal-forming) activity);GO:0052901(spermine:oxygen oxidoreductase (spermidine-forming) activity);GO:0052902(spermidine:oxygen oxidoreductase (3-aminopropanal-forming) activity);GO:0052903(N1-acetylspermine:oxygen oxidoreductase (3-acetamidopropanal-forming) activity);GO:0052904(N1-acetylspermidine:oxygen oxidoreductase (…	K10838|XPC|http://www.genome.jp/dbget-bin/www_bget?ko:K10838	ko03420(Nucleotide excision repair)	*	*	*
1.1212.1	XP_011539784.1	PREDICTED: protein zyg-11 homolog A isoform X3 [Homo sapiens]	GO:0016567(protein ubiquitination);GO:0051438(regulation of ubiquitin-protein transferase activity)	GO:0031462(Cul2-RING ubiquitin ligase complex)	GO:0004842(ubiquitin-protein transferase activity)	K10350|ZYG11|http://www.genome.jp/dbget-bin/www_bget?ko:K10350	*	KOG3665(R)(ZYG-1-like serine/threonine protein kinases)	Protein	Protein zyg-11 homolog A OS=Homo sapiens OX=9606 GN=ZYG11A PE=2 SV=3
1.1214.1	XP_010849057.1	PREDICTED: craniofacial development protein 2-like isoform X2 [Bison bison bison]	*	*	*	*	*	*	Craniofacial	Craniofacial development protein 2 OS=Bos taurus OX=9913 GN=CFDP2 PE=1 SV=2
1.1215.1	DAA24307.1	TPA: ribosomal protein S20-like [Bos taurus]	*	*	*	K02969|RP-S20e, RPS20|http://www.genome.jp/dbget-bin/www_bget?ko:K02969	ko03010(Ribosome)	KOG0900(J)(40S ribosomal protein S20)	40S	40S ribosomal protein S20 OS=Bos taurus OX=9913 GN=RPS20 PE=3 SV=1
1.1218.1	XP_014252886.1	PREDICTED: LOW QUALITY PROTEIN: craniofacial development protein 2-like [Cimex lectularius]	*	*	*	*	*	*	Craniofacial	Craniofacial development protein 2 OS=Bos taurus OX=9913 GN=CFDP2 PE=1 SV=2
1.122.1	*	*	*	*	*	*	*	*	*	*
1.1224.1	NP_001040099.1	bitter taste receptor Bota-T2R65A [Bos taurus]	GO:0001580(detection of chemical stimulus involved in sensory perception of bitter taste);GO:0007186(G protein-coupled receptor signaling pathway);GO:0007165(signal transduction);GO:0050896(response to stimulus);GO:0050909(sensory perception of taste);GO:0001525(angiogenesis);GO:0010812(negative regulation of cell-substrate adhesion);GO:0016525(negative regulation of angiogenesis);GO:0030154(cell…	GO:0016021(integral component of membrane);GO:0016020(membrane);GO:0005615(extracellular space)	GO:0004871(obsolete signal transducer activity);GO:0033038(bitter taste receptor activity);GO:0004930(G protein-coupled receptor activity);GO:0030971(receptor tyrosine kinase binding);GO:0046872(metal ion binding)	K08474|TAS2R|http://www.genome.jp/dbget-bin/www_bget?ko:K08474	ko04742(Taste transduction)	*	*	*
1.1225.1	ELR58507.1	Putative uncharacterized transposon-derived protein F52C9.6, partial [Bos mutus]	GO:0006355(regulation of transcription, DNA-templated)	GO:0005622(intracellular)	GO:0003676(nucleic acid binding)	K09228|KRAB|http://www.genome.jp/dbget-bin/www_bget?ko:K09228	*	*	LINE-1	LINE-1 retrotransposable element ORF2 protein OS=Homo sapiens OX=9606 PE=1 SV=1
1.1226.1	*	*	*	*	*	*	*	*	*	*
1.1228.1	*	*	*	*	*	*	*	*	*	*
1.1229.1	*	*	*	*	*	*	*	*	*	*
1.1231.1	ELR62045.1	Zinc finger protein 674, partial [Bos mutus]	*	*	*	K10838|XPC|http://www.genome.jp/dbget-bin/www_bget?ko:K10838	ko03420(Nucleotide excision repair)	*	*	*
1.1232.1	XP_014336118.1	PREDICTED: uncharacterized protein LOC106701213 isoform X1 [Bos mutus]	GO:0008215(spermine metabolic process);GO:0055114(oxidation-reduction process)	GO:0005777(peroxisome)	GO:0052899(N(1),N(12)-diacetylspermine:oxygen oxidoreductase (3-acetamidopropanal-forming) activity);GO:0052901(spermine:oxygen oxidoreductase (spermidine-forming) activity);GO:0052902(spermidine:oxygen oxidoreductase (3-aminopropanal-forming) activity);GO:0052903(N1-acetylspermine:oxygen oxidoreductase (3-acetamidopropanal-forming) activity);GO:0052904(N1-acetylspermidine:oxygen oxidoreductase (…	K14740|MT3|http://www.genome.jp/dbget-bin/www_bget?ko:K14740	*	*	*	*
1.1233.1	CAA10770.1	reverse transcriptase-like [Bos taurus]	*	*	*	K09228|KRAB|http://www.genome.jp/dbget-bin/www_bget?ko:K09228	*	*	*	*
1.1234.1	*	*	*	*	*	*	*	*	*	*
1.1235.1	*	*	*	*	*	*	*	*	*	*
1.1236.1	*	*	*	*	*	*	*	*	*	*
1.1237.1	ELR62378.1	hypothetical protein M91_21246, partial [Bos mutus]	*	*	*	K09228|KRAB|http://www.genome.jp/dbget-bin/www_bget?ko:K09228	*	*	*	*
1.1238.1	ELR47484.1	Sodium channel protein type 7 subunit alpha, partial [Bos mutus]	GO:0008215(spermine metabolic process);GO:0055114(oxidation-reduction process)	GO:0005777(peroxisome)	GO:0052899(N(1),N(12)-diacetylspermine:oxygen oxidoreductase (3-acetamidopropanal-forming) activity);GO:0052901(spermine:oxygen oxidoreductase (spermidine-forming) activity);GO:0052902(spermidine:oxygen oxidoreductase (3-aminopropanal-forming) activity);GO:0052903(N1-acetylspermine:oxygen oxidoreductase (3-acetamidopropanal-forming) activity);GO:0052904(N1-acetylspermidine:oxygen oxidoreductase (…	K04825|SCNN1B|http://www.genome.jp/dbget-bin/www_bget?ko:K04825	ko04960(Aldosterone-regulated sodium reabsorption);ko04742(Taste transduction)	*	*	*
1.1239.1	*	*	*	*	*	*	*	*	*	*
1.1240.1	*	*	*	*	*	*	*	*	*	*
1.1241.1	ELR51300.1	PR domain zinc finger protein 12, partial [Bos mutus]	GO:0008215(spermine metabolic process);GO:0055114(oxidation-reduction process)	GO:0005777(peroxisome)	GO:0052899(N(1),N(12)-diacetylspermine:oxygen oxidoreductase (3-acetamidopropanal-forming) activity);GO:0052901(spermine:oxygen oxidoreductase (spermidine-forming) activity);GO:0052902(spermidine:oxygen oxidoreductase (3-aminopropanal-forming) activity);GO:0052903(N1-acetylspermine:oxygen oxidoreductase (3-acetamidopropanal-forming) activity);GO:0052904(N1-acetylspermidine:oxygen oxidoreductase (…	K10838|XPC|http://www.genome.jp/dbget-bin/www_bget?ko:K10838	ko03420(Nucleotide excision repair)	*	*	*
1.1242.1	*	*	*	*	*	*	*	*	*	*
1.1243.1	*	*	*	*	*	*	*	*	*	*
1.1244.1	*	*	*	*	*	*	*	*	*	*
1.1247.1	XP_005658198.1	PREDICTED: endogenous retrovirus group V member 2 Env polyprotein [Sus scrofa]	*	*	*	*	*	*	Endogenous	Endogenous retrovirus group V member 2 Env polyprotein OS=Homo sapiens OX=9606 GN=ERVV-2 PE=2 SV=1
1.1247.2	XP_005658198.1	PREDICTED: endogenous retrovirus group V member 2 Env polyprotein [Sus scrofa]	*	*	*	*	*	*	Endogenous	Endogenous retrovirus group V member 2 Env polyprotein OS=Homo sapiens OX=9606 GN=ERVV-2 PE=2 SV=1
1.125.1	*	*	*	*	*	*	*	*	*	*
1.1250.1	ELR46636.1	hypothetical protein M91_20043 [Bos mutus]	*	*	*	*	*	*	LINE-1	LINE-1 retrotransposable element ORF2 protein OS=Mus musculus OX=10090 GN=Pol PE=1 SV=2
1.1254.1	*	*	*	*	*	*	*	*	*	*
1.1255.1	*	*	*	*	*	*	*	*	*	*
1.1256.1	*	*	*	*	*	*	*	*	*	*
1.1257.1	ELR53589.1	hypothetical protein M91_10569, partial [Bos mutus]	*	*	*	K10408|DNAH|http://www.genome.jp/dbget-bin/www_bget?ko:K10408	*	*	*	*
1.1258.1	*	*	*	*	*	*	*	*	*	*
1.1259.1	XP_011963819.1	PREDICTED: peroxisomal N(1)-acetyl-spermine/spermidine oxidase isoform X7 [Ovis aries musimon]	GO:0008215(spermine metabolic process);GO:0055114(oxidation-reduction process)	GO:0005777(peroxisome)	GO:0052899(N(1),N(12)-diacetylspermine:oxygen oxidoreductase (3-acetamidopropanal-forming) activity);GO:0052901(spermine:oxygen oxidoreductase (spermidine-forming) activity);GO:0052902(spermidine:oxygen oxidoreductase (3-aminopropanal-forming) activity);GO:0052903(N1-acetylspermine:oxygen oxidoreductase (3-acetamidopropanal-forming) activity);GO:0052904(N1-acetylspermidine:oxygen oxidoreductase (…	K14740|MT3|http://www.genome.jp/dbget-bin/www_bget?ko:K14740	*	*	*	*
1.1260.1	XP_019808420.1	PREDICTED: peroxisomal N(1)-acetyl-spermine/spermidine oxidase isoform X5 [Bos indicus]	GO:0008215(spermine metabolic process);GO:0055114(oxidation-reduction process)	GO:0005777(peroxisome)	GO:0052899(N(1),N(12)-diacetylspermine:oxygen oxidoreductase (3-acetamidopropanal-forming) activity);GO:0052901(spermine:oxygen oxidoreductase (spermidine-forming) activity);GO:0052902(spermidine:oxygen oxidoreductase (3-aminopropanal-forming) activity);GO:0052903(N1-acetylspermine:oxygen oxidoreductase (3-acetamidopropanal-forming) activity);GO:0052904(N1-acetylspermidine:oxygen oxidoreductase (…	K06727|FCRL, IRTA|http://www.genome.jp/dbget-bin/www_bget?ko:K06727	*	*	*	*
1.1262.1	BAA25253.1	unnamed protein product [Canis lupus familiaris]	*	*	*	K10838|XPC|http://www.genome.jp/dbget-bin/www_bget?ko:K10838	ko03420(Nucleotide excision repair)	*	LINE-1	LINE-1 retrotransposable element ORF2 protein OS=Homo sapiens OX=9606 PE=1 SV=1
1.1263.1	XP_015355685.1	PREDICTED: cytochrome b-c1 complex subunit 9 [Marmota marmota marmota]	GO:0006122(mitochondrial electron transport, ubiquinol to cytochrome c);GO:0055114(oxidation-reduction process);GO:0009060(aerobic respiration);GO:0034551(mitochondrial respiratory chain complex III assembly);GO:1902600(proton transmembrane transport);GO:0006810(transport)	GO:0005743(mitochondrial inner membrane);GO:0070469(respirasome);GO:0016020(membrane);GO:0005750(mitochondrial respiratory chain complex III);GO:0070062(extracellular exosome);GO:0005739(mitochondrion);GO:0016021(integral component of membrane)	GO:0008121(ubiquinol-cytochrome-c reductase activity)	K00419|QCR9, UCRC|http://www.genome.jp/dbget-bin/www_bget?ko:K00419	ko00190(Oxidative phosphorylation);ko04260(Cardiac muscle contraction)	*	Cytochrome	Cytochrome b-c1 complex subunit 9 OS=Bos taurus OX=9913 GN=UQCR10 PE=1 SV=3
1.1265.1	*	*	*	*	*	*	*	*	*	*
1.1266.1	*	*	*	*	*	*	*	*	LINE-1	LINE-1 retrotransposable element ORF2 protein OS=Homo sapiens OX=9606 PE=1 SV=1
1.1267.1	CAA10770.1	reverse transcriptase-like [Bos taurus]	*	*	*	K09228|KRAB|http://www.genome.jp/dbget-bin/www_bget?ko:K09228	*	*	*	*
1.1268.1	*	*	*	*	*	*	*	*	*	*
1.1269.1	*	*	*	*	*	*	*	*	*	*
1.127.1	*	*	*	*	*	*	*	*	*	*
1.1271.1	*	*	*	*	*	*	*	*	*	*
1.1273.1	CDJ82682.1	RNA-directed DNA polymerase (reverse transcriptase) domain containing protein [Haemonchus contortus]	*	*	*	K09228|KRAB|http://www.genome.jp/dbget-bin/www_bget?ko:K09228	*	*	*	*
1.1274.1	CAA10770.1	reverse transcriptase-like [Bos taurus]	*	*	*	K09228|KRAB|http://www.genome.jp/dbget-bin/www_bget?ko:K09228	*	*	*	*
1.1275.1	*	*	*	*	*	*	*	*	*	*
1.1277.1	*	*	*	*	*	*	*	*	*	*
1.1278.1	NP_001193721.1	natural cytotoxicity triggering receptor 3 ligand 1 precursor [Bos taurus]	GO:0008215(spermine metabolic process);GO:0055114(oxidation-reduction process)	GO:0005777(peroxisome)	GO:0052899(N(1),N(12)-diacetylspermine:oxygen oxidoreductase (3-acetamidopropanal-forming) activity);GO:0052901(spermine:oxygen oxidoreductase (spermidine-forming) activity);GO:0052902(spermidine:oxygen oxidoreductase (3-aminopropanal-forming) activity);GO:0052903(N1-acetylspermine:oxygen oxidoreductase (3-acetamidopropanal-forming) activity);GO:0052904(N1-acetylspermidine:oxygen oxidoreductase (…	K10838|XPC|http://www.genome.jp/dbget-bin/www_bget?ko:K10838	ko03420(Nucleotide excision repair)	*	*	*
1.1279.1	*	*	*	*	*	*	*	*	*	*
1.1281.1	ABF60032.1	transposase [Lipotes vexillifer]	*	*	*	*	*	*	LINE-1	LINE-1 retrotransposable element ORF1 protein OS=Homo sapiens OX=9606 GN=L1RE1 PE=1 SV=1
1.1283.1	XP_019813800.1	PREDICTED: leucine-rich repeat-containing protein 7 [Bos indicus]	*	*	*	*	*	*	*	*
1.1285.1	*	*	*	*	*	*	*	*	*	*
1.1288.1	XP_014959394.1	PREDICTED: elastin isoform X1 [Ovis aries]	*	*	*	K14211|ELN|http://www.genome.jp/dbget-bin/www_bget?ko:K14211	ko04974(Protein digestion and absorption)	*	*	*
1.1289.1	XP_014959023.1	PREDICTED: thymosin beta-4 isoform X1 [Ovis aries]	GO:0030334(regulation of cell migration);GO:0007015(actin filament organization)	GO:0005829(cytosol);GO:0005634(nucleus)	GO:0003785(actin monomer binding)	K05764|TMSB4|http://www.genome.jp/dbget-bin/www_bget?ko:K05764	ko04810(Regulation of actin cytoskeleton)	*	Thymosin	Thymosin beta-4 OS=Mus musculus OX=10090 GN=Tmsb4x PE=1 SV=1
1.1292.1	*	*	*	*	*	*	*	*	*	*
1.1296.1	CAA10770.1	reverse transcriptase-like [Bos taurus]	*	*	*	*	*	*	*	*
1.1297.1	ABR01162.1	endonuclease/reverse transcriptase [Sus scrofa]	*	*	*	*	*	*	LINE-1	LINE-1 retrotransposable element ORF2 protein OS=Homo sapiens OX=9606 PE=1 SV=1
1.1299.1	*	*	*	*	*	*	*	*	*	*
1.1300.1	*	*	*	*	*	*	*	*	*	*
1.1304.1	*	*	*	*	*	*	*	*	*	*
1.131.1	XP_011963819.1	PREDICTED: peroxisomal N(1)-acetyl-spermine/spermidine oxidase isoform X7 [Ovis aries musimon]	GO:0008215(spermine metabolic process);GO:0055114(oxidation-reduction process)	GO:0005777(peroxisome)	GO:0052899(N(1),N(12)-diacetylspermine:oxygen oxidoreductase (3-acetamidopropanal-forming) activity);GO:0052901(spermine:oxygen oxidoreductase (spermidine-forming) activity);GO:0052902(spermidine:oxygen oxidoreductase (3-aminopropanal-forming) activity);GO:0052903(N1-acetylspermine:oxygen oxidoreductase (3-acetamidopropanal-forming) activity);GO:0052904(N1-acetylspermidine:oxygen oxidoreductase (…	K10838|XPC|http://www.genome.jp/dbget-bin/www_bget?ko:K10838	ko03420(Nucleotide excision repair)	*	*	*
1.1310.1	*	*	*	*	*	*	*	*	*	*
1.1311.1	XP_011951921.1	PREDICTED: NXPE family member 2-like, partial [Ovis aries]	*	*	*	K14740|MT3|http://www.genome.jp/dbget-bin/www_bget?ko:K14740	*	*	*	*
1.1312.1	*	*	*	*	*	*	*	*	*	*
1.1316.1	AAD26115.1	pulmonary surfactant-associated protein B precursor, partial [Ovis aries]	*	*	*	K08474|TAS2R|http://www.genome.jp/dbget-bin/www_bget?ko:K08474	ko04742(Taste transduction)	*	*	*
1.1317.1	NP_001040099.1	bitter taste receptor Bota-T2R65A [Bos taurus]	GO:0001580(detection of chemical stimulus involved in sensory perception of bitter taste);GO:0007186(G protein-coupled receptor signaling pathway);GO:0007165(signal transduction);GO:0050896(response to stimulus);GO:0050909(sensory perception of taste)	GO:0016021(integral component of membrane);GO:0016020(membrane)	GO:0004871(obsolete signal transducer activity);GO:0033038(bitter taste receptor activity);GO:0004930(G protein-coupled receptor activity)	K08474|TAS2R|http://www.genome.jp/dbget-bin/www_bget?ko:K08474	ko04742(Taste transduction)	*	*	*
1.132.1	CAA10770.1	reverse transcriptase-like [Bos taurus]	*	*	*	*	*	*	*	*
1.1320.1	XP_012004130.1	PREDICTED: craniofacial development protein 2 isoform X2 [Ovis aries musimon]	*	GO:0005634(nucleus);GO:0005737(cytoplasm)	*	*	*	*	Craniofacial	Craniofacial development protein 2 OS=Bos taurus OX=9913 GN=CFDP2 PE=1 SV=2
1.1321.1	CAA10770.1	reverse transcriptase-like [Bos taurus]	*	*	*	K08111|GPC5|http://www.genome.jp/dbget-bin/www_bget?ko:K08111	*	*	*	*
1.1322.1	*	*	*	*	*	*	*	*	*	*
1.1323.1	XP_014962585.1	PREDICTED: LOW QUALITY PROTEIN: putative ankyrin repeat domain-containing protein 19 [Ovis aries musimon]	*	*	*	*	*	*	Coiled-coil	Coiled-coil domain-containing protein 3 OS=Mus musculus OX=10090 GN=Ccdc3 PE=1 SV=1
1.1324.1	*	*	*	*	*	*	*	*	*	*
1.1325.1	CAA10770.1	reverse transcriptase-like [Bos taurus]	*	*	*	K09228|KRAB|http://www.genome.jp/dbget-bin/www_bget?ko:K09228	*	*	*	*
1.1326.1	*	*	*	*	*	*	*	*	*	*
1.1327.1	*	*	*	*	*	*	*	*	*	*
1.1329.1	*	*	*	*	*	*	*	*	*	*
1.133.1	*	*	*	*	*	*	*	*	*	*
1.1331.1	*	*	*	*	*	*	*	*	*	*
1.1332.1	*	*	*	*	*	*	*	*	*	*
1.1333.1	*	*	*	*	*	*	*	*	*	*
1.1334.1	NP_001040099.1	bitter taste receptor Bota-T2R65A [Bos taurus]	GO:0001580(detection of chemical stimulus involved in sensory perception of bitter taste);GO:0007186(G protein-coupled receptor signaling pathway);GO:0007165(signal transduction);GO:0050896(response to stimulus);GO:0050909(sensory perception of taste)	GO:0016021(integral component of membrane);GO:0016020(membrane)	GO:0004871(obsolete signal transducer activity);GO:0033038(bitter taste receptor activity);GO:0004930(G protein-coupled receptor activity)	K08474|TAS2R|http://www.genome.jp/dbget-bin/www_bget?ko:K08474	ko04742(Taste transduction)	*	*	*
1.1335.1	*	*	*	*	*	*	*	*	*	*
1.1336.1	XP_011981301.1	PREDICTED: AP-3 complex subunit mu-2 isoform X2 [Ovis aries musimon]	GO:0008215(spermine metabolic process);GO:0055114(oxidation-reduction process)	GO:0005777(peroxisome)	GO:0052899(N(1),N(12)-diacetylspermine:oxygen oxidoreductase (3-acetamidopropanal-forming) activity);GO:0052901(spermine:oxygen oxidoreductase (spermidine-forming) activity);GO:0052902(spermidine:oxygen oxidoreductase (3-aminopropanal-forming) activity);GO:0052903(N1-acetylspermine:oxygen oxidoreductase (3-acetamidopropanal-forming) activity);GO:0052904(N1-acetylspermidine:oxygen oxidoreductase (…	K17584|PCIF1|http://www.genome.jp/dbget-bin/www_bget?ko:K17584	*	*	*	*
1.1338.1	*	*	*	*	*	*	*	*	*	*
1.134.1	*	*	*	*	*	*	*	*	*	*
1.1340.1	ELR45960.1	hypothetical protein M91_13367, partial [Bos mutus]	*	*	*	K14211|ELN|http://www.genome.jp/dbget-bin/www_bget?ko:K14211	ko04974(Protein digestion and absorption)	*	*	*
1.1343.1	*	*	*	*	*	*	*	*	*	*
1.1344.1	*	*	*	*	*	*	*	*	*	*
1.1345.1	*	*	*	*	*	*	*	*	*	*
1.1346.1	ELR55211.1	hypothetical protein M91_18560, partial [Bos mutus]	*	*	*	K14740|MT3|http://www.genome.jp/dbget-bin/www_bget?ko:K14740	*	*	LINE-1	LINE-1 reverse transcriptase homolog OS=Nycticebus coucang OX=9470 PE=4 SV=1
1.1349.1	CDJ82682.1	RNA-directed DNA polymerase (reverse transcriptase) domain containing protein [Haemonchus contortus]	*	*	*	*	*	*	LINE-1	LINE-1 retrotransposable element ORF2 protein OS=Homo sapiens OX=9606 PE=1 SV=1
1.135.1	*	*	*	*	*	*	*	*	*	*
1.1354.1	*	*	*	*	*	*	*	*	*	*
1.1358.1	XP_017908337.1	PREDICTED: uncharacterized protein LOC108636659, partial [Capra hircus]	*	*	*	K09228|KRAB|http://www.genome.jp/dbget-bin/www_bget?ko:K09228	*	*	Putative	Putative uncharacterized transposon-derived protein F52C9.6 OS=Caenorhabditis elegans OX=6239 GN=F52C9.6 PE=5 SV=1
1.1360.1	*	*	*	*	*	*	*	*	*	*
1.1367.1	*	*	*	*	*	*	*	*	*	*
1.137.1	XP_011998199.1	PREDICTED: BEN domain-containing protein 5 isoform X4 [Ovis aries musimon]	GO:0045892(negative regulation of transcription, DNA-templated)	GO:0005794(Golgi apparatus)	*	*	*	*	BEN	BEN domain-containing protein 5 OS=Homo sapiens OX=9606 GN=BEND5 PE=1 SV=1
1.1370.1	*	*	*	*	*	*	*	*	*	*
1.1375.1	XP_014962448.1	PREDICTED: N-terminal EF-hand calcium-binding protein 2 isoform X6 [Ovis aries musimon]	GO:0006351(transcription, DNA-templated);GO:0006468(protein phosphorylation);GO:0007049(cell cycle);GO:0016032(viral process);GO:0045737(positive regulation of cyclin-dependent protein serine/threonine kinase activity);GO:0045944(positive regulation of transcription by RNA polymerase II);GO:0051301(cell division);GO:1900364(negative regulation of mRNA polyadenylation);GO:1901409(positive regulati…	GO:0000307(cyclin-dependent protein kinase holoenzyme complex);GO:0005634(nucleus);GO:0008024(cyclin/CDK positive transcription elongation factor complex)	GO:0003682(chromatin binding);GO:0008134(transcription factor binding);GO:0016538(cyclin-dependent protein serine/threonine kinase regulator activity);GO:0019901(protein kinase binding);GO:0044212(transcription regulatory region DNA binding);GO:0070063(RNA polymerase binding);GO:0097322(7SK snRNA binding)	K10838|XPC|http://www.genome.jp/dbget-bin/www_bget?ko:K10838	ko03420(Nucleotide excision repair)	*	*	*
1.1377.1	*	*	*	*	*	*	*	*	*	*
1.1378.1	XP_014957662.1	PREDICTED: LOW QUALITY PROTEIN: DNA repair protein complementing XP-C cells isoform X1 [Ovis aries]	GO:0001580(detection of chemical stimulus involved in sensory perception of bitter taste);GO:0007186(G protein-coupled receptor signaling pathway);GO:0007165(signal transduction);GO:0050896(response to stimulus);GO:0050909(sensory perception of taste)	GO:0016021(integral component of membrane);GO:0016020(membrane)	GO:0004871(obsolete signal transducer activity);GO:0033038(bitter taste receptor activity);GO:0004930(G protein-coupled receptor activity)	K10838|XPC|http://www.genome.jp/dbget-bin/www_bget?ko:K10838	ko03420(Nucleotide excision repair)	*	*	*
1.1379.1	*	*	*	*	*	*	*	*	*	*
1.1384.1	XP_011951921.1	PREDICTED: NXPE family member 2-like, partial [Ovis aries]	*	*	*	*	*	*	*	*
1.139.1	XP_010832759.1	PREDICTED: doublesex- and mab-3-related transcription factor A2 [Bison bison bison]	*	*	*	*	*	*	*	*
1.1390.1	CAA10770.1	reverse transcriptase-like [Bos taurus]	GO:0006355(regulation of transcription, DNA-templated)	GO:0005622(intracellular)	GO:0003676(nucleic acid binding)	K09228|KRAB|http://www.genome.jp/dbget-bin/www_bget?ko:K09228	*	*	*	*
1.1392.1	*	*	*	*	*	K02729|PSMA5|http://www.genome.jp/dbget-bin/www_bget?ko:K02729	ko03050(Proteasome)	*	Proteasome	Proteasome subunit alpha type-5 OS=Bos taurus OX=9913 GN=PSMA5 PE=1 SV=1
1.1395.1	XP_014961252.1	PREDICTED: uncharacterized protein LOC106992064 [Ovis aries musimon]	*	*	*	K10838|XPC|http://www.genome.jp/dbget-bin/www_bget?ko:K10838	ko03420(Nucleotide excision repair)	*	*	*
1.1399.1	ELR48592.1	hypothetical protein M91_17935, partial [Bos mutus]	GO:0001525(angiogenesis);GO:0010812(negative regulation of cell-substrate adhesion);GO:0016525(negative regulation of angiogenesis);GO:0030154(cell differentiation);GO:0043537(negative regulation of blood vessel endothelial cell migration);GO:0048014(Tie signaling pathway);GO:0050928(negative regulation of positive chemotaxis);GO:0006810(transport);GO:0055085(transmembrane transport)	GO:0016020(membrane);GO:0016021(integral component of membrane);GO:0005615(extracellular space)	GO:0030971(receptor tyrosine kinase binding);GO:0046872(metal ion binding);GO:0005215(transporter activity)	K17086|TM9SF2_4|http://www.genome.jp/dbget-bin/www_bget?ko:K17086	*	*	*	*
1.1401.1	*	*	*	*	*	*	*	*	*	*
1.1405.1	CAA10770.1	reverse transcriptase-like [Bos taurus]	*	*	*	K08111|GPC5|http://www.genome.jp/dbget-bin/www_bget?ko:K08111	*	*	*	*
1.1409.1	*	*	*	*	*	*	*	*	*	*
1.141.1	*	*	*	*	*	*	*	*	*	*
1.1411.1	*	*	*	*	*	*	*	*	*	*
1.1413.1	ELR53965.1	hypothetical protein M91_16140, partial [Bos mutus]	*	*	*	K13751|SLC24A3, NCKX3|http://www.genome.jp/dbget-bin/www_bget?ko:K13751	*	*	*	*
1.142.1	*	*	*	*	*	*	*	*	*	*
1.1420.1	ELR46456.1	hypothetical protein M91_05097, partial [Bos mutus]	*	*	*	K10838|XPC|http://www.genome.jp/dbget-bin/www_bget?ko:K10838	ko03420(Nucleotide excision repair)	*	*	*
1.1421.1	*	*	*	*	*	*	*	*	*	*
1.1423.1	*	*	*	*	*	*	*	*	*	*
1.1424.1	AAC52010.1	mariner transposase [Homo sapiens]	GO:0000729(DNA double-strand break processing);GO:0000737(DNA catabolic process, endonucleolytic);GO:0006303(double-strand break repair via nonhomologous end joining);GO:0008283(cell population proliferation);GO:0010452(histone H3-K36 methylation);GO:0015074(DNA integration);GO:0031297(replication fork processing);GO:0044774(mitotic DNA integrity checkpoint);GO:0051568(histone H3-K4 methylation);…	GO:0000793(condensed chromosome);GO:0005634(nucleus);GO:0035861(site of double-strand break);GO:0005694(chromosome)	GO:0000014(single-stranded DNA endodeoxyribonuclease activity);GO:0003690(double-stranded DNA binding);GO:0003697(single-stranded DNA binding);GO:0004519(endonuclease activity);GO:0005515(protein binding);GO:0008270(zinc ion binding);GO:0042800(histone methyltransferase activity (H3-K4 specific));GO:0042803(protein homodimerization activity);GO:0043566(DNA binding);GO:0044547(DNA topoisomerase bi…	K11433|SETMAR|http://www.genome.jp/dbget-bin/www_bget?ko:K11433	ko00310(Lysine degradation)	*	Histone-lysine	Histone-lysine N-methyltransferase SETMAR OS=Homo sapiens OX=9606 GN=SETMAR PE=1 SV=2
1.1424.2	AAC52010.1	mariner transposase [Homo sapiens]	GO:0000729(DNA double-strand break processing);GO:0000737(DNA catabolic process, endonucleolytic);GO:0006303(double-strand break repair via nonhomologous end joining);GO:0008283(cell population proliferation);GO:0010452(histone H3-K36 methylation);GO:0015074(DNA integration);GO:0031297(replication fork processing);GO:0044774(mitotic DNA integrity checkpoint);GO:0051568(histone H3-K4 methylation);…	GO:0000793(condensed chromosome);GO:0005634(nucleus);GO:0035861(site of double-strand break)	GO:0000014(single-stranded DNA endodeoxyribonuclease activity);GO:0003690(double-stranded DNA binding);GO:0003697(single-stranded DNA binding);GO:0004519(endonuclease activity);GO:0005515(protein binding);GO:0008270(zinc ion binding);GO:0042800(histone methyltransferase activity (H3-K4 specific));GO:0042803(protein homodimerization activity);GO:0043566(DNA binding);GO:0044547(DNA topoisomerase bi…	K11433|SETMAR|http://www.genome.jp/dbget-bin/www_bget?ko:K11433	ko00310(Lysine degradation)	*	Histone-lysine	Histone-lysine N-methyltransferase SETMAR OS=Homo sapiens OX=9606 GN=SETMAR PE=1 SV=2
1.1424.3	AAC52010.1	mariner transposase [Homo sapiens]	GO:0000729(DNA double-strand break processing);GO:0000737(DNA catabolic process, endonucleolytic);GO:0006303(double-strand break repair via nonhomologous end joining);GO:0008283(cell population proliferation);GO:0010452(histone H3-K36 methylation);GO:0015074(DNA integration);GO:0031297(replication fork processing);GO:0044774(mitotic DNA integrity checkpoint);GO:0051568(histone H3-K4 methylation);…	GO:0000793(condensed chromosome);GO:0005634(nucleus);GO:0035861(site of double-strand break)	GO:0000014(single-stranded DNA endodeoxyribonuclease activity);GO:0003690(double-stranded DNA binding);GO:0003697(single-stranded DNA binding);GO:0004519(endonuclease activity);GO:0005515(protein binding);GO:0008270(zinc ion binding);GO:0042800(histone methyltransferase activity (H3-K4 specific));GO:0042803(protein homodimerization activity);GO:0043566(DNA binding);GO:0044547(DNA topoisomerase bi…	K11433|SETMAR|http://www.genome.jp/dbget-bin/www_bget?ko:K11433	ko00310(Lysine degradation)	*	Histone-lysine	Histone-lysine N-methyltransferase SETMAR OS=Homo sapiens OX=9606 GN=SETMAR PE=1 SV=2
1.1424.4	AAC52010.1	mariner transposase [Homo sapiens]	GO:0000729(DNA double-strand break processing);GO:0000737(DNA catabolic process, endonucleolytic);GO:0006303(double-strand break repair via nonhomologous end joining);GO:0008283(cell population proliferation);GO:0010452(histone H3-K36 methylation);GO:0015074(DNA integration);GO:0031297(replication fork processing);GO:0044774(mitotic DNA integrity checkpoint);GO:0051568(histone H3-K4 methylation);…	GO:0000793(condensed chromosome);GO:0005634(nucleus);GO:0035861(site of double-strand break)	GO:0000014(single-stranded DNA endodeoxyribonuclease activity);GO:0003690(double-stranded DNA binding);GO:0003697(single-stranded DNA binding);GO:0004519(endonuclease activity);GO:0005515(protein binding);GO:0008270(zinc ion binding);GO:0042800(histone methyltransferase activity (H3-K4 specific));GO:0042803(protein homodimerization activity);GO:0043566(DNA binding);GO:0044547(DNA topoisomerase bi…	K11433|SETMAR|http://www.genome.jp/dbget-bin/www_bget?ko:K11433	ko00310(Lysine degradation)	*	Histone-lysine	Histone-lysine N-methyltransferase SETMAR OS=Homo sapiens OX=9606 GN=SETMAR PE=1 SV=2
1.1425.1	*	*	*	*	*	*	*	*	*	*
1.1427.1	*	*	*	*	*	*	*	*	*	*
1.1429.1	*	*	*	*	*	*	*	*	*	*
1.1431.1	XP_012006273.1	PREDICTED: uncharacterized protein LOC105616290 [Ovis aries musimon]	*	*	*	*	*	*	*	*
1.1432.1	*	*	*	*	*	*	*	*	*	*
1.1433.1	*	*	*	*	*	*	*	*	*	*
1.1436.1	*	*	*	*	*	*	*	*	*	*
1.1440.1	CAA10770.1	reverse transcriptase-like [Bos taurus]	GO:0006468(protein phosphorylation);GO:0045333(cellular respiration);GO:0006355(regulation of transcription, DNA-templated)	GO:0005739(mitochondrion);GO:0005622(intracellular)	GO:0004672(protein kinase activity);GO:0044822(RNA binding);GO:0003676(nucleic acid binding)	K09228|KRAB|http://www.genome.jp/dbget-bin/www_bget?ko:K09228	*	*	*	*
1.1441.1	EAW56678.1	hCG2038819, partial [Homo sapiens]	*	*	*	*	*	*	*	*
1.1442.1	EAW86382.1	inter-alpha (globulin) inhibitor H5, isoform CRA_d, partial [Homo sapiens]	GO:0010951(negative regulation of endopeptidase activity);GO:0030212(hyaluronan metabolic process)	GO:0005576(extracellular region)	GO:0004867(serine-type endopeptidase inhibitor activity)	*	*	*	*	*
1.1444.1	XP_002686165.3	PREDICTED: protein FAM46C [Bos taurus]	*	*	*	*	*	*	*	*
1.1446.1	*	*	*	*	*	*	*	*	*	*
1.1447.1	XP_010845521.1	PREDICTED: T-box transcription factor TBX15 isoform X1 [Bison bison bison]	GO:0000122(negative regulation of transcription by RNA polymerase II);GO:0048701(embryonic cranial skeleton morphogenesis);GO:0006351(transcription, DNA-templated);GO:0048704(embryonic skeletal system morphogenesis);GO:0006355(regulation of transcription, DNA-templated)	GO:0070722(Tle3-Aes complex);GO:0005634(nucleus)	GO:0003677(DNA binding);GO:0001078(DNA-binding transcription repressor activity, RNA polymerase II-specific);GO:0046982(protein heterodimerization activity);GO:0000978(RNA polymerase II cis-regulatory region sequence-specific DNA binding);GO:0001106(transcription corepressor activity);GO:0042803(protein homodimerization activity);GO:0003700(DNA-binding transcription factor activity);GO:0000976(tr…	K10182|TBX15, TBX14|http://www.genome.jp/dbget-bin/www_bget?ko:K10182	*	*	T-box	T-box transcription factor TBX15 OS=Homo sapiens OX=9606 GN=TBX15 PE=1 SV=2
1.145.1	XP_010815684.2	PREDICTED: transcription factor IIIB 90 kDa subunit isoform X1 [Bos taurus]	GO:0008215(spermine metabolic process);GO:0055114(oxidation-reduction process)	GO:0005777(peroxisome)	GO:0052899(N(1),N(12)-diacetylspermine:oxygen oxidoreductase (3-acetamidopropanal-forming) activity);GO:0052901(spermine:oxygen oxidoreductase (spermidine-forming) activity);GO:0052902(spermidine:oxygen oxidoreductase (3-aminopropanal-forming) activity);GO:0052903(N1-acetylspermine:oxygen oxidoreductase (3-acetamidopropanal-forming) activity);GO:0052904(N1-acetylspermidine:oxygen oxidoreductase (…	K15196|BRF1, GTF3B|http://www.genome.jp/dbget-bin/www_bget?ko:K15196	*	*	*	*
1.1450.1	*	*	*	*	*	*	*	*	*	*
1.1452.1	*	*	*	*	*	*	*	*	*	*
1.1455.1	XP_005677814.2	PREDICTED: lysophosphatidic acid phosphatase type 6 [Capra hircus]	GO:0006629(lipid metabolic process);GO:2001311(lysobisphosphatidic acid metabolic process);GO:0002244(hematopoietic progenitor cell differentiation);GO:0016311(dephosphorylation)	GO:0005739(mitochondrion)	GO:0052642(lysophosphatidic acid phosphatase activity);GO:0016787(hydrolase activity);GO:0003993(acid phosphatase activity)	K14395|ACP6|http://www.genome.jp/dbget-bin/www_bget?ko:K14395	*	*	Lysophosphatidic	Lysophosphatidic acid phosphatase type 6 OS=Bos taurus OX=9913 GN=ACP6 PE=1 SV=1
1.1459.1	XP_012013775.1	PREDICTED: ankyrin repeat domain-containing protein 35 [Ovis aries musimon]	*	*	*	*	*	*	Ankyrin	Ankyrin repeat domain-containing protein 35 OS=Homo sapiens OX=9606 GN=ANKRD35 PE=2 SV=2
1.1461.1	*	*	*	*	*	*	*	*	*	*
1.1466.1	XP_010819747.1	PREDICTED: transmembrane 9 superfamily member 2-like isoform X2 [Bos taurus]	GO:0001580(detection of chemical stimulus involved in sensory perception of bitter taste);GO:0007186(G protein-coupled receptor signaling pathway);GO:0007165(signal transduction);GO:0050896(response to stimulus);GO:0050909(sensory perception of taste)	GO:0016020(membrane);GO:0016021(integral component of membrane)	GO:0004871(obsolete signal transducer activity);GO:0033038(bitter taste receptor activity);GO:0004930(G protein-coupled receptor activity)	K17086|TM9SF2_4|http://www.genome.jp/dbget-bin/www_bget?ko:K17086	*	*	*	*
1.1473.1	CAA10770.1	reverse transcriptase-like [Bos taurus]	*	GO:0005886(plasma membrane);GO:0016020(membrane);GO:0031225(anchored component of membrane);GO:0005578(extracellular matrix)	GO:0043395(heparan sulfate proteoglycan binding)	K08111|GPC5|http://www.genome.jp/dbget-bin/www_bget?ko:K08111	*	*	*	*
1.1474.1	CAA10770.1	reverse transcriptase-like [Bos taurus]	*	*	*	K09228|KRAB|http://www.genome.jp/dbget-bin/www_bget?ko:K09228	*	*	LINE-1	LINE-1 retrotransposable element ORF2 protein OS=Mus musculus OX=10090 GN=Pol PE=1 SV=2
1.1475.1	BAA25253.1	unnamed protein product [Canis lupus familiaris]	*	*	*	*	*	*	*	*
1.1476.1	ELR53960.1	hypothetical protein M91_16134, partial [Bos mutus]	*	*	*	*	*	*	LINE-1	LINE-1 retrotransposable element ORF2 protein OS=Mus musculus OX=10090 GN=Pol PE=1 SV=2
1.1477.1	*	*	*	*	*	*	*	*	*	*
1.148.1	XP_011992119.1	PREDICTED: protein KTI12 homolog [Ovis aries musimon]	*	*	GO:0005524(ATP binding);GO:0000166(nucleotide binding)	K15456|KTI12|http://www.genome.jp/dbget-bin/www_bget?ko:K15456	*	KOG3062(R)(RNA polymerase II elongator associated protein)	Protein	Protein KTI12 homolog OS=Bos taurus OX=9913 GN=KTI12 PE=2 SV=1
1.1481.1	XP_012016817.1	PREDICTED: induced myeloid leukemia cell differentiation protein Mcl-1 isoform X2 [Ovis aries musimon]	GO:0097192(extrinsic apoptotic signaling pathway in absence of ligand);GO:0008630(intrinsic apoptotic signaling pathway in response to DNA damage);GO:0042981(regulation of apoptotic process);GO:2001243(negative regulation of intrinsic apoptotic signaling pathway)	GO:0016020(membrane);GO:0005741(mitochondrial outer membrane);GO:0016021(integral component of membrane)	GO:0046982(protein heterodimerization activity);GO:0042803(protein homodimerization activity)	K02539|MCL1|http://www.genome.jp/dbget-bin/www_bget?ko:K02539	ko04210(Apoptosis);ko04630(Jak-STAT signaling pathway);ko04151(PI3K-Akt signaling pathway)	*	Induced	Induced myeloid leukemia cell differentiation protein Mcl-1 OS=Homo sapiens OX=9606 GN=MCL1 PE=1 SV=3
1.149.1	*	*	*	*	*	*	*	*	*	*
1.1491.1	*	*	*	*	*	*	*	*	*	*
1.1492.1	*	*	*	*	*	*	*	*	*	*
1.1498.1	XP_010825158.1	PREDICTED: myomegalin isoform X18 [Bos taurus]	GO:0008215(spermine metabolic process);GO:0055114(oxidation-reduction process)	GO:0005777(peroxisome)	GO:0052899(N(1),N(12)-diacetylspermine:oxygen oxidoreductase (3-acetamidopropanal-forming) activity);GO:0052901(spermine:oxygen oxidoreductase (spermidine-forming) activity);GO:0052902(spermidine:oxygen oxidoreductase (3-aminopropanal-forming) activity);GO:0052903(N1-acetylspermine:oxygen oxidoreductase (3-acetamidopropanal-forming) activity);GO:0052904(N1-acetylspermidine:oxygen oxidoreductase (…	K14740|MT3|http://www.genome.jp/dbget-bin/www_bget?ko:K14740	*	*	*	*
1.150.1	XP_014950645.1	PREDICTED: 60S ribosomal protein L23-like, partial [Ovis aries]	GO:0006364(rRNA processing);GO:0006614(SRP-dependent cotranslational protein targeting to membrane);GO:0000184(nuclear-transcribed mRNA catabolic process, nonsense-mediated decay);GO:0006413(translational initiation);GO:0006412(translation);GO:0006610(ribosomal protein import into nucleus);GO:0019083(viral transcription);GO:0008150(biological_process)	GO:0005737(cytoplasm);GO:0070062(extracellular exosome);GO:0005840(ribosome);GO:0005730(nucleolus);GO:0030529(ribonucleoprotein complex);GO:0022625(cytosolic large ribosomal subunit);GO:0005829(cytosol);GO:0016020(membrane);GO:0005925(focal adhesion);GO:0022626(cytosolic ribosome);GO:0031012(extracellular matrix)	GO:0003735(structural constituent of ribosome);GO:0044822(RNA binding);GO:0005515(protein binding);GO:0070180(large ribosomal subunit rRNA binding);GO:0003674(molecular_function)	K02894|RP-L23e, RPL23|http://www.genome.jp/dbget-bin/www_bget?ko:K02894	ko03010(Ribosome)	KOG0901(J)(60S ribosomal protein L14/L17/L23)	60S	60S ribosomal protein L23 OS=Bos taurus OX=9913 GN=RPL23 PE=2 SV=2
1.1500.1	XP_004003704.1	PREDICTED: protein JTB isoform X1 [Ovis aries]	*	*	*	*	*	*	LINE-1	LINE-1 retrotransposable element ORF2 protein OS=Mus musculus OX=10090 GN=Pol PE=1 SV=2
1.1503.1	*	*	*	*	*	*	*	*	*	*
1.1505.1	XP_019808415.1	PREDICTED: peroxisomal N(1)-acetyl-spermine/spermidine oxidase isoform X1 [Bos indicus]	GO:0008215(spermine metabolic process);GO:0055114(oxidation-reduction process)	GO:0005777(peroxisome)	GO:0052899(N(1),N(12)-diacetylspermine:oxygen oxidoreductase (3-acetamidopropanal-forming) activity);GO:0052901(spermine:oxygen oxidoreductase (spermidine-forming) activity);GO:0052902(spermidine:oxygen oxidoreductase (3-aminopropanal-forming) activity);GO:0052903(N1-acetylspermine:oxygen oxidoreductase (3-acetamidopropanal-forming) activity);GO:0052904(N1-acetylspermidine:oxygen oxidoreductase (…	K10838|XPC|http://www.genome.jp/dbget-bin/www_bget?ko:K10838	ko03420(Nucleotide excision repair)	*	*	*
1.1506.1	*	*	*	*	*	*	*	*	*	*
1.1527.1	CAA10770.1	reverse transcriptase-like [Bos taurus]	GO:0006355(regulation of transcription, DNA-templated)	GO:0005622(intracellular)	GO:0003676(nucleic acid binding)	K09228|KRAB|http://www.genome.jp/dbget-bin/www_bget?ko:K09228	*	*	*	*
1.153.1	*	*	*	*	*	*	*	*	*	*
1.1534.1	XP_014947806.1	PREDICTED: SLAM family member 7-like isoform X2 [Ovis aries]	*	*	*	*	*	*	*	*
1.1534.2	XP_014946568.1	PREDICTED: SLAM family member 7-like isoform X5 [Ovis aries musimon]	*	*	*	*	*	*	LINE-1	LINE-1 retrotransposable element ORF1 protein OS=Mus musculus OX=10090 GN=Lire1 PE=1 SV=2
1.1535.1	XP_012026232.1	PREDICTED: SLAM family member 9-like isoform X3 [Ovis aries musimon]	*	*	*	*	*	*	SLAM	SLAM family member 8 OS=Mus musculus OX=10090 GN=Slamf8 PE=2 SV=2
1.1535.2	XP_012039118.1	PREDICTED: SLAM family member 9-like isoform X1 [Ovis aries]	*	*	*	*	*	*	SLAM	SLAM family member 8 OS=Mus musculus OX=10090 GN=Slamf8 PE=2 SV=2
1.1537.1	XP_005212928.1	PREDICTED: CB1 cannabinoid receptor-interacting protein 1 isoform X1 [Bos taurus]	*	GO:0043209(myelin sheath)	*	*	*	*	*	*
1.1538.1	*	*	*	*	*	*	*	*	*	*
1.1539.1	*	*	*	*	*	*	*	*	*	*
1.154.1	XP_012036201.1	PREDICTED: mothers against decapentaplegic homolog 6 isoform X2 [Ovis aries]	GO:0006810(transport);GO:0016192(vesicle-mediated transport)	GO:0016021(integral component of membrane);GO:0016020(membrane)	*	K04358|FGF|http://www.genome.jp/dbget-bin/www_bget?ko:K04358	ko04810(Regulation of actin cytoskeleton);ko04010(MAPK signaling pathway);ko04151(PI3K-Akt signaling pathway);ko04015(Rap1 signaling pathway);ko04014(Ras signaling pathway)	*	*	*
1.1540.1	*	*	*	*	*	*	*	*	*	*
1.1545.1	*	*	*	*	*	*	*	*	*	*
1.1549.1	*	*	*	*	*	*	*	*	*	*
1.1549.2	XP_014962904.1	PREDICTED: LOW QUALITY PROTEIN: uncharacterized protein LOC106992134 [Ovis aries musimon]	*	*	*	*	*	*	*	*
1.1561.1	XP_014958889.1	PREDICTED: uncharacterized protein LOC106991855 [Ovis aries]	GO:0008215(spermine metabolic process);GO:0055114(oxidation-reduction process)	GO:0005777(peroxisome)	GO:0052899(N(1),N(12)-diacetylspermine:oxygen oxidoreductase (3-acetamidopropanal-forming) activity);GO:0052901(spermine:oxygen oxidoreductase (spermidine-forming) activity);GO:0052902(spermidine:oxygen oxidoreductase (3-aminopropanal-forming) activity);GO:0052903(N1-acetylspermine:oxygen oxidoreductase (3-acetamidopropanal-forming) activity);GO:0052904(N1-acetylspermidine:oxygen oxidoreductase (…	K10838|XPC|http://www.genome.jp/dbget-bin/www_bget?ko:K10838	ko03420(Nucleotide excision repair)	*	*	*
1.1563.1	ABR01162.1	endonuclease/reverse transcriptase [Sus scrofa]	*	*	*	*	*	*	LINE-1	LINE-1 retrotransposable element ORF2 protein OS=Homo sapiens OX=9606 PE=1 SV=1
1.1565.1	*	*	*	*	*	*	*	*	*	*
1.1569.1	*	*	*	*	*	*	*	*	*	*
1.1570.1	*	*	*	*	*	*	*	*	*	*
1.1571.1	*	*	*	*	*	*	*	*	*	*
1.1572.1	XP_005894445.1	PREDICTED: taste receptor type 2 member 42, partial [Bos mutus]	GO:0008215(spermine metabolic process);GO:0055114(oxidation-reduction process)	GO:0005777(peroxisome)	GO:0052899(N(1),N(12)-diacetylspermine:oxygen oxidoreductase (3-acetamidopropanal-forming) activity);GO:0052901(spermine:oxygen oxidoreductase (spermidine-forming) activity);GO:0052902(spermidine:oxygen oxidoreductase (3-aminopropanal-forming) activity);GO:0052903(N1-acetylspermine:oxygen oxidoreductase (3-acetamidopropanal-forming) activity);GO:0052904(N1-acetylspermidine:oxygen oxidoreductase (…	K08474|TAS2R|http://www.genome.jp/dbget-bin/www_bget?ko:K08474	ko04742(Taste transduction)	*	*	*
1.1573.1	*	*	*	*	*	*	*	*	*	*
1.1576.1	XP_011954340.1	PREDICTED: uncharacterized protein C14orf142 homolog isoform X1 [Ovis aries]	*	*	*	K15196|BRF1, GTF3B|http://www.genome.jp/dbget-bin/www_bget?ko:K15196	*	*	*	*
1.1578.1	*	*	*	*	*	*	*	*	*	*
1.158.1	ELR54099.1	Activating molecule in BECN1-regulated autophagy protein 1 [Bos mutus]	*	*	*	*	*	*	*	*
1.1580.1	*	*	*	*	*	*	*	*	*	*
1.1581.1	*	*	*	*	*	*	*	*	*	*
1.1582.1	*	*	*	*	*	*	*	*	*	*
1.1583.1	*	*	*	*	*	*	*	*	*	*
1.1584.1	CAA10770.1	reverse transcriptase-like [Bos taurus]	*	*	*	K09228|KRAB|http://www.genome.jp/dbget-bin/www_bget?ko:K09228	*	*	*	*
1.1587.1	XP_014961077.1	PREDICTED: protein FAM47E isoform X2 [Ovis aries musimon]	*	*	*	*	*	*	*	*
1.1588.1	*	*	*	*	*	*	*	*	*	*
1.1591.1	XP_010815684.2	PREDICTED: transcription factor IIIB 90 kDa subunit isoform X1 [Bos taurus]	GO:0008215(spermine metabolic process);GO:0055114(oxidation-reduction process)	GO:0005777(peroxisome)	GO:0052899(N(1),N(12)-diacetylspermine:oxygen oxidoreductase (3-acetamidopropanal-forming) activity);GO:0052901(spermine:oxygen oxidoreductase (spermidine-forming) activity);GO:0052902(spermidine:oxygen oxidoreductase (3-aminopropanal-forming) activity);GO:0052903(N1-acetylspermine:oxygen oxidoreductase (3-acetamidopropanal-forming) activity);GO:0052904(N1-acetylspermidine:oxygen oxidoreductase (…	K15196|BRF1, GTF3B|http://www.genome.jp/dbget-bin/www_bget?ko:K15196	*	*	*	*
1.1594.1	XP_012031712.1	PREDICTED: EF-hand calcium-binding domain-containing protein 1-like isoform X3 [Ovis aries]	*	*	*	*	*	*	*	*
1.1596.1	NP_001040099.1	bitter taste receptor Bota-T2R65A [Bos taurus]	GO:0001580(detection of chemical stimulus involved in sensory perception of bitter taste);GO:0007186(G protein-coupled receptor signaling pathway);GO:0007165(signal transduction);GO:0050896(response to stimulus);GO:0050909(sensory perception of taste);GO:0008215(spermine metabolic process);GO:0055114(oxidation-reduction process)	GO:0016021(integral component of membrane);GO:0016020(membrane);GO:0005777(peroxisome)	GO:0004871(obsolete signal transducer activity);GO:0033038(bitter taste receptor activity);GO:0004930(G protein-coupled receptor activity);GO:0052899(N(1),N(12)-diacetylspermine:oxygen oxidoreductase (3-acetamidopropanal-forming) activity);GO:0052901(spermine:oxygen oxidoreductase (spermidine-forming) activity);GO:0052902(spermidine:oxygen oxidoreductase (3-aminopropanal-forming) activity);GO:005…	K08474|TAS2R|http://www.genome.jp/dbget-bin/www_bget?ko:K08474	ko04742(Taste transduction)	*	*	*
1.1597.1	*	*	*	*	*	*	*	*	*	*
1.1598.1	*	*	*	*	*	*	*	*	*	*
1.1599.1	*	*	*	*	*	*	*	*	*	*
1.1602.1	AAD26115.1	pulmonary surfactant-associated protein B precursor, partial [Ovis aries]	GO:0001580(detection of chemical stimulus involved in sensory perception of bitter taste);GO:0007186(G protein-coupled receptor signaling pathway);GO:0007165(signal transduction);GO:0050896(response to stimulus);GO:0050909(sensory perception of taste);GO:0006351(transcription, DNA-templated);GO:0006468(protein phosphorylation);GO:0007049(cell cycle);GO:0016032(viral process);GO:0045737(positive r…	GO:0016021(integral component of membrane);GO:0016020(membrane);GO:0000307(cyclin-dependent protein kinase holoenzyme complex);GO:0005634(nucleus);GO:0008024(cyclin/CDK positive transcription elongation factor complex)	GO:0004871(obsolete signal transducer activity);GO:0033038(bitter taste receptor activity);GO:0004930(G protein-coupled receptor activity);GO:0003682(chromatin binding);GO:0008134(transcription factor binding);GO:0016538(cyclin-dependent protein serine/threonine kinase regulator activity);GO:0019901(protein kinase binding);GO:0044212(transcription regulatory region DNA binding);GO:0070063(RNA pol…	K10838|XPC|http://www.genome.jp/dbget-bin/www_bget?ko:K10838	ko03420(Nucleotide excision repair)	*	*	*
1.1604.1	*	*	*	*	*	*	*	*	*	*
1.1606.1	NP_001040099.1	bitter taste receptor Bota-T2R65A [Bos taurus]	GO:0001580(detection of chemical stimulus involved in sensory perception of bitter taste);GO:0007186(G protein-coupled receptor signaling pathway);GO:0007165(signal transduction);GO:0050896(response to stimulus);GO:0050909(sensory perception of taste)	GO:0016021(integral component of membrane);GO:0016020(membrane)	GO:0004871(obsolete signal transducer activity);GO:0033038(bitter taste receptor activity);GO:0004930(G protein-coupled receptor activity)	K08474|TAS2R|http://www.genome.jp/dbget-bin/www_bget?ko:K08474	ko04742(Taste transduction)	*	*	*
1.1607.1	*	*	*	*	*	*	*	*	*	*
1.1612.1	ELR62600.1	hypothetical protein M91_13191, partial [Bos mutus]	*	*	*	K10838|XPC|http://www.genome.jp/dbget-bin/www_bget?ko:K10838	ko03420(Nucleotide excision repair)	*	*	*
1.1617.1	XP_019811633.1	PREDICTED: ATP-binding cassette sub-family B member 7, mitochondrial isoform X2 [Bos indicus]	*	*	*	*	*	*	*	*
1.1618.1	*	*	*	*	*	*	*	*	*	*
1.1621.1	XP_005894445.1	PREDICTED: taste receptor type 2 member 42, partial [Bos mutus]	GO:0001580(detection of chemical stimulus involved in sensory perception of bitter taste);GO:0007186(G protein-coupled receptor signaling pathway);GO:0007165(signal transduction);GO:0050896(response to stimulus);GO:0050909(sensory perception of taste);GO:0001525(angiogenesis);GO:0010812(negative regulation of cell-substrate adhesion);GO:0016525(negative regulation of angiogenesis);GO:0030154(cell…	GO:0016021(integral component of membrane);GO:0016020(membrane);GO:0005615(extracellular space)	GO:0004871(obsolete signal transducer activity);GO:0033038(bitter taste receptor activity);GO:0004930(G protein-coupled receptor activity);GO:0030971(receptor tyrosine kinase binding);GO:0046872(metal ion binding)	K08474|TAS2R|http://www.genome.jp/dbget-bin/www_bget?ko:K08474	ko04742(Taste transduction)	*	*	*
1.1624.1	*	*	*	*	*	*	*	*	*	*
1.1626.1	CAA10770.1	reverse transcriptase-like [Bos taurus]	*	*	*	K04358|FGF|http://www.genome.jp/dbget-bin/www_bget?ko:K04358	ko04810(Regulation of actin cytoskeleton);ko04010(MAPK signaling pathway);ko04151(PI3K-Akt signaling pathway);ko04015(Rap1 signaling pathway);ko04014(Ras signaling pathway)	*	LINE-1	LINE-1 reverse transcriptase homolog OS=Nycticebus coucang OX=9470 PE=4 SV=1
1.1627.1	ELR60425.1	hypothetical protein M91_18992, partial [Bos mutus]	*	*	*	K14211|ELN|http://www.genome.jp/dbget-bin/www_bget?ko:K14211	ko04974(Protein digestion and absorption)	*	*	*
1.1628.1	ELR44579.1	hypothetical protein M91_01102, partial [Bos mutus]	*	*	*	K15196|BRF1, GTF3B|http://www.genome.jp/dbget-bin/www_bget?ko:K15196	*	*	*	*
1.1629.1	AAY53483.1	transposase [Bos taurus]	*	*	*	*	*	*	LINE-1	LINE-1 retrotransposable element ORF1 protein OS=Homo sapiens OX=9606 GN=L1RE1 PE=1 SV=1
1.1632.1	XP_014959394.1	PREDICTED: elastin isoform X1 [Ovis aries]	GO:0008215(spermine metabolic process);GO:0055114(oxidation-reduction process)	GO:0005777(peroxisome)	GO:0052899(N(1),N(12)-diacetylspermine:oxygen oxidoreductase (3-acetamidopropanal-forming) activity);GO:0052901(spermine:oxygen oxidoreductase (spermidine-forming) activity);GO:0052902(spermidine:oxygen oxidoreductase (3-aminopropanal-forming) activity);GO:0052903(N1-acetylspermine:oxygen oxidoreductase (3-acetamidopropanal-forming) activity);GO:0052904(N1-acetylspermidine:oxygen oxidoreductase (…	K14211|ELN|http://www.genome.jp/dbget-bin/www_bget?ko:K14211	ko04974(Protein digestion and absorption)	*	*	*
1.1633.1	*	*	*	*	*	*	*	*	*	*
1.1634.1	NP_001040099.1	bitter taste receptor Bota-T2R65A [Bos taurus]	GO:0001580(detection of chemical stimulus involved in sensory perception of bitter taste);GO:0007186(G protein-coupled receptor signaling pathway);GO:0007165(signal transduction);GO:0050896(response to stimulus);GO:0050909(sensory perception of taste)	GO:0016021(integral component of membrane);GO:0016020(membrane)	GO:0004871(obsolete signal transducer activity);GO:0033038(bitter taste receptor activity);GO:0004930(G protein-coupled receptor activity)	K08474|TAS2R|http://www.genome.jp/dbget-bin/www_bget?ko:K08474	ko04742(Taste transduction)	*	*	*
1.1635.1	*	*	*	*	*	*	*	*	*	*
1.1636.1	CAA10770.1	reverse transcriptase-like [Bos taurus]	GO:0006355(regulation of transcription, DNA-templated)	GO:0005622(intracellular)	GO:0003676(nucleic acid binding)	K09228|KRAB|http://www.genome.jp/dbget-bin/www_bget?ko:K09228	*	*	*	*
1.1638.1	*	*	*	*	*	*	*	*	*	*
1.1639.1	ELR55677.1	hypothetical protein M91_10328, partial [Bos mutus]	*	*	*	*	*	*	Craniofacial	Craniofacial development protein 2 OS=Bos taurus OX=9913 GN=CFDP2 PE=1 SV=2
1.164.1	XP_019808420.1	PREDICTED: peroxisomal N(1)-acetyl-spermine/spermidine oxidase isoform X5 [Bos indicus]	GO:0008215(spermine metabolic process);GO:0055114(oxidation-reduction process)	GO:0005777(peroxisome)	GO:0052899(N(1),N(12)-diacetylspermine:oxygen oxidoreductase (3-acetamidopropanal-forming) activity);GO:0052901(spermine:oxygen oxidoreductase (spermidine-forming) activity);GO:0052902(spermidine:oxygen oxidoreductase (3-aminopropanal-forming) activity);GO:0052903(N1-acetylspermine:oxygen oxidoreductase (3-acetamidopropanal-forming) activity);GO:0052904(N1-acetylspermidine:oxygen oxidoreductase (…	K04358|FGF|http://www.genome.jp/dbget-bin/www_bget?ko:K04358	ko04810(Regulation of actin cytoskeleton);ko04010(MAPK signaling pathway);ko04151(PI3K-Akt signaling pathway);ko04015(Rap1 signaling pathway);ko04014(Ras signaling pathway)	*	*	*
1.1640.1	XP_012022356.1	PREDICTED: protein NLRC5 isoform X7 [Ovis aries musimon]	GO:0008215(spermine metabolic process);GO:0055114(oxidation-reduction process)	GO:0005777(peroxisome)	GO:0052899(N(1),N(12)-diacetylspermine:oxygen oxidoreductase (3-acetamidopropanal-forming) activity);GO:0052901(spermine:oxygen oxidoreductase (spermidine-forming) activity);GO:0052902(spermidine:oxygen oxidoreductase (3-aminopropanal-forming) activity);GO:0052903(N1-acetylspermine:oxygen oxidoreductase (3-acetamidopropanal-forming) activity);GO:0052904(N1-acetylspermidine:oxygen oxidoreductase (…	K10838|XPC|http://www.genome.jp/dbget-bin/www_bget?ko:K10838	ko03420(Nucleotide excision repair)	*	*	*
1.1641.1	XP_014957662.1	PREDICTED: LOW QUALITY PROTEIN: DNA repair protein complementing XP-C cells isoform X1 [Ovis aries]	GO:0008215(spermine metabolic process);GO:0055114(oxidation-reduction process)	GO:0005777(peroxisome)	GO:0052899(N(1),N(12)-diacetylspermine:oxygen oxidoreductase (3-acetamidopropanal-forming) activity);GO:0052901(spermine:oxygen oxidoreductase (spermidine-forming) activity);GO:0052902(spermidine:oxygen oxidoreductase (3-aminopropanal-forming) activity);GO:0052903(N1-acetylspermine:oxygen oxidoreductase (3-acetamidopropanal-forming) activity);GO:0052904(N1-acetylspermidine:oxygen oxidoreductase (…	K10838|XPC|http://www.genome.jp/dbget-bin/www_bget?ko:K10838	ko03420(Nucleotide excision repair)	*	*	*
1.1642.1	AAI34596.1	PAOX protein [Bos taurus]	GO:0008215(spermine metabolic process);GO:0055114(oxidation-reduction process)	GO:0005777(peroxisome)	GO:0052899(N(1),N(12)-diacetylspermine:oxygen oxidoreductase (3-acetamidopropanal-forming) activity);GO:0052901(spermine:oxygen oxidoreductase (spermidine-forming) activity);GO:0052902(spermidine:oxygen oxidoreductase (3-aminopropanal-forming) activity);GO:0052903(N1-acetylspermine:oxygen oxidoreductase (3-acetamidopropanal-forming) activity);GO:0052904(N1-acetylspermidine:oxygen oxidoreductase (…	K10838|XPC|http://www.genome.jp/dbget-bin/www_bget?ko:K10838	ko03420(Nucleotide excision repair)	*	*	*
1.1645.1	*	*	*	*	*	*	*	*	*	*
1.1646.1	CAA10770.1	reverse transcriptase-like [Bos taurus]	*	*	*	K09228|KRAB|http://www.genome.jp/dbget-bin/www_bget?ko:K09228	*	*	LINE-1	LINE-1 retrotransposable element ORF2 protein OS=Homo sapiens OX=9606 PE=1 SV=1
1.1649.1	XP_011974530.1	PREDICTED: translation initiation factor IF-2-like [Ovis aries musimon]	*	*	*	K17965|NRIP1|http://www.genome.jp/dbget-bin/www_bget?ko:K17965	*	*	*	*
1.1650.1	*	*	*	*	*	*	*	*	*	*
1.1651.1	*	*	*	*	*	*	*	*	*	*
1.1652.1	ELR45514.1	Transposon TX1 uncharacterized 149 kDa protein, partial [Bos mutus]	*	*	*	*	*	*	*	*
1.1653.1	*	*	*	*	*	*	*	*	*	*
1.1654.1	XP_014254000.1	PREDICTED: LOW QUALITY PROTEIN: uncharacterized protein LOC106669198 [Cimex lectularius]	*	*	*	*	*	*	*	*
1.1655.1	ELR59748.1	hypothetical protein M91_15431, partial [Bos mutus]	GO:0008215(spermine metabolic process);GO:0055114(oxidation-reduction process)	GO:0005777(peroxisome)	GO:0052899(N(1),N(12)-diacetylspermine:oxygen oxidoreductase (3-acetamidopropanal-forming) activity);GO:0052901(spermine:oxygen oxidoreductase (spermidine-forming) activity);GO:0052902(spermidine:oxygen oxidoreductase (3-aminopropanal-forming) activity);GO:0052903(N1-acetylspermine:oxygen oxidoreductase (3-acetamidopropanal-forming) activity);GO:0052904(N1-acetylspermidine:oxygen oxidoreductase (…	K10838|XPC|http://www.genome.jp/dbget-bin/www_bget?ko:K10838	ko03420(Nucleotide excision repair)	*	*	*
1.1656.1	*	*	*	*	*	*	*	*	*	*
1.1658.1	CAA10770.1	reverse transcriptase-like [Bos taurus]	*	*	*	K09228|KRAB|http://www.genome.jp/dbget-bin/www_bget?ko:K09228	*	*	Craniofacial	Craniofacial development protein 2 OS=Bos taurus OX=9913 GN=CFDP2 PE=1 SV=2
1.166.1	*	*	*	*	*	*	*	*	*	*
1.1660.1	*	*	*	*	*	*	*	*	*	*
1.1661.1	XP_019808415.1	PREDICTED: peroxisomal N(1)-acetyl-spermine/spermidine oxidase isoform X1 [Bos indicus]	GO:0008215(spermine metabolic process);GO:0055114(oxidation-reduction process)	GO:0005777(peroxisome)	GO:0052899(N(1),N(12)-diacetylspermine:oxygen oxidoreductase (3-acetamidopropanal-forming) activity);GO:0052901(spermine:oxygen oxidoreductase (spermidine-forming) activity);GO:0052902(spermidine:oxygen oxidoreductase (3-aminopropanal-forming) activity);GO:0052903(N1-acetylspermine:oxygen oxidoreductase (3-acetamidopropanal-forming) activity);GO:0052904(N1-acetylspermidine:oxygen oxidoreductase (…	K14740|MT3|http://www.genome.jp/dbget-bin/www_bget?ko:K14740	*	*	*	*
1.1664.1	*	*	*	*	*	*	*	*	*	*
1.1666.1	*	*	*	*	*	*	*	*	*	*
1.1667.1	*	*	*	*	*	*	*	*	*	*
1.1669.1	*	*	*	*	*	*	*	*	*	*
1.1677.1	XP_005894445.1	PREDICTED: taste receptor type 2 member 42, partial [Bos mutus]	GO:0001580(detection of chemical stimulus involved in sensory perception of bitter taste);GO:0007186(G protein-coupled receptor signaling pathway);GO:0007165(signal transduction);GO:0050896(response to stimulus);GO:0050909(sensory perception of taste);GO:0001525(angiogenesis);GO:0010812(negative regulation of cell-substrate adhesion);GO:0016525(negative regulation of angiogenesis);GO:0030154(cell…	GO:0016021(integral component of membrane);GO:0016020(membrane);GO:0005615(extracellular space)	GO:0004871(obsolete signal transducer activity);GO:0033038(bitter taste receptor activity);GO:0004930(G protein-coupled receptor activity);GO:0030971(receptor tyrosine kinase binding);GO:0046872(metal ion binding)	K08474|TAS2R|http://www.genome.jp/dbget-bin/www_bget?ko:K08474	ko04742(Taste transduction)	*	*	*
1.1680.1	XP_010853008.1	PREDICTED: LOW QUALITY PROTEIN: glypican-5 [Bison bison bison]	*	GO:0005886(plasma membrane);GO:0016020(membrane);GO:0031225(anchored component of membrane);GO:0005578(extracellular matrix)	GO:0043395(heparan sulfate proteoglycan binding)	K08111|GPC5|http://www.genome.jp/dbget-bin/www_bget?ko:K08111	*	*	*	*
1.1684.1	ELR59675.1	hypothetical protein M91_14827, partial [Bos mutus]	*	*	*	*	*	*	*	*
1.1686.1	XP_011955678.1	PREDICTED: uncharacterized protein LOC105603605 [Ovis aries]	*	*	*	K06727|FCRL, IRTA|http://www.genome.jp/dbget-bin/www_bget?ko:K06727	*	*	*	*
1.1688.1	ELR52587.1	hypothetical protein M91_18885, partial [Bos mutus]	*	*	*	K10838|XPC|http://www.genome.jp/dbget-bin/www_bget?ko:K10838	ko03420(Nucleotide excision repair)	*	*	*
1.169.1	*	*	*	*	*	*	*	*	*	*
1.1690.1	XP_019808420.1	PREDICTED: peroxisomal N(1)-acetyl-spermine/spermidine oxidase isoform X5 [Bos indicus]	GO:0008215(spermine metabolic process);GO:0055114(oxidation-reduction process)	GO:0005777(peroxisome)	GO:0052899(N(1),N(12)-diacetylspermine:oxygen oxidoreductase (3-acetamidopropanal-forming) activity);GO:0052901(spermine:oxygen oxidoreductase (spermidine-forming) activity);GO:0052902(spermidine:oxygen oxidoreductase (3-aminopropanal-forming) activity);GO:0052903(N1-acetylspermine:oxygen oxidoreductase (3-acetamidopropanal-forming) activity);GO:0052904(N1-acetylspermidine:oxygen oxidoreductase (…	*	*	*	*	*
1.1693.1	*	*	*	*	*	*	*	*	*	*
1.1702.1	XP_007105487.1	PREDICTED: zinc finger and BTB domain-containing protein 11 isoform X3 [Physeter catodon]	*	*	*	K10498|ZBTB11|http://www.genome.jp/dbget-bin/www_bget?ko:K10498	*	*	Zinc	Zinc finger and BTB domain-containing protein 11 OS=Homo sapiens OX=9606 GN=ZBTB11 PE=1 SV=2
1.1705.1	CAA10770.1	reverse transcriptase-like [Bos taurus]	*	*	*	K08111|GPC5|http://www.genome.jp/dbget-bin/www_bget?ko:K08111	*	*	*	*
1.1706.1	*	*	*	*	*	*	*	*	*	*
1.1708.1	XP_019830550.1	PREDICTED: uncharacterized protein LOC109569523 [Bos indicus]	*	*	*	*	*	*	*	*
1.1710.1	*	*	*	*	*	*	*	*	*	*
1.1711.1	*	*	*	*	*	*	*	*	*	*
1.1712.1	AAB22173.1	laminin receptor homolog, partial [Homo sapiens]	GO:0000027(ribosomal large subunit assembly);GO:0000184(nuclear-transcribed mRNA catabolic process, nonsense-mediated decay);GO:0006364(rRNA processing);GO:0006412(translation);GO:0006413(translational initiation);GO:0006614(SRP-dependent cotranslational protein targeting to membrane);GO:0019083(viral transcription)	GO:0005783(endoplasmic reticulum);GO:0005829(cytosol);GO:0016020(membrane);GO:0022625(cytosolic large ribosomal subunit)	GO:0003735(structural constituent of ribosome);GO:0005515(protein binding);GO:0044822(RNA binding)	K02866|RP-L10e, RPL10|http://www.genome.jp/dbget-bin/www_bget?ko:K02866	ko03010(Ribosome)	KOG0857(J)(60s ribosomal protein L10)	60S	60S ribosomal protein L10-like OS=Bos taurus OX=9913 GN=RPL10L PE=2 SV=1
1.1715.1	*	*	*	*	*	*	*	*	*	*
1.1719.1	*	*	*	*	*	*	*	*	*	*
1.172.1	*	*	*	*	*	*	*	*	*	*
1.1720.1	*	*	*	*	*	*	*	*	*	*
1.1721.1	*	*	*	*	*	*	*	*	*	*
1.1727.1	ELR58788.1	hypothetical protein M91_05496, partial [Bos mutus]	GO:0008215(spermine metabolic process);GO:0055114(oxidation-reduction process)	GO:0005777(peroxisome)	GO:0052899(N(1),N(12)-diacetylspermine:oxygen oxidoreductase (3-acetamidopropanal-forming) activity);GO:0052901(spermine:oxygen oxidoreductase (spermidine-forming) activity);GO:0052902(spermidine:oxygen oxidoreductase (3-aminopropanal-forming) activity);GO:0052903(N1-acetylspermine:oxygen oxidoreductase (3-acetamidopropanal-forming) activity);GO:0052904(N1-acetylspermidine:oxygen oxidoreductase (…	K10838|XPC|http://www.genome.jp/dbget-bin/www_bget?ko:K10838	ko03420(Nucleotide excision repair)	*	LINE-1	LINE-1 retrotransposable element ORF2 protein OS=Homo sapiens OX=9606 PE=1 SV=1
1.1729.1	*	*	*	*	*	*	*	*	*	*
1.1734.1	*	*	*	*	*	*	*	*	*	*
1.1735.1	XP_010825158.1	PREDICTED: myomegalin isoform X18 [Bos taurus]	*	*	*	*	*	*	*	*
1.1736.1	CAA10770.1	reverse transcriptase-like [Bos taurus]	*	GO:0005886(plasma membrane);GO:0016020(membrane);GO:0031225(anchored component of membrane);GO:0005578(extracellular matrix)	GO:0043395(heparan sulfate proteoglycan binding)	K08111|GPC5|http://www.genome.jp/dbget-bin/www_bget?ko:K08111	*	*	*	*
1.1737.1	*	*	*	*	*	*	*	*	*	*
1.174.1	XP_014958889.1	PREDICTED: uncharacterized protein LOC106991855 [Ovis aries]	*	*	*	K15196|BRF1, GTF3B|http://www.genome.jp/dbget-bin/www_bget?ko:K15196	*	*	*	*
1.1741.1	CAA10770.1	reverse transcriptase-like [Bos taurus]	*	*	*	K08111|GPC5|http://www.genome.jp/dbget-bin/www_bget?ko:K08111	*	*	*	*
1.1744.1	*	*	*	*	*	*	*	*	*	*
1.1748.1	XP_014955275.1	PREDICTED: cadherin-4 isoform X1 [Ovis aries]	GO:0008215(spermine metabolic process);GO:0055114(oxidation-reduction process)	GO:0005777(peroxisome)	GO:0052899(N(1),N(12)-diacetylspermine:oxygen oxidoreductase (3-acetamidopropanal-forming) activity);GO:0052901(spermine:oxygen oxidoreductase (spermidine-forming) activity);GO:0052902(spermidine:oxygen oxidoreductase (3-aminopropanal-forming) activity);GO:0052903(N1-acetylspermine:oxygen oxidoreductase (3-acetamidopropanal-forming) activity);GO:0052904(N1-acetylspermidine:oxygen oxidoreductase (…	K06797|CDH4|http://www.genome.jp/dbget-bin/www_bget?ko:K06797	ko04514(Cell adhesion molecules (CAMs))	*	*	*
1.175.1	*	*	*	*	*	*	*	*	*	*
1.1752.1	XP_004003027.1	PREDICTED: poly [ADP-ribose] polymerase 14 isoform X1 [Ovis aries]	*	GO:0005737(cytoplasm);GO:0016020(membrane)	GO:0016740(transferase activity);GO:0016757(transferase activity, transferring glycosyl groups);GO:0003950(NAD+ ADP-ribosyltransferase activity);GO:0008270(zinc ion binding);GO:0000166(nucleotide binding)	K15261|PARP10_14_15|http://www.genome.jp/dbget-bin/www_bget?ko:K15261	*	KOG2633(BK)(Hismacro and SEC14 domain-containing proteins)	Protein	Protein mono-ADP-ribosyltransferase PARP14 OS=Homo sapiens OX=9606 GN=PARP14 PE=1 SV=3
1.1754.1	ELR59748.1	hypothetical protein M91_15431, partial [Bos mutus]	GO:0008215(spermine metabolic process);GO:0055114(oxidation-reduction process)	GO:0005777(peroxisome)	GO:0052899(N(1),N(12)-diacetylspermine:oxygen oxidoreductase (3-acetamidopropanal-forming) activity);GO:0052901(spermine:oxygen oxidoreductase (spermidine-forming) activity);GO:0052902(spermidine:oxygen oxidoreductase (3-aminopropanal-forming) activity);GO:0052903(N1-acetylspermine:oxygen oxidoreductase (3-acetamidopropanal-forming) activity);GO:0052904(N1-acetylspermidine:oxygen oxidoreductase (…	K10838|XPC|http://www.genome.jp/dbget-bin/www_bget?ko:K10838	ko03420(Nucleotide excision repair)	*	*	*
1.1757.1	CAA10770.1	reverse transcriptase-like [Bos taurus]	*	*	*	K09228|KRAB|http://www.genome.jp/dbget-bin/www_bget?ko:K09228	*	*	*	*
1.1758.1	*	*	*	*	*	*	*	*	*	*
1.176.1	ELR61013.1	hypothetical protein M91_09415, partial [Bos mutus]	*	*	*	K09228|KRAB|http://www.genome.jp/dbget-bin/www_bget?ko:K09228	*	*	LINE-1	LINE-1 retrotransposable element ORF2 protein OS=Mus musculus OX=10090 GN=Pol PE=1 SV=2
1.1760.1	ELR51300.1	PR domain zinc finger protein 12, partial [Bos mutus]	*	*	*	K10838|XPC|http://www.genome.jp/dbget-bin/www_bget?ko:K10838	ko03420(Nucleotide excision repair)	*	*	*
1.1761.1	*	*	*	*	*	*	*	*	*	*
1.1762.1	*	*	*	*	*	*	*	*	*	*
1.1763.1	*	*	*	*	*	*	*	*	*	*
1.1765.1	*	*	*	*	*	*	*	*	*	*
1.1767.1	XP_012039044.1	PREDICTED: EF-hand calcium-binding domain-containing protein 1 isoform X5 [Ovis aries]	*	*	*	K10838|XPC|http://www.genome.jp/dbget-bin/www_bget?ko:K10838	ko03420(Nucleotide excision repair)	*	*	*
1.1769.1	XP_014961324.1	PREDICTED: run domain Beclin-1 interacting and cysteine-rich containing protein isoform X6 [Ovis aries musimon]	GO:0045806(negative regulation of endocytosis);GO:0010507(negative regulation of autophagy);GO:0043553(negative regulation of phosphatidylinositol 3-kinase activity);GO:1901097(negative regulation of autophagosome maturation)	GO:0005737(cytoplasm);GO:0005769(early endosome);GO:0005654(nucleoplasm);GO:0005770(late endosome);GO:0043231(intracellular membrane-bounded organelle);GO:0005794(Golgi apparatus)	*	K19330|KIAA0226|http://www.genome.jp/dbget-bin/www_bget?ko:K19330	ko04140(Autophagy - animal)	*	Run	Run domain Beclin-1-interacting and cysteine-rich domain-containing protein OS=Mus musculus OX=10090 GN=Rubcn PE=1 SV=2
1.177.1	XP_019811633.1	PREDICTED: ATP-binding cassette sub-family B member 7, mitochondrial isoform X2 [Bos indicus]	*	*	*	*	*	*	*	*
1.1774.1	*	*	*	*	*	*	*	*	*	*
1.1775.1	*	*	*	*	*	*	*	*	*	*
1.1777.1	XP_019808420.1	PREDICTED: peroxisomal N(1)-acetyl-spermine/spermidine oxidase isoform X5 [Bos indicus]	GO:0008215(spermine metabolic process);GO:0055114(oxidation-reduction process)	GO:0005777(peroxisome)	GO:0052899(N(1),N(12)-diacetylspermine:oxygen oxidoreductase (3-acetamidopropanal-forming) activity);GO:0052901(spermine:oxygen oxidoreductase (spermidine-forming) activity);GO:0052902(spermidine:oxygen oxidoreductase (3-aminopropanal-forming) activity);GO:0052903(N1-acetylspermine:oxygen oxidoreductase (3-acetamidopropanal-forming) activity);GO:0052904(N1-acetylspermidine:oxygen oxidoreductase (…	K10838|XPC|http://www.genome.jp/dbget-bin/www_bget?ko:K10838	ko03420(Nucleotide excision repair)	*	*	*
1.1779.1	ABR01162.1	endonuclease/reverse transcriptase [Sus scrofa]	*	*	*	*	*	*	LINE-1	LINE-1 retrotransposable element ORF2 protein OS=Homo sapiens OX=9606 PE=1 SV=1
1.1780.1	XP_005201561.3	PREDICTED: D-beta-hydroxybutyrate dehydrogenase, mitochondrial isoform X1 [Bos taurus]	GO:0055114(oxidation-reduction process)	GO:0005654(nucleoplasm);GO:0005759(mitochondrial matrix);GO:0099617(matrix side of mitochondrial inner membrane)	GO:0003858(3-hydroxybutyrate dehydrogenase activity)	*	*	*	*	*
1.1780.2	*	*	*	*	*	*	*	*	*	*
1.1784.1	*	*	*	*	*	*	*	*	*	*
1.1785.1	*	*	*	*	*	*	*	*	*	*
1.1789.1	*	*	*	*	*	*	*	*	*	*
1.179.1	CAA10770.1	reverse transcriptase-like [Bos taurus]	GO:0006468(protein phosphorylation);GO:0045333(cellular respiration)	GO:0005739(mitochondrion)	GO:0004672(protein kinase activity);GO:0044822(RNA binding)	K00432|gpx|http://www.genome.jp/dbget-bin/www_bget?ko:K00432	ko00590(Arachidonic acid metabolism);ko00480(Glutathione metabolism);ko04918(Thyroid hormone synthesis)	*	*	*
1.1790.1	*	*	*	*	*	*	*	*	*	*
1.1794.1	*	*	*	*	*	*	*	*	*	*
1.1795.1	*	*	*	*	*	*	*	*	*	*
1.1796.1	*	*	*	*	*	*	*	*	*	*
1.1798.1	*	*	*	*	*	*	*	*	*	*
1.1799.1	XP_015327491.1	PREDICTED: translation initiation factor IF-2-like [Bos taurus]	*	*	*	*	*	*	*	*
1.1799.2	XP_015327491.1	PREDICTED: translation initiation factor IF-2-like [Bos taurus]	*	*	*	*	*	*	*	*
1.180.1	*	*	*	*	*	*	*	*	*	*
1.1800.1	XP_008265037.1	PREDICTED: uncharacterized protein LOC103350534 [Oryctolagus cuniculus]	*	*	*	*	*	*	*	*
1.1801.1	*	*	*	*	*	*	*	*	*	*
1.1804.1	*	*	*	*	*	*	*	*	*	*
1.1807.1	*	*	*	*	*	*	*	*	*	*
1.1808.1	*	*	*	*	*	*	*	*	*	*
1.181.1	*	*	*	*	*	*	*	*	*	*
1.1812.1	NP_001098438.1	zinc finger protein 266 [Bos taurus]	GO:0006355(regulation of transcription, DNA-templated)	GO:0005622(intracellular)	GO:0003676(nucleic acid binding)	K09228|KRAB|http://www.genome.jp/dbget-bin/www_bget?ko:K09228	*	*	*	*
1.1816.1	ELR44776.1	hypothetical protein M91_14132 [Bos mutus]	*	*	*	K10838|XPC|http://www.genome.jp/dbget-bin/www_bget?ko:K10838	ko03420(Nucleotide excision repair)	*	LINE-1	LINE-1 reverse transcriptase homolog OS=Nycticebus coucang OX=9470 PE=4 SV=1
1.1817.1	XP_004603331.1	PREDICTED: YEATS domain-containing protein 2 [Sorex araneus]	*	*	*	*	*	*	YEATS	YEATS domain-containing protein 2 OS=Mus musculus OX=10090 GN=Yeats2 PE=1 SV=2
1.1818.1	XP_011984390.1	PREDICTED: YEATS domain-containing protein 2 isoform X8 [Ovis aries musimon]	GO:0045892(negative regulation of transcription, DNA-templated);GO:0043966(histone H3 acetylation);GO:0006355(regulation of transcription, DNA-templated);GO:0000122(negative regulation of transcription by RNA polymerase II)	GO:0005671(Ada2/Gcn5/Ada3 transcription activator complex);GO:0072686(mitotic spindle);GO:0005634(nucleus)	GO:0017025(TBP-class protein binding)	*	*	*	YEATS	YEATS domain-containing protein 2 OS=Homo sapiens OX=9606 GN=YEATS2 PE=1 SV=2
1.182.1	ELR57077.1	hypothetical protein M91_12176, partial [Bos mutus]	*	*	*	*	*	*	LINE-1	LINE-1 retrotransposable element ORF2 protein OS=Homo sapiens OX=9606 PE=1 SV=1
1.1822.1	XP_019811633.1	PREDICTED: ATP-binding cassette sub-family B member 7, mitochondrial isoform X2 [Bos indicus]	*	*	*	*	*	*	*	*
1.1823.1	*	*	*	*	*	*	*	*	*	*
1.1824.1	*	*	*	*	*	*	*	*	*	*
1.1826.1	*	*	*	*	*	*	*	*	*	*
1.1829.1	*	*	*	*	*	*	*	*	*	*
1.183.1	XP_014947156.1	PREDICTED: uncharacterized protein C1orf168 homolog [Ovis aries]	*	*	*	*	*	*	FYN-binding	FYN-binding protein 2 OS=Homo sapiens OX=9606 GN=FYB2 PE=1 SV=1
1.183.2	XP_014947156.1	PREDICTED: uncharacterized protein C1orf168 homolog [Ovis aries]	*	*	*	*	*	*	FYN-binding	FYN-binding protein 2 OS=Homo sapiens OX=9606 GN=FYB2 PE=1 SV=1
1.1830.1	*	*	*	*	*	*	*	*	*	*
1.1832.1	AAG44733.1	DC42 [Homo sapiens]	GO:0000122(negative regulation of transcription by RNA polymerase II);GO:0002021(response to dietary excess);GO:0006351(transcription, DNA-templated);GO:0016042(lipid catabolic process);GO:0016575(histone deacetylation);GO:0030814(obsolete regulation of cAMP metabolic process);GO:0035264(multicellular organism growth);GO:0043161(proteasome-mediated ubiquitin-dependent protein catabolic process);G…	GO:0000118(histone deacetylase complex);GO:0005634(nucleus);GO:0005654(nucleoplasm);GO:0005876(spindle microtubule);GO:0017053(transcriptional repressor complex)	GO:0003714(transcription corepressor activity);GO:0005515(protein binding);GO:0008013(beta-catenin binding);GO:0042393(histone binding);GO:0044212(transcription regulatory region DNA binding);GO:0047485(protein N-terminus binding)	*	*	*	*	*
1.1833.1	ELR54676.1	hypothetical protein M91_15199 [Bos mutus]	*	*	*	*	*	*	LINE-1	LINE-1 retrotransposable element ORF2 protein OS=Homo sapiens OX=9606 PE=1 SV=1
1.1834.1	XP_014958889.1	PREDICTED: uncharacterized protein LOC106991855 [Ovis aries]	GO:0008215(spermine metabolic process);GO:0055114(oxidation-reduction process)	GO:0005777(peroxisome)	GO:0052899(N(1),N(12)-diacetylspermine:oxygen oxidoreductase (3-acetamidopropanal-forming) activity);GO:0052901(spermine:oxygen oxidoreductase (spermidine-forming) activity);GO:0052902(spermidine:oxygen oxidoreductase (3-aminopropanal-forming) activity);GO:0052903(N1-acetylspermine:oxygen oxidoreductase (3-acetamidopropanal-forming) activity);GO:0052904(N1-acetylspermidine:oxygen oxidoreductase (…	K14740|MT3|http://www.genome.jp/dbget-bin/www_bget?ko:K14740	*	*	*	*
1.1835.1	XP_014959394.1	PREDICTED: elastin isoform X1 [Ovis aries]	*	*	*	K14211|ELN|http://www.genome.jp/dbget-bin/www_bget?ko:K14211	ko04974(Protein digestion and absorption)	*	*	*
1.1837.1	CAA10770.1	reverse transcriptase-like [Bos taurus]	*	*	*	K08111|GPC5|http://www.genome.jp/dbget-bin/www_bget?ko:K08111	*	*	*	*
1.1838.1	NP_001040099.1	bitter taste receptor Bota-T2R65A [Bos taurus]	GO:0001580(detection of chemical stimulus involved in sensory perception of bitter taste);GO:0007186(G protein-coupled receptor signaling pathway);GO:0007165(signal transduction);GO:0050896(response to stimulus);GO:0050909(sensory perception of taste)	GO:0016021(integral component of membrane);GO:0016020(membrane)	GO:0004871(obsolete signal transducer activity);GO:0033038(bitter taste receptor activity);GO:0004930(G protein-coupled receptor activity)	K08474|TAS2R|http://www.genome.jp/dbget-bin/www_bget?ko:K08474	ko04742(Taste transduction)	*	*	*
1.1839.1	*	*	*	*	*	*	*	*	*	*
1.1840.1	*	*	*	*	*	*	*	*	*	*
1.1841.1	CAA10770.1	reverse transcriptase-like [Bos taurus]	*	*	*	K08111|GPC5|http://www.genome.jp/dbget-bin/www_bget?ko:K08111	*	*	LINE-1	LINE-1 retrotransposable element ORF2 protein OS=Homo sapiens OX=9606 PE=1 SV=1
1.1842.1	*	*	*	*	*	*	*	*	*	*
1.1843.1	*	*	*	*	*	*	*	*	*	*
1.1847.1	*	*	*	*	*	*	*	*	*	*
1.1849.1	*	*	*	*	*	*	*	*	*	*
1.185.1	*	*	*	*	*	*	*	*	*	*
1.1851.1	*	*	*	*	*	*	*	*	*	*
1.1852.1	*	*	*	*	*	*	*	*	*	*
1.1853.1	*	*	*	*	*	*	*	*	*	*
1.1854.1	*	*	*	*	*	*	*	*	*	*
1.1855.1	ABR01162.1	endonuclease/reverse transcriptase [Sus scrofa]	*	*	*	*	*	*	LINE-1	LINE-1 reverse transcriptase homolog OS=Nycticebus coucang OX=9470 PE=4 SV=1
1.1856.1	ELR59872.1	hypothetical protein M91_19863, partial [Bos mutus]	*	*	*	*	*	*	*	*
1.1857.1	ACH79982.1	hypothetical protein [Bos taurus]	GO:0008215(spermine metabolic process);GO:0055114(oxidation-reduction process)	GO:0005777(peroxisome)	GO:0052899(N(1),N(12)-diacetylspermine:oxygen oxidoreductase (3-acetamidopropanal-forming) activity);GO:0052901(spermine:oxygen oxidoreductase (spermidine-forming) activity);GO:0052902(spermidine:oxygen oxidoreductase (3-aminopropanal-forming) activity);GO:0052903(N1-acetylspermine:oxygen oxidoreductase (3-acetamidopropanal-forming) activity);GO:0052904(N1-acetylspermidine:oxygen oxidoreductase (…	K08816|VRK|http://www.genome.jp/dbget-bin/www_bget?ko:K08816	*	*	*	*
1.1858.1	NP_001040099.1	bitter taste receptor Bota-T2R65A [Bos taurus]	GO:0001580(detection of chemical stimulus involved in sensory perception of bitter taste);GO:0007186(G protein-coupled receptor signaling pathway);GO:0007165(signal transduction);GO:0050896(response to stimulus);GO:0050909(sensory perception of taste)	GO:0016021(integral component of membrane);GO:0016020(membrane)	GO:0004871(obsolete signal transducer activity);GO:0033038(bitter taste receptor activity);GO:0004930(G protein-coupled receptor activity)	K08474|TAS2R|http://www.genome.jp/dbget-bin/www_bget?ko:K08474	ko04742(Taste transduction)	*	*	*
1.1859.1	*	*	*	*	*	*	*	*	*	*
1.1864.1	XP_010818946.1	PREDICTED: catenin alpha-3 isoform X2 [Bos taurus]	GO:0006355(regulation of transcription, DNA-templated)	GO:0005622(intracellular)	GO:0003676(nucleic acid binding)	K09228|KRAB|http://www.genome.jp/dbget-bin/www_bget?ko:K09228	*	*	*	*
1.1866.1	XP_015329686.1	PREDICTED: LOW QUALITY PROTEIN: synaptonemal complex protein 2 isoform X1 [Bos taurus]	*	*	*	*	*	*	*	*
1.1866.2	CAA10770.1	reverse transcriptase-like [Bos taurus]	GO:0006355(regulation of transcription, DNA-templated)	GO:0005622(intracellular)	GO:0003676(nucleic acid binding)	K09228|KRAB|http://www.genome.jp/dbget-bin/www_bget?ko:K09228	*	*	*	*
1.1867.1	*	*	*	*	*	*	*	*	*	*
1.1868.1	XP_006072916.1	PREDICTED: skin secretory protein xP2-like [Bubalus bubalis]	*	*	*	K17506|PPM1L, PP2CE|http://www.genome.jp/dbget-bin/www_bget?ko:K17506	*	*	*	*
1.187.1	*	*	*	*	*	*	*	*	*	*
1.1872.1	XP_012011404.1	PREDICTED: uncharacterized protein LOC105611838 isoform X2 [Ovis aries musimon]	*	*	*	*	*	*	NACHT,	NACHT, LRR and PYD domains-containing protein 1a OS=Mus musculus OX=10090 GN=Nlrp1a PE=1 SV=1
1.1872.2	XP_012011404.1	PREDICTED: uncharacterized protein LOC105611838 isoform X2 [Ovis aries musimon]	*	*	*	*	*	*	NACHT,	NACHT, LRR and PYD domains-containing protein 1b allele 3 OS=Mus musculus OX=10090 GN=Nlrp1b PE=1 SV=1
1.1872.3	XP_012011404.1	PREDICTED: uncharacterized protein LOC105611838 isoform X2 [Ovis aries musimon]	*	*	*	*	*	*	NACHT,	NACHT, LRR and PYD domains-containing protein 1b allele 5 OS=Mus musculus OX=10090 GN=Nlrp1b PE=2 SV=1
1.1873.1	CAA10770.1	reverse transcriptase-like [Bos taurus]	*	*	*	*	*	*	*	*
1.1874.1	XP_011959537.1	PREDICTED: lisH domain-containing protein FOPNL isoform X1 [Ovis aries]	*	*	*	*	*	*	*	*
1.1877.1	*	*	*	*	*	*	*	*	*	*
1.1878.1	ELK15877.1	hypothetical protein PAL_GLEAN10018453 [Pteropus alecto]	*	*	*	*	*	*	*	*
1.188.1	*	*	*	*	*	*	*	*	*	*
1.1881.1	XP_010838208.1	PREDICTED: uncharacterized protein LOC104988548 [Bison bison bison]	*	*	*	*	*	*	*	*
1.1882.1	*	*	*	*	*	*	*	*	*	*
1.1884.1	*	*	*	*	*	*	*	*	*	*
1.1886.1	XP_006077442.1	PREDICTED: tubulin-folding cofactor B-like [Bubalus bubalis]	*	*	*	K04358|FGF|http://www.genome.jp/dbget-bin/www_bget?ko:K04358	ko04810(Regulation of actin cytoskeleton);ko04010(MAPK signaling pathway);ko04151(PI3K-Akt signaling pathway);ko04015(Rap1 signaling pathway);ko04014(Ras signaling pathway)	*	*	*
1.1888.1	*	*	*	*	*	*	*	*	*	*
1.1890.1	BAC41424.1	mKIAA0428 protein, partial [Mus musculus]	GO:0000380(alternative mRNA splicing, via spliceosome);GO:0000381(regulation of alternative mRNA splicing, via spliceosome);GO:0001701(in utero embryonic development);GO:0006376(mRNA splice site selection);GO:0006397(mRNA processing);GO:0007399(nervous system development);GO:0007519(skeletal muscle tissue development);GO:0008380(RNA splicing);GO:0030326(embryonic limb morphogenesis);GO:0043484(re…	GO:0005634(nucleus);GO:0005654(nucleoplasm);GO:0005737(cytoplasm);GO:0005813(centrosome);GO:0010494(cytoplasmic stress granule)	GO:0001069(regulatory region RNA binding);GO:0003723(RNA binding);GO:0003725(double-stranded RNA binding);GO:0044822(RNA binding);GO:0046872(metal ion binding)	K14943|MBNL|http://www.genome.jp/dbget-bin/www_bget?ko:K14943	*	KOG2494(K)(C3H1-type Zn-finger protein)	Muscleblind-like	Muscleblind-like protein 1 OS=Mus musculus OX=10090 GN=Mbnl1 PE=1 SV=1
1.1891.1	XP_017914101.1	PREDICTED: trafficking protein particle complex subunit 9 isoform X6 [Capra hircus]	*	*	*	K10838|XPC|http://www.genome.jp/dbget-bin/www_bget?ko:K10838	ko03420(Nucleotide excision repair)	*	*	*
1.1895.1	XP_014961252.1	PREDICTED: uncharacterized protein LOC106992064 [Ovis aries musimon]	GO:0008215(spermine metabolic process);GO:0055114(oxidation-reduction process)	GO:0005777(peroxisome)	GO:0052899(N(1),N(12)-diacetylspermine:oxygen oxidoreductase (3-acetamidopropanal-forming) activity);GO:0052901(spermine:oxygen oxidoreductase (spermidine-forming) activity);GO:0052902(spermidine:oxygen oxidoreductase (3-aminopropanal-forming) activity);GO:0052903(N1-acetylspermine:oxygen oxidoreductase (3-acetamidopropanal-forming) activity);GO:0052904(N1-acetylspermidine:oxygen oxidoreductase (…	K10838|XPC|http://www.genome.jp/dbget-bin/www_bget?ko:K10838	ko03420(Nucleotide excision repair)	*	*	*
1.1898.1	*	*	*	*	*	*	*	*	*	*
1.19.1	*	*	*	*	*	*	*	*	*	*
1.190.1	*	*	*	*	*	*	*	*	*	*
1.1900.1	*	*	*	*	*	*	*	*	*	*
1.1901.1	CAA10770.1	reverse transcriptase-like [Bos taurus]	GO:0006355(regulation of transcription, DNA-templated)	GO:0005622(intracellular)	GO:0003676(nucleic acid binding)	K09228|KRAB|http://www.genome.jp/dbget-bin/www_bget?ko:K09228	*	*	*	*
1.1904.1	*	*	*	*	*	*	*	*	*	*
1.1905.1	NP_001040099.1	bitter taste receptor Bota-T2R65A [Bos taurus]	GO:0001580(detection of chemical stimulus involved in sensory perception of bitter taste);GO:0007186(G protein-coupled receptor signaling pathway);GO:0007165(signal transduction);GO:0050896(response to stimulus);GO:0050909(sensory perception of taste)	GO:0016021(integral component of membrane);GO:0016020(membrane)	GO:0004871(obsolete signal transducer activity);GO:0033038(bitter taste receptor activity);GO:0004930(G protein-coupled receptor activity)	K08474|TAS2R|http://www.genome.jp/dbget-bin/www_bget?ko:K08474	ko04742(Taste transduction)	*	*	*
1.1910.1	*	*	*	*	*	*	*	*	*	*
1.1911.1	XP_019374735.1	PREDICTED: LOW QUALITY PROTEIN: tigger transposable element-derived protein 1-like, partial [Gavialis gangeticus]	*	GO:0005634(nucleus)	GO:0003677(DNA binding);GO:0003676(nucleic acid binding)	*	*	*	Tigger	Tigger transposable element-derived protein 1 OS=Homo sapiens OX=9606 GN=TIGD1 PE=1 SV=1
1.1912.1	EDL05858.1	mCG144566, partial [Mus musculus]	GO:0001654(eye development);GO:0001773(myeloid dendritic cell activation);GO:0001934(positive regulation of protein phosphorylation);GO:0001935(endothelial cell proliferation);GO:0002053(positive regulation of mesenchymal cell proliferation);GO:0002270(plasmacytoid dendritic cell activation);GO:0002281(macrophage activation involved in immune response);GO:0002643(regulation of tolerance induction…	GO:0005576(extracellular region);GO:0005615(extracellular space);GO:0005634(nucleus);GO:0005737(cytoplasm);GO:0005769(early endosome);GO:0043005(neuron projection);GO:0005886(plasma membrane);GO:0005793(endoplasmic reticulum-Golgi intermediate compartment);GO:0016020(membrane);GO:0005694(chromosome);GO:0009986(cell surface);GO:0005829(cytosol);GO:0005623(cell);GO:0000793(condensed chromosome);GO:…	GO:0000401(open form four-way junction DNA binding);GO:0000402(crossed form four-way junction DNA binding);GO:0001786(phosphatidylserine binding);GO:0003681(bent DNA binding);GO:0003690(double-stranded DNA binding);GO:0003725(double-stranded RNA binding);GO:0003727(single-stranded RNA binding);GO:0005125(cytokine activity);GO:0005515(protein binding);GO:0010858(calcium-dependent protein kinase re…	K10802|HMGB1|http://www.genome.jp/dbget-bin/www_bget?ko:K10802	ko04217(Necroptosis);ko04140(Autophagy - animal);ko03410(Base excision repair)	KOG0381(R)(HMG box-containing protein)	High	High mobility group protein B1 OS=Bos taurus OX=9913 GN=HMGB1 PE=1 SV=3
1.1915.1	XP_014959394.1	PREDICTED: elastin isoform X1 [Ovis aries]	*	*	*	K14211|ELN|http://www.genome.jp/dbget-bin/www_bget?ko:K14211	ko04974(Protein digestion and absorption)	*	*	*
1.1917.1	XP_014957662.1	PREDICTED: LOW QUALITY PROTEIN: DNA repair protein complementing XP-C cells isoform X1 [Ovis aries]	GO:0008215(spermine metabolic process);GO:0055114(oxidation-reduction process)	GO:0005777(peroxisome)	GO:0052899(N(1),N(12)-diacetylspermine:oxygen oxidoreductase (3-acetamidopropanal-forming) activity);GO:0052901(spermine:oxygen oxidoreductase (spermidine-forming) activity);GO:0052902(spermidine:oxygen oxidoreductase (3-aminopropanal-forming) activity);GO:0052903(N1-acetylspermine:oxygen oxidoreductase (3-acetamidopropanal-forming) activity);GO:0052904(N1-acetylspermidine:oxygen oxidoreductase (…	K10838|XPC|http://www.genome.jp/dbget-bin/www_bget?ko:K10838	ko03420(Nucleotide excision repair)	*	*	*
1.1919.1	CAA10770.1	reverse transcriptase-like [Bos taurus]	*	*	*	K09228|KRAB|http://www.genome.jp/dbget-bin/www_bget?ko:K09228	*	*	*	*
1.192.1	CAA10770.1	reverse transcriptase-like [Bos taurus]	*	*	*	K09228|KRAB|http://www.genome.jp/dbget-bin/www_bget?ko:K09228	*	*	Craniofacial	Craniofacial development protein 2 OS=Tragulus javanicus OX=9849 GN=CFDP2 PE=2 SV=1
1.1920.1	*	*	*	*	*	*	*	*	*	*
1.1921.1	*	*	*	*	*	*	*	*	*	*
1.1922.1	*	*	*	*	*	*	*	*	*	*
1.1923.1	XP_010819747.1	PREDICTED: transmembrane 9 superfamily member 2-like isoform X2 [Bos taurus]	GO:0001580(detection of chemical stimulus involved in sensory perception of bitter taste);GO:0007186(G protein-coupled receptor signaling pathway);GO:0007165(signal transduction);GO:0050896(response to stimulus);GO:0050909(sensory perception of taste);GO:0001525(angiogenesis);GO:0010812(negative regulation of cell-substrate adhesion);GO:0016525(negative regulation of angiogenesis);GO:0030154(cell…	GO:0016020(membrane);GO:0016021(integral component of membrane);GO:0005615(extracellular space)	GO:0004871(obsolete signal transducer activity);GO:0033038(bitter taste receptor activity);GO:0004930(G protein-coupled receptor activity);GO:0030971(receptor tyrosine kinase binding);GO:0046872(metal ion binding)	K17086|TM9SF2_4|http://www.genome.jp/dbget-bin/www_bget?ko:K17086	*	*	*	*
1.1924.1	*	*	*	*	*	*	*	*	*	*
1.1925.1	CAA10770.1	reverse transcriptase-like [Bos taurus]	*	*	*	K08111|GPC5|http://www.genome.jp/dbget-bin/www_bget?ko:K08111	*	*	*	*
1.1928.1	*	*	*	*	*	*	*	*	*	*
1.193.1	XP_004022993.2	PREDICTED: transcription elongation factor A N-terminal and central domain-containing protein, partial [Ovis aries]	GO:0008215(spermine metabolic process);GO:0055114(oxidation-reduction process)	GO:0005777(peroxisome)	GO:0052899(N(1),N(12)-diacetylspermine:oxygen oxidoreductase (3-acetamidopropanal-forming) activity);GO:0052901(spermine:oxygen oxidoreductase (spermidine-forming) activity);GO:0052902(spermidine:oxygen oxidoreductase (3-aminopropanal-forming) activity);GO:0052903(N1-acetylspermine:oxygen oxidoreductase (3-acetamidopropanal-forming) activity);GO:0052904(N1-acetylspermidine:oxygen oxidoreductase (…	K17584|PCIF1|http://www.genome.jp/dbget-bin/www_bget?ko:K17584	*	*	*	*
1.1930.1	*	*	*	*	*	*	*	*	*	*
1.1932.1	*	*	*	*	*	*	*	*	*	*
1.1934.1	XP_012013721.1	PREDICTED: F-box/LRR-repeat protein 2 isoform X3 [Ovis aries musimon]	*	*	*	K06727|FCRL, IRTA|http://www.genome.jp/dbget-bin/www_bget?ko:K06727	*	*	*	*
1.1935.1	*	*	*	*	*	*	*	*	*	*
1.1936.1	*	*	*	*	*	*	*	*	*	*
1.1940.1	CAA10770.1	reverse transcriptase-like [Bos taurus]	*	GO:0005886(plasma membrane);GO:0016020(membrane);GO:0031225(anchored component of membrane);GO:0005578(extracellular matrix)	GO:0043395(heparan sulfate proteoglycan binding)	K08111|GPC5|http://www.genome.jp/dbget-bin/www_bget?ko:K08111	*	*	*	*
1.1942.1	XP_011952107.2	PREDICTED: fibroblast growth factor 18 isoform X1 [Ovis aries]	*	*	*	K04358|FGF|http://www.genome.jp/dbget-bin/www_bget?ko:K04358	ko04810(Regulation of actin cytoskeleton);ko04010(MAPK signaling pathway);ko04151(PI3K-Akt signaling pathway);ko04015(Rap1 signaling pathway);ko04014(Ras signaling pathway)	*	*	*
1.1943.1	*	*	*	*	*	*	*	*	*	*
1.1946.1	ELR48287.1	hypothetical protein M91_03394, partial [Bos mutus]	*	*	*	*	*	*	LINE-1	LINE-1 retrotransposable element ORF2 protein OS=Homo sapiens OX=9606 PE=1 SV=1
1.1947.1	*	*	*	*	*	*	*	*	*	*
1.1949.1	XP_017908341.1	PREDICTED: uncharacterized protein LOC108636662, partial [Capra hircus]	*	*	*	K09228|KRAB|http://www.genome.jp/dbget-bin/www_bget?ko:K09228	*	*	*	*
1.1950.1	XP_017908336.1	PREDICTED: uncharacterized protein LOC108636657, partial [Capra hircus]	*	*	*	*	*	*	*	*
1.1951.1	ELR54365.1	hypothetical protein M91_01105, partial [Bos mutus]	*	*	*	*	*	*	Craniofacial	Craniofacial development protein 2 OS=Bos taurus OX=9913 GN=CFDP2 PE=1 SV=2
1.1952.1	*	*	*	*	*	*	*	*	*	*
1.1953.1	XP_015316439.1	PREDICTED: uncharacterized protein LOC107131927, partial [Bos taurus]	GO:0006355(regulation of transcription, DNA-templated)	GO:0005622(intracellular)	GO:0003676(nucleic acid binding)	K09228|KRAB|http://www.genome.jp/dbget-bin/www_bget?ko:K09228	*	*	*	*
1.1954.1	XP_012783323.1	PREDICTED: propionyl-CoA carboxylase beta chain, mitochondrial [Ochotona princeps]	*	*	*	*	*	*	*	*
1.1955.1	XP_005894445.1	PREDICTED: taste receptor type 2 member 42, partial [Bos mutus]	GO:0001580(detection of chemical stimulus involved in sensory perception of bitter taste);GO:0007186(G protein-coupled receptor signaling pathway);GO:0007165(signal transduction);GO:0050896(response to stimulus);GO:0050909(sensory perception of taste)	GO:0016021(integral component of membrane);GO:0016020(membrane)	GO:0004871(obsolete signal transducer activity);GO:0033038(bitter taste receptor activity);GO:0004930(G protein-coupled receptor activity)	K08474|TAS2R|http://www.genome.jp/dbget-bin/www_bget?ko:K08474	ko04742(Taste transduction)	*	*	*
1.1957.1	XP_012006825.1	PREDICTED: serine/threonine-protein phosphatase 2A regulatory subunit B'' subunit alpha isoform X3 [Ovis aries musimon]	GO:0090263(positive regulation of canonical Wnt signaling pathway);GO:0090249(regulation of cell motility involved in somitogenic axis elongation);GO:0001754(eye photoreceptor cell differentiation);GO:0007525(somatic muscle development);GO:0090090(negative regulation of canonical Wnt signaling pathway);GO:0045732(positive regulation of protein catabolic process)	GO:0000159(protein phosphatase type 2A complex)	GO:0005509(calcium ion binding);GO:0030674(protein binding, bridging)	K11583|PPP2R3|http://www.genome.jp/dbget-bin/www_bget?ko:K11583	ko04152(AMPK signaling pathway);ko04151(PI3K-Akt signaling pathway);ko04071(Sphingolipid signaling pathway);ko03015(mRNA surveillance pathway);ko04261(Adrenergic signaling in cardiomyocytes);ko04728(Dopaminergic synapse)	*	Serine/threonine-protein	Serine/threonine-protein phosphatase 2A regulatory subunit B&apos;&apos; subunit alpha OS=Homo sapiens OX=9606 GN=PPP2R3A PE=1 SV=1
1.1958.1	*	*	*	*	*	*	*	*	*	*
1.1964.1	CAA10770.1	reverse transcriptase-like [Bos taurus]	*	*	*	K09228|KRAB|http://www.genome.jp/dbget-bin/www_bget?ko:K09228	*	*	*	*
1.1968.1	*	*	*	*	*	*	*	*	*	*
1.197.1	*	*	*	*	*	*	*	*	*	*
1.1973.1	AAC51273.1	putative p150 [Homo sapiens]	*	*	*	*	*	*	LINE-1	LINE-1 retrotransposable element ORF2 protein OS=Homo sapiens OX=9606 PE=1 SV=1
1.1977.1	*	*	*	*	*	*	*	*	*	*
1.1979.1	*	*	*	*	*	*	*	*	*	*
1.1979.2	*	*	*	*	*	*	*	*	*	*
1.1984.1	NP_001040099.1	bitter taste receptor Bota-T2R65A [Bos taurus]	GO:0001580(detection of chemical stimulus involved in sensory perception of bitter taste);GO:0007186(G protein-coupled receptor signaling pathway);GO:0007165(signal transduction);GO:0050896(response to stimulus);GO:0050909(sensory perception of taste);GO:0001525(angiogenesis);GO:0010812(negative regulation of cell-substrate adhesion);GO:0016525(negative regulation of angiogenesis);GO:0030154(cell…	GO:0016021(integral component of membrane);GO:0016020(membrane);GO:0005615(extracellular space)	GO:0004871(obsolete signal transducer activity);GO:0033038(bitter taste receptor activity);GO:0004930(G protein-coupled receptor activity);GO:0030971(receptor tyrosine kinase binding);GO:0046872(metal ion binding)	K08474|TAS2R|http://www.genome.jp/dbget-bin/www_bget?ko:K08474	ko04742(Taste transduction)	*	*	*
1.1985.1	XP_011981301.1	PREDICTED: AP-3 complex subunit mu-2 isoform X2 [Ovis aries musimon]	GO:0008215(spermine metabolic process);GO:0055114(oxidation-reduction process)	GO:0005777(peroxisome)	GO:0052899(N(1),N(12)-diacetylspermine:oxygen oxidoreductase (3-acetamidopropanal-forming) activity);GO:0052901(spermine:oxygen oxidoreductase (spermidine-forming) activity);GO:0052902(spermidine:oxygen oxidoreductase (3-aminopropanal-forming) activity);GO:0052903(N1-acetylspermine:oxygen oxidoreductase (3-acetamidopropanal-forming) activity);GO:0052904(N1-acetylspermidine:oxygen oxidoreductase (…	K10838|XPC|http://www.genome.jp/dbget-bin/www_bget?ko:K10838	ko03420(Nucleotide excision repair)	*	*	*
1.1989.1	ELR52585.1	Cleavage stimulation factor subunit 2 [Bos mutus]	GO:0001580(detection of chemical stimulus involved in sensory perception of bitter taste);GO:0007186(G protein-coupled receptor signaling pathway);GO:0007165(signal transduction);GO:0050896(response to stimulus);GO:0050909(sensory perception of taste)	GO:0016020(membrane);GO:0016021(integral component of membrane)	GO:0004871(obsolete signal transducer activity);GO:0033038(bitter taste receptor activity);GO:0004930(G protein-coupled receptor activity)	K17086|TM9SF2_4|http://www.genome.jp/dbget-bin/www_bget?ko:K17086	*	*	*	*
1.1992.1	*	*	*	*	*	*	*	*	*	*
1.1994.1	XP_015329423.1	PREDICTED: trafficking protein particle complex subunit 10 isoform X1 [Bos taurus]	*	*	*	K20307|TRAPPC10, TRS130|http://www.genome.jp/dbget-bin/www_bget?ko:K20307	*	*	Trafficking	Trafficking protein particle complex subunit 10 OS=Homo sapiens OX=9606 GN=TRAPPC10 PE=1 SV=2
1.20.1	ELR53454.1	hypothetical protein M91_07156, partial [Bos mutus]	*	*	*	*	*	*	*	*
1.200.1	*	*	*	*	*	*	*	*	*	*
1.2000.1	XP_011981301.1	PREDICTED: AP-3 complex subunit mu-2 isoform X2 [Ovis aries musimon]	GO:0008215(spermine metabolic process);GO:0055114(oxidation-reduction process)	GO:0005777(peroxisome)	GO:0052899(N(1),N(12)-diacetylspermine:oxygen oxidoreductase (3-acetamidopropanal-forming) activity);GO:0052901(spermine:oxygen oxidoreductase (spermidine-forming) activity);GO:0052902(spermidine:oxygen oxidoreductase (3-aminopropanal-forming) activity);GO:0052903(N1-acetylspermine:oxygen oxidoreductase (3-acetamidopropanal-forming) activity);GO:0052904(N1-acetylspermidine:oxygen oxidoreductase (…	*	*	*	*	*
1.2003.1	*	*	*	*	*	*	*	*	*	*
1.2004.1	NP_001040099.1	bitter taste receptor Bota-T2R65A [Bos taurus]	GO:0001580(detection of chemical stimulus involved in sensory perception of bitter taste);GO:0007186(G protein-coupled receptor signaling pathway);GO:0007165(signal transduction);GO:0050896(response to stimulus);GO:0050909(sensory perception of taste);GO:0001525(angiogenesis);GO:0010812(negative regulation of cell-substrate adhesion);GO:0016525(negative regulation of angiogenesis);GO:0030154(cell…	GO:0016021(integral component of membrane);GO:0016020(membrane);GO:0005615(extracellular space)	GO:0004871(obsolete signal transducer activity);GO:0033038(bitter taste receptor activity);GO:0004930(G protein-coupled receptor activity);GO:0030971(receptor tyrosine kinase binding);GO:0046872(metal ion binding)	K08474|TAS2R|http://www.genome.jp/dbget-bin/www_bget?ko:K08474	ko04742(Taste transduction)	*	*	*
1.2006.1	ELR59748.1	hypothetical protein M91_15431, partial [Bos mutus]	*	*	*	K01106|E3.1.3.56|http://www.genome.jp/dbget-bin/www_bget?ko:K01106	ko04070(Phosphatidylinositol signaling system);ko00562(Inositol phosphate metabolism)	*	*	*
1.2009.1	*	*	*	*	*	*	*	*	*	*
1.201.1	*	*	*	*	*	*	*	*	*	*
1.2010.1	XP_014254000.1	PREDICTED: LOW QUALITY PROTEIN: uncharacterized protein LOC106669198 [Cimex lectularius]	*	*	*	*	*	*	Craniofacial	Craniofacial development protein 2 OS=Bos taurus OX=9913 GN=CFDP2 PE=1 SV=2
1.2015.1	AAY53483.1	transposase [Bos taurus]	*	*	*	*	*	*	LINE-1	LINE-1 retrotransposable element ORF1 protein OS=Homo sapiens OX=9606 GN=L1RE1 PE=1 SV=1
1.2017.1	KHJ42451.1	reverse transcriptase [Trichuris suis]	*	*	*	*	*	*	Craniofacial	Craniofacial development protein 2 OS=Tragulus javanicus OX=9849 GN=CFDP2 PE=2 SV=1
1.202.1	XP_003773116.2	PREDICTED: histone deacetylase complex subunit SAP30 [Sarcophilus harrisii]	GO:0035914(skeletal muscle cell differentiation);GO:0006355(regulation of transcription, DNA-templated);GO:0000122(negative regulation of transcription by RNA polymerase II)	GO:0005654(nucleoplasm);GO:0000118(histone deacetylase complex);GO:0005634(nucleus)	GO:0003714(transcription corepressor activity)	K19202|SAP30|http://www.genome.jp/dbget-bin/www_bget?ko:K19202	*	*	Histone	Histone deacetylase complex subunit SAP30 OS=Homo sapiens OX=9606 GN=SAP30 PE=1 SV=1
1.2020.1	XP_012026524.1	PREDICTED: uncharacterized protein LOC105613772 [Ovis aries musimon]	*	*	*	*	*	*	*	*
1.2021.1	XP_011955859.1	PREDICTED: HLA class II histocompatibility antigen, DM beta chain isoform X3 [Ovis aries]	*	*	*	K04825|SCNN1B|http://www.genome.jp/dbget-bin/www_bget?ko:K04825	ko04960(Aldosterone-regulated sodium reabsorption);ko04742(Taste transduction)	*	*	*
1.2021.2	XP_011955859.1	PREDICTED: HLA class II histocompatibility antigen, DM beta chain isoform X3 [Ovis aries]	*	*	*	K04825|SCNN1B|http://www.genome.jp/dbget-bin/www_bget?ko:K04825	ko04960(Aldosterone-regulated sodium reabsorption);ko04742(Taste transduction)	*	*	*
1.2021.3	XP_010819747.1	PREDICTED: transmembrane 9 superfamily member 2-like isoform X2 [Bos taurus]	GO:0001580(detection of chemical stimulus involved in sensory perception of bitter taste);GO:0007186(G protein-coupled receptor signaling pathway);GO:0007165(signal transduction);GO:0050896(response to stimulus);GO:0050909(sensory perception of taste)	GO:0016020(membrane);GO:0016021(integral component of membrane)	GO:0004871(obsolete signal transducer activity);GO:0033038(bitter taste receptor activity);GO:0004930(G protein-coupled receptor activity)	K17086|TM9SF2_4|http://www.genome.jp/dbget-bin/www_bget?ko:K17086	*	*	*	*
1.2029.1	*	*	*	*	*	*	*	*	*	*
1.203.1	ELR55746.1	hypothetical protein M91_14620 [Bos mutus]	*	*	*	*	*	*	LINE-1	LINE-1 retrotransposable element ORF2 protein OS=Homo sapiens OX=9606 PE=1 SV=1
1.2038.1	*	*	*	*	*	*	*	*	*	*
1.2039.1	CAA10770.1	reverse transcriptase-like [Bos taurus]	*	*	*	K09228|KRAB|http://www.genome.jp/dbget-bin/www_bget?ko:K09228	*	*	*	*
1.204.1	XP_014334958.1	PREDICTED: metallothionein-3 isoform X1 [Bos mutus]	GO:0008215(spermine metabolic process);GO:0055114(oxidation-reduction process)	GO:0005777(peroxisome)	GO:0052899(N(1),N(12)-diacetylspermine:oxygen oxidoreductase (3-acetamidopropanal-forming) activity);GO:0052901(spermine:oxygen oxidoreductase (spermidine-forming) activity);GO:0052902(spermidine:oxygen oxidoreductase (3-aminopropanal-forming) activity);GO:0052903(N1-acetylspermine:oxygen oxidoreductase (3-acetamidopropanal-forming) activity);GO:0052904(N1-acetylspermidine:oxygen oxidoreductase (…	K14740|MT3|http://www.genome.jp/dbget-bin/www_bget?ko:K14740	*	*	*	*
1.2041.1	NP_001040099.1	bitter taste receptor Bota-T2R65A [Bos taurus]	GO:0001580(detection of chemical stimulus involved in sensory perception of bitter taste);GO:0007186(G protein-coupled receptor signaling pathway);GO:0007165(signal transduction);GO:0050896(response to stimulus);GO:0050909(sensory perception of taste);GO:0001525(angiogenesis);GO:0010812(negative regulation of cell-substrate adhesion);GO:0016525(negative regulation of angiogenesis);GO:0030154(cell…	GO:0016021(integral component of membrane);GO:0016020(membrane);GO:0005615(extracellular space)	GO:0004871(obsolete signal transducer activity);GO:0033038(bitter taste receptor activity);GO:0004930(G protein-coupled receptor activity);GO:0030971(receptor tyrosine kinase binding);GO:0046872(metal ion binding)	K08474|TAS2R|http://www.genome.jp/dbget-bin/www_bget?ko:K08474	ko04742(Taste transduction)	*	*	*
1.2042.1	CAA10770.1	reverse transcriptase-like [Bos taurus]	*	GO:0005886(plasma membrane);GO:0016020(membrane);GO:0031225(anchored component of membrane);GO:0005578(extracellular matrix)	GO:0043395(heparan sulfate proteoglycan binding)	K08111|GPC5|http://www.genome.jp/dbget-bin/www_bget?ko:K08111	*	*	*	*
1.2043.1	*	*	*	*	*	*	*	*	*	*
1.2045.1	ELR51300.1	PR domain zinc finger protein 12, partial [Bos mutus]	GO:0008215(spermine metabolic process);GO:0055114(oxidation-reduction process)	GO:0005777(peroxisome)	GO:0052899(N(1),N(12)-diacetylspermine:oxygen oxidoreductase (3-acetamidopropanal-forming) activity);GO:0052901(spermine:oxygen oxidoreductase (spermidine-forming) activity);GO:0052902(spermidine:oxygen oxidoreductase (3-aminopropanal-forming) activity);GO:0052903(N1-acetylspermine:oxygen oxidoreductase (3-acetamidopropanal-forming) activity);GO:0052904(N1-acetylspermidine:oxygen oxidoreductase (…	K14740|MT3|http://www.genome.jp/dbget-bin/www_bget?ko:K14740	*	*	*	*
1.2046.1	*	*	*	*	*	*	*	*	*	*
1.2048.1	*	*	*	*	*	*	*	*	*	*
1.205.1	*	*	*	*	*	*	*	*	*	*
1.206.1	*	*	*	*	*	*	*	*	*	*
1.208.1	*	*	*	*	*	*	*	*	*	*
1.212.1	*	*	*	*	*	*	*	*	*	*
1.214.1	CAA10770.1	reverse transcriptase-like [Bos taurus]	*	*	*	*	*	*	*	*
1.216.1	*	*	*	*	*	*	*	*	*	*
1.218.1	*	*	*	*	*	*	*	KOG0053(E)(Cystathionine beta-lyases/cystathionine gamma-synthases)	Cystathionine	Cystathionine gamma-lyase OS=Homo sapiens OX=9606 GN=CTH PE=1 SV=3
1.219.1	*	*	*	*	*	*	*	*	*	*
1.221.1	ELR59872.1	hypothetical protein M91_19863, partial [Bos mutus]	*	*	*	K14211|ELN|http://www.genome.jp/dbget-bin/www_bget?ko:K14211	ko04974(Protein digestion and absorption)	*	*	*
1.222.1	XP_014961077.1	PREDICTED: protein FAM47E isoform X2 [Ovis aries musimon]	*	*	*	*	*	*	*	*
1.223.1	ELR48591.1	hypothetical protein M91_17934 [Bos mutus]	*	*	*	K17495|CSMD|http://www.genome.jp/dbget-bin/www_bget?ko:K17495	*	KOG1075(R)(FOG: Reverse transcriptase)	LINE-1	LINE-1 retrotransposable element ORF2 protein OS=Homo sapiens OX=9606 PE=1 SV=1
1.224.1	*	*	*	*	*	*	*	*	*	*
1.225.1	*	*	*	*	*	*	*	*	*	*
1.226.1	CAA10770.1	reverse transcriptase-like [Bos taurus]	GO:0006355(regulation of transcription, DNA-templated)	GO:0005622(intracellular)	GO:0003676(nucleic acid binding)	K09228|KRAB|http://www.genome.jp/dbget-bin/www_bget?ko:K09228	*	*	Putative	Putative uncharacterized transposon-derived protein F52C9.6 OS=Caenorhabditis elegans OX=6239 GN=F52C9.6 PE=5 SV=1
1.227.1	*	*	*	*	*	*	*	*	*	*
1.231.1	NP_001272622.1	p97Bcnt protein [Capra hircus]	*	GO:0005634(nucleus);GO:0005737(cytoplasm)	*	*	*	*	Craniofacial	Craniofacial development protein 2 OS=Bos taurus OX=9913 GN=CFDP2 PE=1 SV=2
1.232.1	*	*	*	*	*	*	*	*	*	*
1.235.1	CAA10770.1	reverse transcriptase-like [Bos taurus]	*	*	*	K15196|BRF1, GTF3B|http://www.genome.jp/dbget-bin/www_bget?ko:K15196	*	*	*	*
1.237.1	XP_012873737.1	PREDICTED: dnaJ homolog subfamily B member 4 [Dipodomys ordii]	GO:0006457(protein folding)	GO:0005737(cytoplasm);GO:0005886(plasma membrane);GO:0005829(cytosol);GO:0070062(extracellular exosome);GO:0005654(nucleoplasm)	GO:0051082(unfolded protein binding);GO:0051087(chaperone binding)	K09510|DNAJB4|http://www.genome.jp/dbget-bin/www_bget?ko:K09510	*	KOG0712(O)(Molecular chaperone (DnaJ superfamily))	DnaJ	DnaJ homolog subfamily B member 4 OS=Bos taurus OX=9913 GN=DNAJB4 PE=2 SV=1
1.239.1	XP_014944887.1	PREDICTED: tubulin polyglutamylase TTLL7 isoform X9 [Ovis aries musimon]	GO:0006464(cellular protein modification process);GO:0018095(protein polyglutamylation)	*	GO:0070740(tubulin-glutamic acid ligase activity);GO:0048487(beta-tubulin binding);GO:0043014(alpha-tubulin binding)	K16583|TTLL7|http://www.genome.jp/dbget-bin/www_bget?ko:K16583	*	*	Tubulin	Tubulin polyglutamylase TTLL7 OS=Homo sapiens OX=9606 GN=TTLL7 PE=1 SV=2
1.240.1	XP_014685524.1	PREDICTED: ribosome production factor 1 [Equus asinus]	GO:0000460(maturation of 5.8S rRNA);GO:0000027(ribosomal large subunit assembly);GO:0000470(maturation of LSU-rRNA)	GO:0005730(nucleolus);GO:0030687(preribosome, large subunit precursor)	GO:0044822(RNA binding);GO:0003723(RNA binding);GO:0042134(rRNA primary transcript binding)	K14846|RPF1|http://www.genome.jp/dbget-bin/www_bget?ko:K14846	*	KOG2780(A)(Ribosome biogenesis protein RPF1, contains IMP4 domain)	Ribosome	Ribosome production factor 1 OS=Homo sapiens OX=9606 GN=RPF1 PE=1 SV=2
1.243.1	*	*	*	*	*	*	*	*	*	*
1.247.1	XP_011951921.1	PREDICTED: NXPE family member 2-like, partial [Ovis aries]	*	*	*	*	*	*	*	*
1.249.1	*	*	*	*	*	*	*	*	*	*
1.250.1	*	*	*	*	*	*	*	*	*	*
1.251.1	ELR59242.1	hypothetical protein M91_06506 [Bos mutus]	*	*	*	K17495|CSMD|http://www.genome.jp/dbget-bin/www_bget?ko:K17495	*	*	LINE-1	LINE-1 retrotransposable element ORF2 protein OS=Homo sapiens OX=9606 PE=1 SV=1
1.252.1	XP_005982306.1	PREDICTED: uncharacterized protein LOC102334977 [Pantholops hodgsonii]	*	*	*	K17495|CSMD|http://www.genome.jp/dbget-bin/www_bget?ko:K17495	*	KOG1075(R)(FOG: Reverse transcriptase)	LINE-1	LINE-1 retrotransposable element ORF2 protein OS=Homo sapiens OX=9606 PE=1 SV=1
1.254.1	BAD32237.1	mKIAA0491 protein, partial [Mus musculus]	GO:0006654(phosphatidic acid biosynthetic process);GO:0006915(apoptotic process);GO:0007005(mitochondrion organization);GO:0008654(phospholipid biosynthetic process);GO:0010508(positive regulation of autophagy);GO:0031647(regulation of protein stability);GO:0032461(positive regulation of protein oligomerization);GO:0032465(regulation of cytokinesis);GO:0032801(receptor catabolic process);GO:00341…	GO:0000421(autophagosome membrane);GO:0005737(cytoplasm);GO:0005739(mitochondrion);GO:0005740(mitochondrial envelope);GO:0005741(mitochondrial outer membrane);GO:0005783(endoplasmic reticulum);GO:0005794(Golgi apparatus);GO:0005829(cytosol);GO:0005913(adherens junction);GO:0016020(membrane);GO:0030496(midbody);GO:0031410(cytoplasmic vesicle);GO:0043234(protein-containing complex);GO:0070062(extra…	GO:0005504(fatty acid binding);GO:0005515(protein binding);GO:0008289(lipid binding);GO:0042171(lysophosphatidic acid acyltransferase activity);GO:0042802(identical protein binding);GO:0042803(protein homodimerization activity);GO:0098641(cadherin binding involved in cell-cell adhesion)	K11248|SH3GLB|http://www.genome.jp/dbget-bin/www_bget?ko:K11248	ko04140(Autophagy - animal);ko04144(Endocytosis)	*	*	*
1.254.2	*	*	*	*	*	*	*	*	*	*
1.254.3	*	*	*	*	*	*	*	*	*	*
1.254.4	*	*	*	*	*	*	*	*	*	*
1.255.1	AAY53483.1	transposase [Bos taurus]	*	*	*	*	*	*	LINE-1	LINE-1 retrotransposable element ORF1 protein OS=Homo sapiens OX=9606 GN=L1RE1 PE=1 SV=1
1.256.1	EAX05159.1	hCG1820575 [Homo sapiens]	*	*	*	*	*	*	*	*
1.267.1	XP_012027742.1	PREDICTED: guanylate-binding protein 6-like isoform X3, partial [Ovis aries musimon]	*	*	GO:0003924(GTPase activity);GO:0000166(nucleotide binding);GO:0005525(GTP binding)	*	*	*	Guanylate-binding	Guanylate-binding protein 6 OS=Pongo abelii OX=9601 GN=GBP6 PE=2 SV=1
1.268.1	CDJ82682.1	RNA-directed DNA polymerase (reverse transcriptase) domain containing protein [Haemonchus contortus]	*	*	*	*	*	*	*	*
1.269.1	XP_006063438.1	PREDICTED: uncharacterized protein LOC102403899 [Bubalus bubalis]	*	*	*	*	*	*	*	*
1.27.1	*	*	*	*	*	*	*	*	*	*
1.270.1	*	*	*	*	*	*	*	*	*	*
1.271.1	XP_011981301.1	PREDICTED: AP-3 complex subunit mu-2 isoform X2 [Ovis aries musimon]	*	*	*	*	*	*	*	*
1.274.1	XP_007176439.1	PREDICTED: uncharacterized protein LOC103004503 [Balaenoptera acutorostrata scammoni]	*	*	*	*	*	*	*	*
1.276.1	XP_019811633.1	PREDICTED: ATP-binding cassette sub-family B member 7, mitochondrial isoform X2 [Bos indicus]	*	*	*	*	*	*	*	*
1.277.1	XP_011966716.1	PREDICTED: chloride transport protein 6 isoform X5 [Ovis aries musimon]	*	*	*	K10838|XPC|http://www.genome.jp/dbget-bin/www_bget?ko:K10838	ko03420(Nucleotide excision repair)	*	*	*
1.278.1	XP_011955678.1	PREDICTED: uncharacterized protein LOC105603605 [Ovis aries]	*	*	*	K06797|CDH4|http://www.genome.jp/dbget-bin/www_bget?ko:K06797	ko04514(Cell adhesion molecules (CAMs))	*	*	*
1.279.1	*	*	*	*	*	*	*	*	*	*
1.28.1	*	*	*	*	*	*	*	*	*	*
1.280.1	XP_010819747.1	PREDICTED: transmembrane 9 superfamily member 2-like isoform X2 [Bos taurus]	GO:0001580(detection of chemical stimulus involved in sensory perception of bitter taste);GO:0007186(G protein-coupled receptor signaling pathway);GO:0007165(signal transduction);GO:0050896(response to stimulus);GO:0050909(sensory perception of taste)	GO:0016020(membrane);GO:0016021(integral component of membrane)	GO:0004871(obsolete signal transducer activity);GO:0033038(bitter taste receptor activity);GO:0004930(G protein-coupled receptor activity)	K17086|TM9SF2_4|http://www.genome.jp/dbget-bin/www_bget?ko:K17086	*	*	*	*
1.281.1	XP_010819747.1	PREDICTED: transmembrane 9 superfamily member 2-like isoform X2 [Bos taurus]	GO:0001580(detection of chemical stimulus involved in sensory perception of bitter taste);GO:0007186(G protein-coupled receptor signaling pathway);GO:0007165(signal transduction);GO:0050896(response to stimulus);GO:0050909(sensory perception of taste)	GO:0016020(membrane);GO:0016021(integral component of membrane)	GO:0004871(obsolete signal transducer activity);GO:0033038(bitter taste receptor activity);GO:0004930(G protein-coupled receptor activity)	K17086|TM9SF2_4|http://www.genome.jp/dbget-bin/www_bget?ko:K17086	*	*	*	*
1.282.1	*	*	*	*	*	*	*	*	*	*
1.283.1	XP_019812017.1	PREDICTED: protein eva-1 homolog C isoform X2 [Bos indicus]	GO:0008215(spermine metabolic process);GO:0055114(oxidation-reduction process)	GO:0005777(peroxisome)	GO:0052899(N(1),N(12)-diacetylspermine:oxygen oxidoreductase (3-acetamidopropanal-forming) activity);GO:0052901(spermine:oxygen oxidoreductase (spermidine-forming) activity);GO:0052902(spermidine:oxygen oxidoreductase (3-aminopropanal-forming) activity);GO:0052903(N1-acetylspermine:oxygen oxidoreductase (3-acetamidopropanal-forming) activity);GO:0052904(N1-acetylspermidine:oxygen oxidoreductase (…	K14740|MT3|http://www.genome.jp/dbget-bin/www_bget?ko:K14740	*	*	*	*
1.285.1	CAA10770.1	reverse transcriptase-like [Bos taurus]	*	*	*	K08111|GPC5|http://www.genome.jp/dbget-bin/www_bget?ko:K08111	*	*	*	*
1.286.1	XP_019812017.1	PREDICTED: protein eva-1 homolog C isoform X2 [Bos indicus]	GO:0008215(spermine metabolic process);GO:0055114(oxidation-reduction process)	GO:0005777(peroxisome)	GO:0052899(N(1),N(12)-diacetylspermine:oxygen oxidoreductase (3-acetamidopropanal-forming) activity);GO:0052901(spermine:oxygen oxidoreductase (spermidine-forming) activity);GO:0052902(spermidine:oxygen oxidoreductase (3-aminopropanal-forming) activity);GO:0052903(N1-acetylspermine:oxygen oxidoreductase (3-acetamidopropanal-forming) activity);GO:0052904(N1-acetylspermidine:oxygen oxidoreductase (…	K10838|XPC|http://www.genome.jp/dbget-bin/www_bget?ko:K10838	ko03420(Nucleotide excision repair)	*	*	*
1.287.1	*	*	*	*	*	*	*	*	*	*
1.288.1	CAA10770.1	reverse transcriptase-like [Bos taurus]	*	*	*	K08111|GPC5|http://www.genome.jp/dbget-bin/www_bget?ko:K08111	*	*	*	*
1.29.1	XP_019808415.1	PREDICTED: peroxisomal N(1)-acetyl-spermine/spermidine oxidase isoform X1 [Bos indicus]	GO:0008215(spermine metabolic process);GO:0055114(oxidation-reduction process)	GO:0005777(peroxisome)	GO:0052899(N(1),N(12)-diacetylspermine:oxygen oxidoreductase (3-acetamidopropanal-forming) activity);GO:0052901(spermine:oxygen oxidoreductase (spermidine-forming) activity);GO:0052902(spermidine:oxygen oxidoreductase (3-aminopropanal-forming) activity);GO:0052903(N1-acetylspermine:oxygen oxidoreductase (3-acetamidopropanal-forming) activity);GO:0052904(N1-acetylspermidine:oxygen oxidoreductase (…	K06727|FCRL, IRTA|http://www.genome.jp/dbget-bin/www_bget?ko:K06727	*	*	*	*
1.292.1	*	*	*	*	*	*	*	*	*	*
1.296.1	*	*	*	*	*	*	*	*	*	*
1.30.1	CAA10770.1	reverse transcriptase-like [Bos taurus]	*	*	*	*	*	*	*	*
1.301.1	XP_006079658.1	PREDICTED: CKLF-like MARVEL transmembrane domain-containing protein 6 isoform X1 [Bubalus bubalis]	*	*	*	K15282|SLC44A3|http://www.genome.jp/dbget-bin/www_bget?ko:K15282	*	*	Choline	Choline transporter-like protein 3 OS=Bos taurus OX=9913 GN=SLC44A3 PE=2 SV=1
1.304.1	*	*	*	*	*	*	*	*	*	*
1.306.1	XP_015275095.1	PREDICTED: LOW QUALITY PROTEIN: craniofacial development protein 2-like, partial [Gekko japonicus]	*	*	*	*	*	*	Craniofacial	Craniofacial development protein 2 OS=Bos taurus OX=9913 GN=CFDP2 PE=1 SV=2
1.307.1	XP_019808416.1	PREDICTED: peroxisomal N(1)-acetyl-spermine/spermidine oxidase isoform X2 [Bos indicus]	GO:0008215(spermine metabolic process);GO:0055114(oxidation-reduction process)	GO:0005777(peroxisome)	GO:0052899(N(1),N(12)-diacetylspermine:oxygen oxidoreductase (3-acetamidopropanal-forming) activity);GO:0052901(spermine:oxygen oxidoreductase (spermidine-forming) activity);GO:0052902(spermidine:oxygen oxidoreductase (3-aminopropanal-forming) activity);GO:0052903(N1-acetylspermine:oxygen oxidoreductase (3-acetamidopropanal-forming) activity);GO:0052904(N1-acetylspermidine:oxygen oxidoreductase (…	K14740|MT3|http://www.genome.jp/dbget-bin/www_bget?ko:K14740	*	*	*	*
1.308.1	*	*	*	*	*	*	*	*	*	*
1.309.1	*	*	*	*	*	*	*	*	*	*
1.31.1	XP_014961077.1	PREDICTED: protein FAM47E isoform X2 [Ovis aries musimon]	*	*	*	K04358|FGF|http://www.genome.jp/dbget-bin/www_bget?ko:K04358	ko04810(Regulation of actin cytoskeleton);ko04010(MAPK signaling pathway);ko04151(PI3K-Akt signaling pathway);ko04015(Rap1 signaling pathway);ko04014(Ras signaling pathway)	*	*	*
1.310.1	*	*	*	*	*	*	*	*	*	*
1.312.1	*	*	*	*	*	*	*	*	*	*
1.313.1	*	*	*	*	*	*	*	*	*	*
1.314.1	CAA10770.1	reverse transcriptase-like [Bos taurus]	*	*	*	*	*	*	*	*
1.32.1	CAA10770.1	reverse transcriptase-like [Bos taurus]	*	*	*	K08111|GPC5|http://www.genome.jp/dbget-bin/www_bget?ko:K08111	*	*	*	*
1.320.1	XP_004582224.1	PREDICTED: uncharacterized protein LOC101535918 [Ochotona princeps]	*	*	*	*	*	*	*	*
1.321.1	EDL02004.1	mCG53639 [Mus musculus]	*	*	*	*	*	*	*	*
1.323.1	ELR55227.1	hypothetical protein M91_02473, partial [Bos mutus]	*	*	*	*	*	*	LINE-1	LINE-1 retrotransposable element ORF2 protein OS=Mus musculus OX=10090 GN=Pol PE=1 SV=2
1.324.1	ELR55746.1	hypothetical protein M91_14620 [Bos mutus]	*	*	*	*	*	*	LINE-1	LINE-1 retrotransposable element ORF2 protein OS=Homo sapiens OX=9606 PE=1 SV=1
1.325.1	ELR57788.1	hypothetical protein M91_08672 [Bos mutus]	*	*	*	K04534|GNAO, G-ALPHA-O|http://www.genome.jp/dbget-bin/www_bget?ko:K04534	ko04015(Rap1 signaling pathway);ko04915(Estrogen signaling pathway);ko04916(Melanogenesis);ko04921(Oxytocin signaling pathway);ko04713(Circadian entrainment);ko04725(Cholinergic synapse);ko04728(Dopaminergic synapse);ko04727(GABAergic synapse);ko04724(Glutamatergic synapse);ko04730(Long-term depression);ko04723(Retrograde endocannabinoid signaling);ko04726(Serotonergic synapse)	*	LINE-1	LINE-1 reverse transcriptase homolog OS=Nycticebus coucang OX=9470 PE=4 SV=1
1.326.1	ELR55573.1	hypothetical protein M91_15722 [Bos mutus]	*	*	*	*	*	*	LINE-1	LINE-1 retrotransposable element ORF2 protein OS=Homo sapiens OX=9606 PE=1 SV=1
1.328.1	ELR51300.1	PR domain zinc finger protein 12, partial [Bos mutus]	GO:0008215(spermine metabolic process);GO:0055114(oxidation-reduction process)	GO:0005777(peroxisome)	GO:0052899(N(1),N(12)-diacetylspermine:oxygen oxidoreductase (3-acetamidopropanal-forming) activity);GO:0052901(spermine:oxygen oxidoreductase (spermidine-forming) activity);GO:0052902(spermidine:oxygen oxidoreductase (3-aminopropanal-forming) activity);GO:0052903(N1-acetylspermine:oxygen oxidoreductase (3-acetamidopropanal-forming) activity);GO:0052904(N1-acetylspermidine:oxygen oxidoreductase (…	K06727|FCRL, IRTA|http://www.genome.jp/dbget-bin/www_bget?ko:K06727	*	*	*	*
1.329.1	XP_005894445.1	PREDICTED: taste receptor type 2 member 42, partial [Bos mutus]	GO:0001580(detection of chemical stimulus involved in sensory perception of bitter taste);GO:0007186(G protein-coupled receptor signaling pathway);GO:0007165(signal transduction);GO:0050896(response to stimulus);GO:0050909(sensory perception of taste);GO:0008215(spermine metabolic process);GO:0055114(oxidation-reduction process)	GO:0016020(membrane);GO:0016021(integral component of membrane);GO:0005777(peroxisome)	GO:0004871(obsolete signal transducer activity);GO:0033038(bitter taste receptor activity);GO:0004930(G protein-coupled receptor activity);GO:0052899(N(1),N(12)-diacetylspermine:oxygen oxidoreductase (3-acetamidopropanal-forming) activity);GO:0052901(spermine:oxygen oxidoreductase (spermidine-forming) activity);GO:0052902(spermidine:oxygen oxidoreductase (3-aminopropanal-forming) activity);GO:005…	K08474|TAS2R|http://www.genome.jp/dbget-bin/www_bget?ko:K08474	ko04742(Taste transduction)	*	*	*
1.33.1	*	*	*	*	*	*	*	*	*	*
1.331.1	ELR61013.1	hypothetical protein M91_09415, partial [Bos mutus]	*	*	*	K09228|KRAB|http://www.genome.jp/dbget-bin/www_bget?ko:K09228	*	*	LINE-1	LINE-1 retrotransposable element ORF2 protein OS=Homo sapiens OX=9606 PE=1 SV=1
1.333.1	XP_004019761.2	PREDICTED: synaptotagmin-12 isoform X1 [Ovis aries]	GO:0030518(intracellular steroid hormone receptor signaling pathway);GO:0045893(positive regulation of transcription, DNA-templated);GO:0030521(androgen receptor signaling pathway);GO:0006351(transcription, DNA-templated);GO:0019827(stem cell population maintenance);GO:0006367(transcription initiation from RNA polymerase II promoter);GO:0006355(regulation of transcription, DNA-templated);GO:00063…	GO:0016592(mediator complex);GO:0005634(nucleus)	GO:0004872(signaling receptor activity);GO:0046966(thyroid hormone receptor binding);GO:0003712(transcription coregulator activity);GO:0001104(transcription coregulator activity)	K19912|SYT12|http://www.genome.jp/dbget-bin/www_bget?ko:K19912	*	*	Mediator	Mediator of RNA polymerase II transcription subunit 30 OS=Bos taurus OX=9913 GN=MED30 PE=2 SV=1
1.336.1	ELR58510.1	hypothetical protein M91_05513, partial [Bos mutus]	*	*	*	K17707|DOCK5|http://www.genome.jp/dbget-bin/www_bget?ko:K17707	*	*	LINE-1	LINE-1 retrotransposable element ORF2 protein OS=Homo sapiens OX=9606 PE=1 SV=1
1.337.1	*	*	*	*	*	*	*	*	*	*
1.34.1	XP_014961077.1	PREDICTED: protein FAM47E isoform X2 [Ovis aries musimon]	*	*	*	*	*	*	*	*
1.340.1	ELR55746.1	hypothetical protein M91_14620 [Bos mutus]	*	*	*	*	*	*	LINE-1	LINE-1 retrotransposable element ORF2 protein OS=Homo sapiens OX=9606 PE=1 SV=1
1.342.1	BAE90803.1	unnamed protein product [Macaca fascicularis]	*	*	*	*	*	*	*	*
1.343.1	*	*	*	*	*	*	*	*	*	*
1.346.1	XP_005894445.1	PREDICTED: taste receptor type 2 member 42, partial [Bos mutus]	GO:0001580(detection of chemical stimulus involved in sensory perception of bitter taste);GO:0007186(G protein-coupled receptor signaling pathway);GO:0007165(signal transduction);GO:0050896(response to stimulus);GO:0050909(sensory perception of taste);GO:0001525(angiogenesis);GO:0010812(negative regulation of cell-substrate adhesion);GO:0016525(negative regulation of angiogenesis);GO:0030154(cell…	GO:0016021(integral component of membrane);GO:0016020(membrane);GO:0005615(extracellular space)	GO:0004871(obsolete signal transducer activity);GO:0033038(bitter taste receptor activity);GO:0004930(G protein-coupled receptor activity);GO:0030971(receptor tyrosine kinase binding);GO:0046872(metal ion binding)	K08474|TAS2R|http://www.genome.jp/dbget-bin/www_bget?ko:K08474	ko04742(Taste transduction)	*	*	*
1.349.1	XP_012060168.1	PREDICTED: histone-lysine N-methyltransferase SETMAR-like [Atta cephalotes]	*	*	*	K11433|SETMAR|http://www.genome.jp/dbget-bin/www_bget?ko:K11433	ko00310(Lysine degradation)	*	LINE-1	LINE-1 retrotransposable element ORF2 protein OS=Homo sapiens OX=9606 PE=1 SV=1
1.35.1	CAA10770.1	reverse transcriptase-like [Bos taurus]	*	*	*	K08111|GPC5|http://www.genome.jp/dbget-bin/www_bget?ko:K08111	*	*	*	*
1.350.1	XP_014252886.1	PREDICTED: LOW QUALITY PROTEIN: craniofacial development protein 2-like [Cimex lectularius]	*	*	*	*	*	*	Craniofacial	Craniofacial development protein 2 OS=Bos taurus OX=9913 GN=CFDP2 PE=1 SV=2
1.353.1	*	*	*	*	*	*	*	*	*	*
1.36.1	CAA10770.1	reverse transcriptase-like [Bos taurus]	*	*	*	K08111|GPC5|http://www.genome.jp/dbget-bin/www_bget?ko:K08111	*	*	*	*
1.360.1	*	*	*	*	*	*	*	*	*	*
1.362.1	*	*	*	*	*	*	*	*	*	*
1.365.1	*	*	*	*	*	*	*	*	*	*
1.366.1	NP_001040099.1	bitter taste receptor Bota-T2R65A [Bos taurus]	GO:0001580(detection of chemical stimulus involved in sensory perception of bitter taste);GO:0007186(G protein-coupled receptor signaling pathway);GO:0007165(signal transduction);GO:0050896(response to stimulus);GO:0050909(sensory perception of taste);GO:0001525(angiogenesis);GO:0010812(negative regulation of cell-substrate adhesion);GO:0016525(negative regulation of angiogenesis);GO:0030154(cell…	GO:0016021(integral component of membrane);GO:0016020(membrane);GO:0005615(extracellular space)	GO:0004871(obsolete signal transducer activity);GO:0033038(bitter taste receptor activity);GO:0004930(G protein-coupled receptor activity);GO:0030971(receptor tyrosine kinase binding);GO:0046872(metal ion binding)	K08474|TAS2R|http://www.genome.jp/dbget-bin/www_bget?ko:K08474	ko04742(Taste transduction)	*	*	*
1.370.1	*	*	*	*	*	*	*	*	*	*
1.373.1	ELR45514.1	Transposon TX1 uncharacterized 149 kDa protein, partial [Bos mutus]	*	*	*	*	*	*	*	*
1.375.1	ELR45514.1	Transposon TX1 uncharacterized 149 kDa protein, partial [Bos mutus]	*	*	*	K09228|KRAB|http://www.genome.jp/dbget-bin/www_bget?ko:K09228	*	*	Histone-lysine	Histone-lysine N-methyltransferase SETMAR OS=Homo sapiens OX=9606 GN=SETMAR PE=1 SV=2
1.381.1	XP_012001559.1	PREDICTED: sperm-associated antigen 17 isoform X1 [Ovis aries musimon]	*	*	*	*	*	*	Sperm-associated	Sperm-associated antigen 17 OS=Homo sapiens OX=9606 GN=SPAG17 PE=2 SV=1
1.383.1	*	*	*	*	*	*	*	*	*	*
1.384.1	XP_011966717.1	PREDICTED: chloride transport protein 6 isoform X6 [Ovis aries musimon]	*	*	*	K10838|XPC|http://www.genome.jp/dbget-bin/www_bget?ko:K10838	ko03420(Nucleotide excision repair)	*	*	*
1.385.1	*	*	*	*	*	*	*	*	*	*
1.389.1	XP_014955275.1	PREDICTED: cadherin-4 isoform X1 [Ovis aries]	*	*	*	K06797|CDH4|http://www.genome.jp/dbget-bin/www_bget?ko:K06797	ko04514(Cell adhesion molecules (CAMs))	*	*	*
1.390.1	BAC05294.1	unnamed protein product [Homo sapiens]	*	*	*	*	*	*	*	*
1.392.1	*	*	*	*	*	*	*	*	*	*
1.394.1	*	*	*	*	*	*	*	*	*	*
1.397.1	XP_012012055.1	PREDICTED: tetratricopeptide repeat protein 13 isoform X5 [Ovis aries musimon]	*	*	*	*	*	*	*	*
1.4.1	XP_005959719.1	PREDICTED: thymidylate kinase [Pantholops hodgsonii]	*	*	*	K00943|tmk, DTYMK|http://www.genome.jp/dbget-bin/www_bget?ko:K00943	ko00240(Pyrimidine metabolism)	*	*	*
1.400.1	NP_001040099.1	bitter taste receptor Bota-T2R65A [Bos taurus]	GO:0001580(detection of chemical stimulus involved in sensory perception of bitter taste);GO:0007186(G protein-coupled receptor signaling pathway);GO:0007165(signal transduction);GO:0050896(response to stimulus);GO:0050909(sensory perception of taste)	GO:0016021(integral component of membrane);GO:0016020(membrane)	GO:0004871(obsolete signal transducer activity);GO:0033038(bitter taste receptor activity);GO:0004930(G protein-coupled receptor activity)	K08474|TAS2R|http://www.genome.jp/dbget-bin/www_bget?ko:K08474	ko04742(Taste transduction)	*	*	*
1.401.1	*	*	*	*	*	*	*	*	*	*
1.407.1	*	*	*	*	*	*	*	*	*	*
1.41.1	XP_004001829.1	PREDICTED: inward rectifier potassium channel 13 [Ovis aries]	GO:0006810(transport);GO:0034765(regulation of ion transmembrane transport);GO:0006811(ion transport);GO:0006813(potassium ion transport);GO:0010107(potassium ion import across plasma membrane)	GO:0016020(membrane);GO:0016021(integral component of membrane);GO:0005887(integral component of plasma membrane)	GO:0005242(inward rectifier potassium channel activity);GO:0005244(voltage-gated ion channel activity)	K05006|KCNJ13|http://www.genome.jp/dbget-bin/www_bget?ko:K05006	ko04974(Protein digestion and absorption)	KOG3827(P)(Inward rectifier K+ channel)	Inward	Inward rectifier potassium channel 13 OS=Homo sapiens OX=9606 GN=KCNJ13 PE=1 SV=1
1.410.1	CAA10770.1	reverse transcriptase-like [Bos taurus]	GO:0006355(regulation of transcription, DNA-templated)	GO:0005622(intracellular)	GO:0003676(nucleic acid binding)	K09228|KRAB|http://www.genome.jp/dbget-bin/www_bget?ko:K09228	*	*	*	*
1.411.1	XP_011981301.1	PREDICTED: AP-3 complex subunit mu-2 isoform X2 [Ovis aries musimon]	*	*	*	*	*	*	*	*
1.415.1	CAA10770.1	reverse transcriptase-like [Bos taurus]	GO:0001580(detection of chemical stimulus involved in sensory perception of bitter taste);GO:0007186(G protein-coupled receptor signaling pathway);GO:0007165(signal transduction);GO:0050896(response to stimulus);GO:0050909(sensory perception of taste)	GO:0016021(integral component of membrane);GO:0016020(membrane)	GO:0004871(obsolete signal transducer activity);GO:0033038(bitter taste receptor activity);GO:0004930(G protein-coupled receptor activity)	K08474|TAS2R|http://www.genome.jp/dbget-bin/www_bget?ko:K08474	ko04742(Taste transduction)	*	*	*
1.418.1	*	*	*	*	*	*	*	*	*	*
1.420.1	CAA10770.1	reverse transcriptase-like [Bos taurus]	*	*	*	K09228|KRAB|http://www.genome.jp/dbget-bin/www_bget?ko:K09228	*	*	Putative	Putative uncharacterized transposon-derived protein F52C9.6 OS=Caenorhabditis elegans OX=6239 GN=F52C9.6 PE=5 SV=1
1.424.1	CAA10770.1	reverse transcriptase-like [Bos taurus]	*	*	*	K08111|GPC5|http://www.genome.jp/dbget-bin/www_bget?ko:K08111	*	*	*	*
1.428.1	*	*	*	*	*	*	*	*	*	*
1.431.1	ELR45185.1	hypothetical protein M91_00772 [Bos mutus]	*	*	*	*	*	*	LINE-1	LINE-1 retrotransposable element ORF2 protein OS=Homo sapiens OX=9606 PE=1 SV=1
1.435.1	*	*	*	*	*	*	*	*	*	*
1.436.1	CAA10770.1	reverse transcriptase-like [Bos taurus]	*	*	*	K09228|KRAB|http://www.genome.jp/dbget-bin/www_bget?ko:K09228	*	*	*	*
1.445.1	ELR52497.1	Sodium channel protein type 11 subunit alpha, partial [Bos mutus]	GO:0001580(detection of chemical stimulus involved in sensory perception of bitter taste);GO:0007186(G protein-coupled receptor signaling pathway);GO:0007165(signal transduction);GO:0050896(response to stimulus);GO:0050909(sensory perception of taste)	GO:0016021(integral component of membrane);GO:0016020(membrane)	GO:0004871(obsolete signal transducer activity);GO:0033038(bitter taste receptor activity);GO:0004930(G protein-coupled receptor activity)	K10838|XPC|http://www.genome.jp/dbget-bin/www_bget?ko:K10838	ko03420(Nucleotide excision repair)	*	*	*
1.447.1	XP_019813732.1	PREDICTED: LOW QUALITY PROTEIN: ornithine decarboxylase antizyme 3 [Bos indicus]	*	*	*	K16614|OAZ3|http://www.genome.jp/dbget-bin/www_bget?ko:K16614	*	*	Ornithine	Ornithine decarboxylase antizyme 3 OS=Homo sapiens OX=9606 GN=OAZ3 PE=1 SV=2
1.449.1	*	*	*	*	*	*	*	*	*	*
1.453.1	XP_010855494.1	PREDICTED: LOW QUALITY PROTEIN: cohesin subunit SA-2 [Bison bison bison]	GO:0008215(spermine metabolic process);GO:0055114(oxidation-reduction process)	GO:0005777(peroxisome)	GO:0052899(N(1),N(12)-diacetylspermine:oxygen oxidoreductase (3-acetamidopropanal-forming) activity);GO:0052901(spermine:oxygen oxidoreductase (spermidine-forming) activity);GO:0052902(spermidine:oxygen oxidoreductase (3-aminopropanal-forming) activity);GO:0052903(N1-acetylspermine:oxygen oxidoreductase (3-acetamidopropanal-forming) activity);GO:0052904(N1-acetylspermidine:oxygen oxidoreductase (…	K10838|XPC|http://www.genome.jp/dbget-bin/www_bget?ko:K10838	ko03420(Nucleotide excision repair)	*	*	*
1.465.1	*	*	*	*	*	*	*	*	*	*
1.465.2	*	*	*	*	*	*	*	*	*	*
1.467.1	ELR51300.1	PR domain zinc finger protein 12, partial [Bos mutus]	GO:0008215(spermine metabolic process);GO:0055114(oxidation-reduction process)	GO:0005777(peroxisome)	GO:0052899(N(1),N(12)-diacetylspermine:oxygen oxidoreductase (3-acetamidopropanal-forming) activity);GO:0052901(spermine:oxygen oxidoreductase (spermidine-forming) activity);GO:0052902(spermidine:oxygen oxidoreductase (3-aminopropanal-forming) activity);GO:0052903(N1-acetylspermine:oxygen oxidoreductase (3-acetamidopropanal-forming) activity);GO:0052904(N1-acetylspermidine:oxygen oxidoreductase (…	K14211|ELN|http://www.genome.jp/dbget-bin/www_bget?ko:K14211	ko04974(Protein digestion and absorption)	*	*	*
1.47.1	XP_019373738.1	PREDICTED: tigger transposable element-derived protein 1 [Gavialis gangeticus]	*	GO:0005634(nucleus)	GO:0003677(DNA binding);GO:0003676(nucleic acid binding)	*	*	*	Tigger	Tigger transposable element-derived protein 1 OS=Homo sapiens OX=9606 GN=TIGD1 PE=1 SV=1
1.475.1	*	*	*	*	*	*	*	*	*	*
1.476.1	ELR53443.1	Pre-mRNA 3'-end-processing factor FIP1 [Bos mutus]	GO:0008215(spermine metabolic process);GO:0055114(oxidation-reduction process)	GO:0005777(peroxisome)	GO:0052899(N(1),N(12)-diacetylspermine:oxygen oxidoreductase (3-acetamidopropanal-forming) activity);GO:0052901(spermine:oxygen oxidoreductase (spermidine-forming) activity);GO:0052902(spermidine:oxygen oxidoreductase (3-aminopropanal-forming) activity);GO:0052903(N1-acetylspermine:oxygen oxidoreductase (3-acetamidopropanal-forming) activity);GO:0052904(N1-acetylspermidine:oxygen oxidoreductase (…	K17086|TM9SF2_4|http://www.genome.jp/dbget-bin/www_bget?ko:K17086	*	*	*	*
1.48.1	*	*	*	*	*	*	*	*	*	*
1.481.1	ELR51300.1	PR domain zinc finger protein 12, partial [Bos mutus]	*	*	*	K10838|XPC|http://www.genome.jp/dbget-bin/www_bget?ko:K10838	ko03420(Nucleotide excision repair)	*	Mediator	Mediator of RNA polymerase II transcription subunit 30 OS=Bos taurus OX=9913 GN=MED30 PE=2 SV=1
1.486.1	*	*	*	*	*	*	*	*	*	*
1.486.2	XP_012037953.1	PREDICTED: FAD synthase [Ovis aries]	GO:0008152(metabolic process);GO:0006747(FAD biosynthetic process)	GO:0005737(cytoplasm);GO:0005886(plasma membrane)	GO:0003919(FMN adenylyltransferase activity);GO:0003824(catalytic activity)	K00953|FLAD1|http://www.genome.jp/dbget-bin/www_bget?ko:K00953	ko00740(Riboflavin metabolism)	KOG2644(EH)(3'-phosphoadenosine 5'-phosphosulfate sulfotransferase (PAPS reductase)/FAD synthetase and related enzymes)	FAD	FAD synthase OS=Homo sapiens OX=9606 GN=FLAD1 PE=1 SV=1
1.486.3	XP_012037953.1	PREDICTED: FAD synthase [Ovis aries]	GO:0008152(metabolic process);GO:0006747(FAD biosynthetic process)	GO:0005737(cytoplasm);GO:0005886(plasma membrane)	GO:0003919(FMN adenylyltransferase activity);GO:0003824(catalytic activity)	K00953|FLAD1|http://www.genome.jp/dbget-bin/www_bget?ko:K00953	ko00740(Riboflavin metabolism)	KOG2644(EH)(3'-phosphoadenosine 5'-phosphosulfate sulfotransferase (PAPS reductase)/FAD synthetase and related enzymes)	FAD	FAD synthase OS=Homo sapiens OX=9606 GN=FLAD1 PE=1 SV=1
1.486.4	XP_005975126.1	PREDICTED: FAD synthase isoform X1 [Pantholops hodgsonii]	GO:0008152(metabolic process);GO:0006747(FAD biosynthetic process)	GO:0005737(cytoplasm);GO:0005886(plasma membrane)	GO:0003919(FMN adenylyltransferase activity);GO:0003824(catalytic activity)	K00953|FLAD1|http://www.genome.jp/dbget-bin/www_bget?ko:K00953	ko00740(Riboflavin metabolism)	KOG2644(EH)(3'-phosphoadenosine 5'-phosphosulfate sulfotransferase (PAPS reductase)/FAD synthetase and related enzymes)	FAD	FAD synthase OS=Mus musculus OX=10090 GN=Flad1 PE=1 SV=1
1.49.1	OBS71572.1	hypothetical protein A6R68_13851, partial [Neotoma lepida]	*	*	*	*	*	*	*	*
1.498.1	ELR54311.1	hypothetical protein M91_18376, partial [Bos mutus]	*	*	*	K10838|XPC|http://www.genome.jp/dbget-bin/www_bget?ko:K10838	ko03420(Nucleotide excision repair)	*	LINE-1	LINE-1 retrotransposable element ORF2 protein OS=Mus musculus OX=10090 GN=Pol PE=1 SV=2
1.502.1	XP_014947781.1	PREDICTED: LOW QUALITY PROTEIN: GON-4-like protein isoform X1 [Ovis aries]	*	*	*	*	*	*	GON-4-like	GON-4-like protein OS=Homo sapiens OX=9606 GN=GON4L PE=1 SV=1
1.513.1	XP_019808415.1	PREDICTED: peroxisomal N(1)-acetyl-spermine/spermidine oxidase isoform X1 [Bos indicus]	GO:0008215(spermine metabolic process);GO:0055114(oxidation-reduction process)	GO:0005777(peroxisome)	GO:0052899(N(1),N(12)-diacetylspermine:oxygen oxidoreductase (3-acetamidopropanal-forming) activity);GO:0052901(spermine:oxygen oxidoreductase (spermidine-forming) activity);GO:0052902(spermidine:oxygen oxidoreductase (3-aminopropanal-forming) activity);GO:0052903(N1-acetylspermine:oxygen oxidoreductase (3-acetamidopropanal-forming) activity);GO:0052904(N1-acetylspermidine:oxygen oxidoreductase (…	*	*	*	LINE-1	LINE-1 retrotransposable element ORF2 protein OS=Homo sapiens OX=9606 PE=1 SV=1
1.515.1	EAW52953.1	hCG2041018, partial [Homo sapiens]	*	*	*	*	*	*	*	*
1.522.1	XP_010819747.1	PREDICTED: transmembrane 9 superfamily member 2-like isoform X2 [Bos taurus]	GO:0001580(detection of chemical stimulus involved in sensory perception of bitter taste);GO:0007186(G protein-coupled receptor signaling pathway);GO:0007165(signal transduction);GO:0050896(response to stimulus);GO:0050909(sensory perception of taste);GO:0001525(angiogenesis);GO:0010812(negative regulation of cell-substrate adhesion);GO:0016525(negative regulation of angiogenesis);GO:0030154(cell…	GO:0016020(membrane);GO:0016021(integral component of membrane);GO:0005615(extracellular space)	GO:0004871(obsolete signal transducer activity);GO:0033038(bitter taste receptor activity);GO:0004930(G protein-coupled receptor activity);GO:0030971(receptor tyrosine kinase binding);GO:0046872(metal ion binding)	K17086|TM9SF2_4|http://www.genome.jp/dbget-bin/www_bget?ko:K17086	*	*	*	*
1.522.2	XP_010819747.1	PREDICTED: transmembrane 9 superfamily member 2-like isoform X2 [Bos taurus]	GO:0001580(detection of chemical stimulus involved in sensory perception of bitter taste);GO:0007186(G protein-coupled receptor signaling pathway);GO:0007165(signal transduction);GO:0050896(response to stimulus);GO:0050909(sensory perception of taste);GO:0001525(angiogenesis);GO:0010812(negative regulation of cell-substrate adhesion);GO:0016525(negative regulation of angiogenesis);GO:0030154(cell…	GO:0016020(membrane);GO:0016021(integral component of membrane);GO:0005615(extracellular space)	GO:0004871(obsolete signal transducer activity);GO:0033038(bitter taste receptor activity);GO:0004930(G protein-coupled receptor activity);GO:0030971(receptor tyrosine kinase binding);GO:0046872(metal ion binding)	K17086|TM9SF2_4|http://www.genome.jp/dbget-bin/www_bget?ko:K17086	*	*	*	*
1.523.1	ELR61013.1	hypothetical protein M91_09415, partial [Bos mutus]	*	*	*	K09228|KRAB|http://www.genome.jp/dbget-bin/www_bget?ko:K09228	*	*	*	*
1.524.1	ELR52585.1	Cleavage stimulation factor subunit 2 [Bos mutus]	GO:0001525(angiogenesis);GO:0010812(negative regulation of cell-substrate adhesion);GO:0016525(negative regulation of angiogenesis);GO:0030154(cell differentiation);GO:0043537(negative regulation of blood vessel endothelial cell migration);GO:0048014(Tie signaling pathway);GO:0050928(negative regulation of positive chemotaxis)	GO:0005615(extracellular space)	GO:0030971(receptor tyrosine kinase binding);GO:0046872(metal ion binding)	K17086|TM9SF2_4|http://www.genome.jp/dbget-bin/www_bget?ko:K17086	*	*	*	*
1.525.1	EAW52890.1	hCG39829, partial [Homo sapiens]	*	*	*	*	*	*	*	*
1.526.1	XP_019811633.1	PREDICTED: ATP-binding cassette sub-family B member 7, mitochondrial isoform X2 [Bos indicus]	*	*	*	*	*	*	*	*
1.528.1	*	*	*	*	*	*	*	*	*	*
1.529.1	XP_005957479.1	PREDICTED: dual specificity protein phosphatase 23 [Pantholops hodgsonii]	GO:0006470(protein dephosphorylation);GO:0016311(dephosphorylation)	GO:0005737(cytoplasm);GO:0070062(extracellular exosome);GO:0005634(nucleus);GO:0005829(cytosol)	GO:0004725(protein tyrosine phosphatase activity);GO:0004722(protein serine/threonine phosphatase activity);GO:0016791(phosphatase activity);GO:0016787(hydrolase activity);GO:0008138(protein tyrosine/serine/threonine phosphatase activity);GO:0004721(phosphoprotein phosphatase activity)	K14165|K14165|http://www.genome.jp/dbget-bin/www_bget?ko:K14165	*	*	Dual	Dual specificity protein phosphatase 23 OS=Mus musculus OX=10090 GN=Dusp23 PE=1 SV=1
1.535.1	CAA10770.1	reverse transcriptase-like [Bos taurus]	*	*	*	K09228|KRAB|http://www.genome.jp/dbget-bin/www_bget?ko:K09228	*	*	*	*
1.549.1	CAA10770.1	reverse transcriptase-like [Bos taurus]	*	*	*	K09228|KRAB|http://www.genome.jp/dbget-bin/www_bget?ko:K09228	*	*	*	*
1.55.1	CAA10770.1	reverse transcriptase-like [Bos taurus]	GO:0006355(regulation of transcription, DNA-templated)	GO:0005622(intracellular)	GO:0003676(nucleic acid binding)	K09228|KRAB|http://www.genome.jp/dbget-bin/www_bget?ko:K09228	*	*	*	*
1.550.1	XP_013211517.1	PREDICTED: LOW QUALITY PROTEIN: uncharacterized protein LOC101973973 [Ictidomys tridecemlineatus]	*	*	*	K03469|rnhA, RNASEH1|http://www.genome.jp/dbget-bin/www_bget?ko:K03469	ko03030(DNA replication)	*	*	*
1.551.1	ELR59872.1	hypothetical protein M91_19863, partial [Bos mutus]	*	*	*	*	*	*	*	*
1.557.1	*	*	*	*	*	*	*	*	*	*
1.562.1	*	*	*	*	*	*	*	*	*	*
1.563.1	NP_001040099.1	bitter taste receptor Bota-T2R65A [Bos taurus]	GO:0001580(detection of chemical stimulus involved in sensory perception of bitter taste);GO:0007186(G protein-coupled receptor signaling pathway);GO:0007165(signal transduction);GO:0050896(response to stimulus);GO:0050909(sensory perception of taste)	GO:0016021(integral component of membrane);GO:0016020(membrane)	GO:0004871(obsolete signal transducer activity);GO:0033038(bitter taste receptor activity);GO:0004930(G protein-coupled receptor activity)	K08474|TAS2R|http://www.genome.jp/dbget-bin/www_bget?ko:K08474	ko04742(Taste transduction)	*	*	*
1.566.1	*	*	*	*	*	*	*	*	*	*
1.567.1	*	*	*	*	*	*	*	*	*	*
1.569.1	XP_014958889.1	PREDICTED: uncharacterized protein LOC106991855 [Ovis aries]	GO:0008215(spermine metabolic process);GO:0055114(oxidation-reduction process)	GO:0005777(peroxisome)	GO:0052899(N(1),N(12)-diacetylspermine:oxygen oxidoreductase (3-acetamidopropanal-forming) activity);GO:0052901(spermine:oxygen oxidoreductase (spermidine-forming) activity);GO:0052902(spermidine:oxygen oxidoreductase (3-aminopropanal-forming) activity);GO:0052903(N1-acetylspermine:oxygen oxidoreductase (3-acetamidopropanal-forming) activity);GO:0052904(N1-acetylspermidine:oxygen oxidoreductase (…	K10838|XPC|http://www.genome.jp/dbget-bin/www_bget?ko:K10838	ko03420(Nucleotide excision repair)	*	*	*
1.570.1	XP_010819747.1	PREDICTED: transmembrane 9 superfamily member 2-like isoform X2 [Bos taurus]	GO:0001580(detection of chemical stimulus involved in sensory perception of bitter taste);GO:0007186(G protein-coupled receptor signaling pathway);GO:0007165(signal transduction);GO:0050896(response to stimulus);GO:0050909(sensory perception of taste);GO:0008215(spermine metabolic process);GO:0055114(oxidation-reduction process)	GO:0016020(membrane);GO:0016021(integral component of membrane);GO:0005777(peroxisome)	GO:0004871(obsolete signal transducer activity);GO:0033038(bitter taste receptor activity);GO:0004930(G protein-coupled receptor activity);GO:0052899(N(1),N(12)-diacetylspermine:oxygen oxidoreductase (3-acetamidopropanal-forming) activity);GO:0052901(spermine:oxygen oxidoreductase (spermidine-forming) activity);GO:0052902(spermidine:oxygen oxidoreductase (3-aminopropanal-forming) activity);GO:005…	K17086|TM9SF2_4|http://www.genome.jp/dbget-bin/www_bget?ko:K17086	*	*	*	*
1.571.1	XP_017381664.1	PREDICTED: quinone oxidoreductase-like protein 1 isoform X2 [Cebus capucinus imitator]	GO:0055114(oxidation-reduction process)	GO:0005829(cytosol)	GO:0008270(zinc ion binding);GO:0016491(oxidoreductase activity)	*	*	*	Quinone	Quinone oxidoreductase-like protein 1 OS=Bos taurus OX=9913 GN=CRYZL1 PE=2 SV=1
1.580.1	ELR44776.1	hypothetical protein M91_14132 [Bos mutus]	*	*	*	*	*	*	LINE-1	LINE-1 retrotransposable element ORF2 protein OS=Mus musculus OX=10090 GN=Pol PE=1 SV=2
1.581.1	*	*	*	*	*	*	*	*	*	*
1.583.1	XP_012003718.1	PREDICTED: endogenous retrovirus group K member 21 Rec protein-like [Ovis aries musimon]	*	*	*	K03178|UBE1, UBA1|http://www.genome.jp/dbget-bin/www_bget?ko:K03178	ko04120(Ubiquitin mediated proteolysis)	*	*	*
1.585.1	*	*	*	*	*	*	*	*	*	*
1.587.1	*	*	*	*	*	*	*	*	*	*
1.589.1	*	*	*	*	*	*	*	*	*	*
1.590.1	CAA10770.1	reverse transcriptase-like [Bos taurus]	*	*	*	*	*	*	*	*
1.591.1	ELR59748.1	hypothetical protein M91_15431, partial [Bos mutus]	*	*	*	*	*	*	*	*
1.594.1	CAA10770.1	reverse transcriptase-like [Bos taurus]	*	GO:0005886(plasma membrane);GO:0016020(membrane);GO:0031225(anchored component of membrane);GO:0005578(extracellular matrix)	GO:0043395(heparan sulfate proteoglycan binding)	K08111|GPC5|http://www.genome.jp/dbget-bin/www_bget?ko:K08111	*	*	*	*
1.596.1	XP_011981301.1	PREDICTED: AP-3 complex subunit mu-2 isoform X2 [Ovis aries musimon]	GO:0006810(transport);GO:0055085(transmembrane transport)	GO:0016021(integral component of membrane);GO:0016020(membrane)	GO:0005215(transporter activity)	*	*	*	*	*
1.598.1	*	*	*	*	*	*	*	*	*	*
1.599.1	*	*	*	*	*	*	*	*	*	*
1.60.1	XP_017897192.1	PREDICTED: SH3 domain-containing protein 21 isoform X1 [Capra hircus]	*	*	*	*	*	KOG3565(Z)(Cdc42-interacting protein CIP4)	*	*
1.600.1	*	*	*	*	*	*	*	*	*	*
1.601.1	ELR51300.1	PR domain zinc finger protein 12, partial [Bos mutus]	*	*	*	*	*	*	*	*
1.602.1	XP_014955275.1	PREDICTED: cadherin-4 isoform X1 [Ovis aries]	*	*	*	K06797|CDH4|http://www.genome.jp/dbget-bin/www_bget?ko:K06797	ko04514(Cell adhesion molecules (CAMs))	*	*	*
1.603.1	*	*	*	*	*	*	*	*	*	*
1.604.1	XP_010855494.1	PREDICTED: LOW QUALITY PROTEIN: cohesin subunit SA-2 [Bison bison bison]	GO:0008215(spermine metabolic process);GO:0055114(oxidation-reduction process)	GO:0005777(peroxisome)	GO:0052899(N(1),N(12)-diacetylspermine:oxygen oxidoreductase (3-acetamidopropanal-forming) activity);GO:0052901(spermine:oxygen oxidoreductase (spermidine-forming) activity);GO:0052902(spermidine:oxygen oxidoreductase (3-aminopropanal-forming) activity);GO:0052903(N1-acetylspermine:oxygen oxidoreductase (3-acetamidopropanal-forming) activity);GO:0052904(N1-acetylspermidine:oxygen oxidoreductase (…	K10838|XPC|http://www.genome.jp/dbget-bin/www_bget?ko:K10838	ko03420(Nucleotide excision repair)	*	*	*
1.605.1	ELR55019.1	hypothetical protein M91_00313, partial [Bos mutus]	*	*	*	K09228|KRAB|http://www.genome.jp/dbget-bin/www_bget?ko:K09228	*	*	LINE-1	LINE-1 retrotransposable element ORF2 protein OS=Mus musculus OX=10090 GN=Pol PE=1 SV=2
1.606.1	XP_019808420.1	PREDICTED: peroxisomal N(1)-acetyl-spermine/spermidine oxidase isoform X5 [Bos indicus]	GO:0008215(spermine metabolic process);GO:0055114(oxidation-reduction process)	GO:0005777(peroxisome)	GO:0052899(N(1),N(12)-diacetylspermine:oxygen oxidoreductase (3-acetamidopropanal-forming) activity);GO:0052901(spermine:oxygen oxidoreductase (spermidine-forming) activity);GO:0052902(spermidine:oxygen oxidoreductase (3-aminopropanal-forming) activity);GO:0052903(N1-acetylspermine:oxygen oxidoreductase (3-acetamidopropanal-forming) activity);GO:0052904(N1-acetylspermidine:oxygen oxidoreductase (…	K14740|MT3|http://www.genome.jp/dbget-bin/www_bget?ko:K14740	*	*	*	*
1.607.1	EHB04256.1	hypothetical protein GW7_20197 [Heterocephalus glaber]	*	*	*	*	*	*	*	*
1.609.1	*	*	*	*	*	*	*	*	*	*
1.610.1	*	*	*	*	*	*	*	*	*	*
1.611.1	*	*	*	*	*	*	*	*	*	*
1.612.1	NP_001040099.1	bitter taste receptor Bota-T2R65A [Bos taurus]	GO:0001580(detection of chemical stimulus involved in sensory perception of bitter taste);GO:0007186(G protein-coupled receptor signaling pathway);GO:0007165(signal transduction);GO:0050896(response to stimulus);GO:0050909(sensory perception of taste)	GO:0016021(integral component of membrane);GO:0016020(membrane)	GO:0004871(obsolete signal transducer activity);GO:0033038(bitter taste receptor activity);GO:0004930(G protein-coupled receptor activity)	K08474|TAS2R|http://www.genome.jp/dbget-bin/www_bget?ko:K08474	ko04742(Taste transduction)	*	*	*
1.613.1	XP_011974530.1	PREDICTED: translation initiation factor IF-2-like [Ovis aries musimon]	*	*	*	*	*	*	*	*
1.613.2	XP_011974530.1	PREDICTED: translation initiation factor IF-2-like [Ovis aries musimon]	*	*	*	*	*	*	*	*
1.613.3	XP_019500382.1	PREDICTED: histone-lysine N-methyltransferase SETMAR-like [Hipposideros armiger]	GO:0000729(DNA double-strand break processing);GO:0000737(DNA catabolic process, endonucleolytic);GO:0006303(double-strand break repair via nonhomologous end joining);GO:0008283(cell population proliferation);GO:0010452(histone H3-K36 methylation);GO:0015074(DNA integration);GO:0031297(replication fork processing);GO:0044774(mitotic DNA integrity checkpoint);GO:0051568(histone H3-K4 methylation);…	GO:0000793(condensed chromosome);GO:0005634(nucleus);GO:0035861(site of double-strand break)	GO:0000014(single-stranded DNA endodeoxyribonuclease activity);GO:0003690(double-stranded DNA binding);GO:0003697(single-stranded DNA binding);GO:0004519(endonuclease activity);GO:0005515(protein binding);GO:0008270(zinc ion binding);GO:0042800(histone methyltransferase activity (H3-K4 specific));GO:0042803(protein homodimerization activity);GO:0043566(DNA binding);GO:0044547(DNA topoisomerase bi…	K11433|SETMAR|http://www.genome.jp/dbget-bin/www_bget?ko:K11433	ko00310(Lysine degradation)	*	Histone-lysine	Histone-lysine N-methyltransferase SETMAR OS=Homo sapiens OX=9606 GN=SETMAR PE=1 SV=2
1.615.1	*	*	*	*	*	*	*	*	*	*
1.618.1	*	*	*	*	*	*	*	*	*	*
1.620.1	ELR59748.1	hypothetical protein M91_15431, partial [Bos mutus]	*	*	*	K14740|MT3|http://www.genome.jp/dbget-bin/www_bget?ko:K14740	*	*	*	*
1.621.1	XP_014254000.1	PREDICTED: LOW QUALITY PROTEIN: uncharacterized protein LOC106669198 [Cimex lectularius]	*	*	*	K09228|KRAB|http://www.genome.jp/dbget-bin/www_bget?ko:K09228	*	*	Craniofacial	Craniofacial development protein 2 OS=Bos taurus OX=9913 GN=CFDP2 PE=1 SV=2
1.622.1	NP_001040099.1	bitter taste receptor Bota-T2R65A [Bos taurus]	GO:0001580(detection of chemical stimulus involved in sensory perception of bitter taste);GO:0007186(G protein-coupled receptor signaling pathway);GO:0007165(signal transduction);GO:0050896(response to stimulus);GO:0050909(sensory perception of taste);GO:0008215(spermine metabolic process);GO:0055114(oxidation-reduction process)	GO:0016021(integral component of membrane);GO:0016020(membrane);GO:0005777(peroxisome)	GO:0004871(obsolete signal transducer activity);GO:0033038(bitter taste receptor activity);GO:0004930(G protein-coupled receptor activity);GO:0052899(N(1),N(12)-diacetylspermine:oxygen oxidoreductase (3-acetamidopropanal-forming) activity);GO:0052901(spermine:oxygen oxidoreductase (spermidine-forming) activity);GO:0052902(spermidine:oxygen oxidoreductase (3-aminopropanal-forming) activity);GO:005…	K08474|TAS2R|http://www.genome.jp/dbget-bin/www_bget?ko:K08474	ko04742(Taste transduction)	*	*	*
1.623.1	*	*	*	*	*	*	*	*	*	*
1.624.1	*	*	*	*	*	*	*	*	*	*
1.625.1	*	*	*	*	*	*	*	*	*	*
1.629.1	ELR51300.1	PR domain zinc finger protein 12, partial [Bos mutus]	*	*	*	*	*	*	*	*
1.631.1	*	*	*	*	*	*	*	*	*	*
1.634.1	*	*	*	*	*	*	*	*	*	*
1.637.1	*	*	*	*	*	*	*	*	*	*
1.640.1	*	*	*	*	*	*	*	*	*	*
1.641.1	*	*	*	*	*	*	*	*	*	*
1.642.1	ELR45514.1	Transposon TX1 uncharacterized 149 kDa protein, partial [Bos mutus]	*	*	*	K09228|KRAB|http://www.genome.jp/dbget-bin/www_bget?ko:K09228	*	*	Retrovirus-related	Retrovirus-related Pol polyprotein from type-1 retrotransposable element R2 (Fragment) OS=Nasonia vitripennis OX=7425 PE=4 SV=2
1.643.1	XP_011963819.1	PREDICTED: peroxisomal N(1)-acetyl-spermine/spermidine oxidase isoform X7 [Ovis aries musimon]	GO:0008215(spermine metabolic process);GO:0055114(oxidation-reduction process)	GO:0005777(peroxisome)	GO:0052899(N(1),N(12)-diacetylspermine:oxygen oxidoreductase (3-acetamidopropanal-forming) activity);GO:0052901(spermine:oxygen oxidoreductase (spermidine-forming) activity);GO:0052902(spermidine:oxygen oxidoreductase (3-aminopropanal-forming) activity);GO:0052903(N1-acetylspermine:oxygen oxidoreductase (3-acetamidopropanal-forming) activity);GO:0052904(N1-acetylspermidine:oxygen oxidoreductase (…	K14740|MT3|http://www.genome.jp/dbget-bin/www_bget?ko:K14740	*	*	*	*
1.644.1	*	*	*	*	*	*	*	*	*	*
1.645.1	XP_019808416.1	PREDICTED: peroxisomal N(1)-acetyl-spermine/spermidine oxidase isoform X2 [Bos indicus]	GO:0008215(spermine metabolic process);GO:0055114(oxidation-reduction process)	GO:0005777(peroxisome)	GO:0052899(N(1),N(12)-diacetylspermine:oxygen oxidoreductase (3-acetamidopropanal-forming) activity);GO:0052901(spermine:oxygen oxidoreductase (spermidine-forming) activity);GO:0052902(spermidine:oxygen oxidoreductase (3-aminopropanal-forming) activity);GO:0052903(N1-acetylspermine:oxygen oxidoreductase (3-acetamidopropanal-forming) activity);GO:0052904(N1-acetylspermidine:oxygen oxidoreductase (…	K10838|XPC|http://www.genome.jp/dbget-bin/www_bget?ko:K10838	ko03420(Nucleotide excision repair)	*	*	*
1.647.1	*	*	*	*	*	*	*	*	*	*
1.648.1	*	*	*	*	*	*	*	*	*	*
1.649.1	*	*	*	*	*	*	*	*	*	*
1.652.1	CAA10770.1	reverse transcriptase-like [Bos taurus]	*	*	*	K17086|TM9SF2_4|http://www.genome.jp/dbget-bin/www_bget?ko:K17086	*	*	*	*
1.653.1	XP_010815684.2	PREDICTED: transcription factor IIIB 90 kDa subunit isoform X1 [Bos taurus]	*	*	*	K15196|BRF1, GTF3B|http://www.genome.jp/dbget-bin/www_bget?ko:K15196	*	*	*	*
1.654.1	CAA10770.1	reverse transcriptase-like [Bos taurus]	*	*	*	K08111|GPC5|http://www.genome.jp/dbget-bin/www_bget?ko:K08111	*	*	LINE-1	LINE-1 retrotransposable element ORF2 protein OS=Homo sapiens OX=9606 PE=1 SV=1
1.655.1	NP_001272502.1	PFOXic [Capra hircus]	*	*	*	K06797|CDH4|http://www.genome.jp/dbget-bin/www_bget?ko:K06797	ko04514(Cell adhesion molecules (CAMs))	*	*	*
1.658.1	XP_014254000.1	PREDICTED: LOW QUALITY PROTEIN: uncharacterized protein LOC106669198 [Cimex lectularius]	*	*	*	*	*	*	LINE-1	LINE-1 retrotransposable element ORF2 protein OS=Homo sapiens OX=9606 PE=1 SV=1
1.659.1	*	*	*	*	*	*	*	*	*	*
1.660.1	XP_014958889.1	PREDICTED: uncharacterized protein LOC106991855 [Ovis aries]	GO:0008215(spermine metabolic process);GO:0055114(oxidation-reduction process)	GO:0005777(peroxisome)	GO:0052899(N(1),N(12)-diacetylspermine:oxygen oxidoreductase (3-acetamidopropanal-forming) activity);GO:0052901(spermine:oxygen oxidoreductase (spermidine-forming) activity);GO:0052902(spermidine:oxygen oxidoreductase (3-aminopropanal-forming) activity);GO:0052903(N1-acetylspermine:oxygen oxidoreductase (3-acetamidopropanal-forming) activity);GO:0052904(N1-acetylspermidine:oxygen oxidoreductase (…	K14211|ELN|http://www.genome.jp/dbget-bin/www_bget?ko:K14211	ko04974(Protein digestion and absorption)	*	*	*
1.663.1	*	*	*	*	*	*	*	*	*	*
1.664.1	CAA10770.1	reverse transcriptase-like [Bos taurus]	*	*	*	*	*	*	*	*
1.665.1	*	*	*	*	*	*	*	*	*	*
1.666.1	XP_014959394.1	PREDICTED: elastin isoform X1 [Ovis aries]	*	*	*	K14211|ELN|http://www.genome.jp/dbget-bin/www_bget?ko:K14211	ko04974(Protein digestion and absorption)	*	*	*
1.668.1	KHJ42451.1	reverse transcriptase [Trichuris suis]	*	*	*	*	*	*	Craniofacial	Craniofacial development protein 2 OS=Bos taurus OX=9913 GN=CFDP2 PE=1 SV=2
1.669.1	ELR48937.1	hypothetical protein M91_02115 [Bos mutus]	*	*	*	*	*	*	*	*
1.67.1	*	*	*	*	*	*	*	*	*	*
1.671.1	*	*	*	*	*	*	*	*	*	*
1.673.1	XP_012045829.1	PREDICTED: probable UDP-sugar transporter protein SLC35A5 isoform X1 [Ovis aries]	GO:0008643(carbohydrate transport);GO:0006810(transport);GO:0015992(proton transmembrane transport)	GO:0016020(membrane);GO:0000139(Golgi membrane);GO:0016021(integral component of membrane)	GO:0005351(carbohydrate:proton symporter activity)	K15274|SLC35A5|http://www.genome.jp/dbget-bin/www_bget?ko:K15274	*	KOG2234(G)(Predicted UDP-galactose transporter)	Probable	Probable UDP-sugar transporter protein SLC35A5 OS=Bos taurus OX=9913 GN=SLC35A5 PE=2 SV=1
1.675.1	*	*	*	*	*	*	*	*	*	*
1.680.1	EDK98020.1	mCG127543 [Mus musculus]	*	*	*	*	*	*	*	*
1.681.1	*	*	*	*	*	*	*	*	*	*
1.682.1	*	*	*	*	*	*	*	*	*	*
1.683.1	*	*	*	*	*	*	*	*	*	*
1.685.1	*	*	*	*	*	*	*	*	*	*
1.686.1	*	*	*	*	*	*	*	*	*	*
1.687.1	*	*	*	*	*	*	*	*	*	*
1.688.1	*	*	*	*	*	*	*	*	*	*
1.689.1	XP_019812017.1	PREDICTED: protein eva-1 homolog C isoform X2 [Bos indicus]	*	*	*	K17086|TM9SF2_4|http://www.genome.jp/dbget-bin/www_bget?ko:K17086	*	*	*	*
1.690.1	NP_001040099.1	bitter taste receptor Bota-T2R65A [Bos taurus]	GO:0001580(detection of chemical stimulus involved in sensory perception of bitter taste);GO:0007186(G protein-coupled receptor signaling pathway);GO:0007165(signal transduction);GO:0050896(response to stimulus);GO:0050909(sensory perception of taste);GO:0001525(angiogenesis);GO:0010812(negative regulation of cell-substrate adhesion);GO:0016525(negative regulation of angiogenesis);GO:0030154(cell…	GO:0016021(integral component of membrane);GO:0016020(membrane);GO:0005615(extracellular space)	GO:0004871(obsolete signal transducer activity);GO:0033038(bitter taste receptor activity);GO:0004930(G protein-coupled receptor activity);GO:0030971(receptor tyrosine kinase binding);GO:0046872(metal ion binding)	K08474|TAS2R|http://www.genome.jp/dbget-bin/www_bget?ko:K08474	ko04742(Taste transduction)	*	*	*
1.690.2	AAI42040.1	ANGPT2 protein [Bos taurus]	GO:0001525(angiogenesis);GO:0010812(negative regulation of cell-substrate adhesion);GO:0016525(negative regulation of angiogenesis);GO:0030154(cell differentiation);GO:0043537(negative regulation of blood vessel endothelial cell migration);GO:0048014(Tie signaling pathway);GO:0050928(negative regulation of positive chemotaxis)	GO:0005615(extracellular space);GO:0016020(membrane);GO:0016021(integral component of membrane)	GO:0030971(receptor tyrosine kinase binding);GO:0046872(metal ion binding)	K17086|TM9SF2_4|http://www.genome.jp/dbget-bin/www_bget?ko:K17086	*	*	*	*
1.691.1	*	*	*	*	*	*	*	*	*	*
1.692.1	XP_012004130.1	PREDICTED: craniofacial development protein 2 isoform X2 [Ovis aries musimon]	*	GO:0005634(nucleus);GO:0005737(cytoplasm)	*	*	*	*	Craniofacial	Craniofacial development protein 2 OS=Bos taurus OX=9913 GN=CFDP2 PE=1 SV=2
1.693.1	*	*	*	*	*	*	*	*	*	*
1.694.1	*	*	*	*	*	*	*	*	*	*
1.695.1	ELR59748.1	hypothetical protein M91_15431, partial [Bos mutus]	GO:0008215(spermine metabolic process);GO:0055114(oxidation-reduction process)	GO:0005777(peroxisome)	GO:0052899(N(1),N(12)-diacetylspermine:oxygen oxidoreductase (3-acetamidopropanal-forming) activity);GO:0052901(spermine:oxygen oxidoreductase (spermidine-forming) activity);GO:0052902(spermidine:oxygen oxidoreductase (3-aminopropanal-forming) activity);GO:0052903(N1-acetylspermine:oxygen oxidoreductase (3-acetamidopropanal-forming) activity);GO:0052904(N1-acetylspermidine:oxygen oxidoreductase (…	K10838|XPC|http://www.genome.jp/dbget-bin/www_bget?ko:K10838	ko03420(Nucleotide excision repair)	*	*	*
1.696.1	ELR48758.1	hypothetical protein M91_16623 [Bos mutus]	*	*	*	K17495|CSMD|http://www.genome.jp/dbget-bin/www_bget?ko:K17495	*	KOG1075(R)(FOG: Reverse transcriptase)	LINE-1	LINE-1 retrotransposable element ORF2 protein OS=Mus musculus OX=10090 GN=Pol PE=1 SV=2
1.697.1	XP_011955678.1	PREDICTED: uncharacterized protein LOC105603605 [Ovis aries]	*	*	*	K06727|FCRL, IRTA|http://www.genome.jp/dbget-bin/www_bget?ko:K06727	*	*	*	*
1.698.1	XP_010815684.2	PREDICTED: transcription factor IIIB 90 kDa subunit isoform X1 [Bos taurus]	*	*	*	K15196|BRF1, GTF3B|http://www.genome.jp/dbget-bin/www_bget?ko:K15196	*	*	*	*
1.699.1	*	*	*	*	*	*	*	*	*	*
1.700.1	XP_010853008.1	PREDICTED: LOW QUALITY PROTEIN: glypican-5 [Bison bison bison]	*	*	*	K08111|GPC5|http://www.genome.jp/dbget-bin/www_bget?ko:K08111	*	*	*	*
1.701.1	XP_019812414.1	PREDICTED: acidic mammalian chitinase isoform X3 [Bos indicus]	*	*	*	*	*	*	*	*
1.708.1	*	*	*	*	*	*	*	*	*	*
1.709.1	XP_019808416.1	PREDICTED: peroxisomal N(1)-acetyl-spermine/spermidine oxidase isoform X2 [Bos indicus]	GO:0008215(spermine metabolic process);GO:0055114(oxidation-reduction process)	GO:0005777(peroxisome)	GO:0052899(N(1),N(12)-diacetylspermine:oxygen oxidoreductase (3-acetamidopropanal-forming) activity);GO:0052901(spermine:oxygen oxidoreductase (spermidine-forming) activity);GO:0052902(spermidine:oxygen oxidoreductase (3-aminopropanal-forming) activity);GO:0052903(N1-acetylspermine:oxygen oxidoreductase (3-acetamidopropanal-forming) activity);GO:0052904(N1-acetylspermidine:oxygen oxidoreductase (…	K14740|MT3|http://www.genome.jp/dbget-bin/www_bget?ko:K14740	*	*	*	*
1.71.1	*	*	*	*	*	*	*	*	*	*
1.712.1	*	*	*	*	*	*	*	*	*	*
1.719.1	*	*	*	*	*	*	*	*	*	*
1.721.1	CAA10770.1	reverse transcriptase-like [Bos taurus]	GO:0006468(protein phosphorylation);GO:0045333(cellular respiration)	GO:0005739(mitochondrion)	GO:0004672(protein kinase activity);GO:0044822(RNA binding)	K17086|TM9SF2_4|http://www.genome.jp/dbget-bin/www_bget?ko:K17086	*	*	*	*
1.724.1	*	*	*	*	*	*	*	*	*	*
1.726.1	NP_001040099.1	bitter taste receptor Bota-T2R65A [Bos taurus]	GO:0001580(detection of chemical stimulus involved in sensory perception of bitter taste);GO:0007186(G protein-coupled receptor signaling pathway);GO:0007165(signal transduction);GO:0050896(response to stimulus);GO:0050909(sensory perception of taste)	GO:0016021(integral component of membrane);GO:0016020(membrane)	GO:0004871(obsolete signal transducer activity);GO:0033038(bitter taste receptor activity);GO:0004930(G protein-coupled receptor activity)	K08474|TAS2R|http://www.genome.jp/dbget-bin/www_bget?ko:K08474	ko04742(Taste transduction)	*	*	*
1.727.1	XP_019782782.1	PREDICTED: sialidase-1 isoform X2 [Tursiops truncatus]	*	*	*	*	*	*	*	*
1.728.1	*	*	*	*	*	*	*	*	*	*
1.73.1	CAA10770.1	reverse transcriptase-like [Bos taurus]	*	GO:0005886(plasma membrane);GO:0016020(membrane);GO:0031225(anchored component of membrane);GO:0005578(extracellular matrix)	GO:0043395(heparan sulfate proteoglycan binding)	K08111|GPC5|http://www.genome.jp/dbget-bin/www_bget?ko:K08111	*	*	*	*
1.730.1	CAA10770.1	reverse transcriptase-like [Bos taurus]	GO:0006355(regulation of transcription, DNA-templated)	GO:0005622(intracellular)	GO:0003676(nucleic acid binding)	K09228|KRAB|http://www.genome.jp/dbget-bin/www_bget?ko:K09228	*	*	*	*
1.732.1	ELR55019.1	hypothetical protein M91_00313, partial [Bos mutus]	*	*	*	K10408|DNAH|http://www.genome.jp/dbget-bin/www_bget?ko:K10408	*	*	Retrovirus-related	Retrovirus-related Pol polyprotein from type-2 retrotransposable element R2DM OS=Drosophila melanogaster OX=7227 GN=pol PE=4 SV=1
1.734.1	ELR62239.1	Trace amine-associated receptor 3, partial [Bos mutus]	*	*	*	*	*	*	*	*
1.736.1	XP_011963819.1	PREDICTED: peroxisomal N(1)-acetyl-spermine/spermidine oxidase isoform X7 [Ovis aries musimon]	GO:0008215(spermine metabolic process);GO:0055114(oxidation-reduction process)	GO:0005777(peroxisome)	GO:0052899(N(1),N(12)-diacetylspermine:oxygen oxidoreductase (3-acetamidopropanal-forming) activity);GO:0052901(spermine:oxygen oxidoreductase (spermidine-forming) activity);GO:0052902(spermidine:oxygen oxidoreductase (3-aminopropanal-forming) activity);GO:0052903(N1-acetylspermine:oxygen oxidoreductase (3-acetamidopropanal-forming) activity);GO:0052904(N1-acetylspermidine:oxygen oxidoreductase (…	K15196|BRF1, GTF3B|http://www.genome.jp/dbget-bin/www_bget?ko:K15196	*	*	*	*
1.737.1	XP_019821174.1	PREDICTED: mucin-13 [Bos indicus]	*	*	*	*	*	*	*	*
1.740.1	EGV96399.1	hypothetical protein I79_000651 [Cricetulus griseus]	*	*	*	*	*	*	*	*
1.741.1	*	*	*	*	*	*	*	*	*	*
1.745.1	ELR59748.1	hypothetical protein M91_15431, partial [Bos mutus]	GO:0008215(spermine metabolic process);GO:0055114(oxidation-reduction process)	GO:0005777(peroxisome)	GO:0052899(N(1),N(12)-diacetylspermine:oxygen oxidoreductase (3-acetamidopropanal-forming) activity);GO:0052901(spermine:oxygen oxidoreductase (spermidine-forming) activity);GO:0052902(spermidine:oxygen oxidoreductase (3-aminopropanal-forming) activity);GO:0052903(N1-acetylspermine:oxygen oxidoreductase (3-acetamidopropanal-forming) activity);GO:0052904(N1-acetylspermidine:oxygen oxidoreductase (…	K14740|MT3|http://www.genome.jp/dbget-bin/www_bget?ko:K14740	*	*	*	*
1.748.1	*	*	*	*	*	*	*	*	*	*
1.750.1	*	*	*	*	*	*	*	*	*	*
1.752.1	*	*	*	*	*	*	*	*	*	*
1.754.1	*	*	*	*	*	*	*	*	*	*
1.757.1	*	*	*	*	*	*	*	*	*	*
1.758.1	*	*	*	*	*	*	*	*	*	*
1.759.1	CAA10770.1	reverse transcriptase-like [Bos taurus]	*	*	*	K09228|KRAB|http://www.genome.jp/dbget-bin/www_bget?ko:K09228	*	*	*	*
1.760.1	*	*	*	*	*	*	*	*	*	*
1.762.1	XP_011980752.1	PREDICTED: WD repeat-containing protein 53 [Ovis aries musimon]	*	*	*	*	*	*	WD	WD repeat-containing protein 53 OS=Bos taurus OX=9913 GN=WDR53 PE=2 SV=1
1.768.1	ELR59616.1	hypothetical protein M91_15039, partial [Bos mutus]	*	*	*	K14211|ELN|http://www.genome.jp/dbget-bin/www_bget?ko:K14211	ko04974(Protein digestion and absorption)	*	LINE-1	LINE-1 retrotransposable element ORF2 protein OS=Mus musculus OX=10090 GN=Pol PE=1 SV=2
1.772.1	AAD26115.1	pulmonary surfactant-associated protein B precursor, partial [Ovis aries]	*	*	*	K08474|TAS2R|http://www.genome.jp/dbget-bin/www_bget?ko:K08474	ko04742(Taste transduction)	*	LINE-1	LINE-1 reverse transcriptase homolog OS=Nycticebus coucang OX=9470 PE=4 SV=1
1.773.1	*	*	*	*	*	*	*	*	*	*
1.775.1	XP_015355488.1	PREDICTED: coiled-coil domain-containing protein 50 isoform X1 [Marmota marmota marmota]	*	*	*	*	*	*	*	*
1.778.1	NP_001040099.1	bitter taste receptor Bota-T2R65A [Bos taurus]	GO:0001580(detection of chemical stimulus involved in sensory perception of bitter taste);GO:0007186(G protein-coupled receptor signaling pathway);GO:0007165(signal transduction);GO:0050896(response to stimulus);GO:0050909(sensory perception of taste)	GO:0016021(integral component of membrane);GO:0016020(membrane)	GO:0004871(obsolete signal transducer activity);GO:0033038(bitter taste receptor activity);GO:0004930(G protein-coupled receptor activity)	K08474|TAS2R|http://www.genome.jp/dbget-bin/www_bget?ko:K08474	ko04742(Taste transduction)	*	*	*
1.779.1	XP_014959394.1	PREDICTED: elastin isoform X1 [Ovis aries]	*	*	*	K14211|ELN|http://www.genome.jp/dbget-bin/www_bget?ko:K14211	ko04974(Protein digestion and absorption)	*	*	*
1.780.1	XP_014959394.1	PREDICTED: elastin isoform X1 [Ovis aries]	GO:0007165(signal transduction);GO:0035023(regulation of Rho protein signal transduction);GO:0043547(positive regulation of GTPase activity)	GO:0005737(cytoplasm);GO:0005925(focal adhesion);GO:0016020(membrane)	GO:0005096(GTPase activator activity);GO:0008289(lipid binding)	K14211|ELN|http://www.genome.jp/dbget-bin/www_bget?ko:K14211	ko04974(Protein digestion and absorption)	*	*	*
1.781.1	ELR48287.1	hypothetical protein M91_03394, partial [Bos mutus]	*	*	*	*	*	*	LINE-1	LINE-1 retrotransposable element ORF2 protein OS=Homo sapiens OX=9606 PE=1 SV=1
1.782.1	*	*	*	*	*	*	*	*	*	*
1.783.1	CAA10770.1	reverse transcriptase-like [Bos taurus]	GO:0006355(regulation of transcription, DNA-templated)	GO:0005622(intracellular)	GO:0003676(nucleic acid binding)	K09228|KRAB|http://www.genome.jp/dbget-bin/www_bget?ko:K09228	*	*	*	*
1.785.1	*	*	*	*	*	*	*	*	*	*
1.786.1	XP_014334958.1	PREDICTED: metallothionein-3 isoform X1 [Bos mutus]	GO:0008215(spermine metabolic process);GO:0055114(oxidation-reduction process)	GO:0005777(peroxisome)	GO:0052899(N(1),N(12)-diacetylspermine:oxygen oxidoreductase (3-acetamidopropanal-forming) activity);GO:0052901(spermine:oxygen oxidoreductase (spermidine-forming) activity);GO:0052902(spermidine:oxygen oxidoreductase (3-aminopropanal-forming) activity);GO:0052903(N1-acetylspermine:oxygen oxidoreductase (3-acetamidopropanal-forming) activity);GO:0052904(N1-acetylspermidine:oxygen oxidoreductase (…	K14740|MT3|http://www.genome.jp/dbget-bin/www_bget?ko:K14740	*	*	*	*
1.787.1	ELR61814.1	hypothetical protein M91_08065 [Bos mutus]	*	*	*	*	*	*	LINE-1	LINE-1 retrotransposable element ORF2 protein OS=Homo sapiens OX=9606 PE=1 SV=1
1.788.1	CAA10770.1	reverse transcriptase-like [Bos taurus]	*	*	*	K08111|GPC5|http://www.genome.jp/dbget-bin/www_bget?ko:K08111	*	*	*	*
1.789.1	XP_008264863.1	PREDICTED: uncharacterized protein LOC103350471 [Oryctolagus cuniculus]	*	*	*	*	*	*	*	*
1.791.1	XP_017908337.1	PREDICTED: uncharacterized protein LOC108636659, partial [Capra hircus]	*	*	*	*	*	*	*	*
1.793.1	*	*	*	*	*	*	*	*	*	*
1.794.1	ELR55746.1	hypothetical protein M91_14620 [Bos mutus]	*	*	*	K14740|MT3|http://www.genome.jp/dbget-bin/www_bget?ko:K14740	*	*	LINE-1	LINE-1 retrotransposable element ORF2 protein OS=Mus musculus OX=10090 GN=Pol PE=1 SV=2
1.795.1	XP_012006273.1	PREDICTED: uncharacterized protein LOC105616290 [Ovis aries musimon]	*	*	*	*	*	*	*	*
1.796.1	*	*	*	*	*	*	*	*	*	*
1.797.1	XP_013967458.1	PREDICTED: uncharacterized protein LOC106558477 [Canis lupus familiaris]	*	*	*	*	*	*	Gag	Gag polyprotein OS=Feline sarcoma virus (strain McDonough) OX=11778 GN=gag PE=3 SV=2
1.798.1	XP_014961077.1	PREDICTED: protein FAM47E isoform X2 [Ovis aries musimon]	*	*	*	*	*	*	*	*
1.799.1	CAA10770.1	reverse transcriptase-like [Bos taurus]	*	*	*	K14740|MT3|http://www.genome.jp/dbget-bin/www_bget?ko:K14740	*	*	LINE-1	LINE-1 retrotransposable element ORF2 protein OS=Homo sapiens OX=9606 PE=1 SV=1
1.8.1	XP_012004132.1	PREDICTED: craniofacial development protein 2-like isoform X1 [Ovis aries musimon]	*	*	*	*	*	*	Craniofacial	Craniofacial development protein 2 OS=Tragulus javanicus OX=9849 GN=CFDP2 PE=2 SV=1
1.800.1	XP_011963819.1	PREDICTED: peroxisomal N(1)-acetyl-spermine/spermidine oxidase isoform X7 [Ovis aries musimon]	GO:0008215(spermine metabolic process);GO:0055114(oxidation-reduction process)	GO:0005777(peroxisome)	GO:0052899(N(1),N(12)-diacetylspermine:oxygen oxidoreductase (3-acetamidopropanal-forming) activity);GO:0052901(spermine:oxygen oxidoreductase (spermidine-forming) activity);GO:0052902(spermidine:oxygen oxidoreductase (3-aminopropanal-forming) activity);GO:0052903(N1-acetylspermine:oxygen oxidoreductase (3-acetamidopropanal-forming) activity);GO:0052904(N1-acetylspermidine:oxygen oxidoreductase (…	K01106|E3.1.3.56|http://www.genome.jp/dbget-bin/www_bget?ko:K01106	ko04070(Phosphatidylinositol signaling system);ko00562(Inositol phosphate metabolism)	*	*	*
1.811.1	*	*	*	*	*	*	*	*	*	*
1.814.1	ELR53443.1	Pre-mRNA 3'-end-processing factor FIP1 [Bos mutus]	GO:0001525(angiogenesis);GO:0010812(negative regulation of cell-substrate adhesion);GO:0016525(negative regulation of angiogenesis);GO:0030154(cell differentiation);GO:0043537(negative regulation of blood vessel endothelial cell migration);GO:0048014(Tie signaling pathway);GO:0050928(negative regulation of positive chemotaxis);GO:0006810(transport);GO:0055085(transmembrane transport)	GO:0005615(extracellular space);GO:0016021(integral component of membrane);GO:0016020(membrane)	GO:0030971(receptor tyrosine kinase binding);GO:0046872(metal ion binding);GO:0005215(transporter activity)	K17086|TM9SF2_4|http://www.genome.jp/dbget-bin/www_bget?ko:K17086	*	*	*	*
1.820.1	ELR53965.1	hypothetical protein M91_16140, partial [Bos mutus]	*	*	*	K10838|XPC|http://www.genome.jp/dbget-bin/www_bget?ko:K10838	ko03420(Nucleotide excision repair)	*	*	*
1.825.1	XP_004003882.3	PREDICTED: LOW QUALITY PROTEIN: MAP6 domain-containing protein 1 isoform X1 [Ovis aries]	GO:0000226(microtubule cytoskeleton organization);GO:0007026(negative regulation of microtubule depolymerization);GO:0018009(N-terminal peptidyl-L-cysteine N-palmitoylation)	GO:0005798(Golgi-associated vesicle);GO:0005801(cis-Golgi network);GO:0005874(microtubule)	GO:0005516(calmodulin binding);GO:0008017(microtubule binding)	*	*	*	MAP6	MAP6 domain-containing protein 1 OS=Bos taurus OX=9913 GN=MAP6D1 PE=2 SV=1
1.827.1	*	*	*	*	*	*	*	*	*	*
1.829.1	ABR01162.1	endonuclease/reverse transcriptase [Sus scrofa]	*	*	*	*	*	*	LINE-1	LINE-1 retrotransposable element ORF2 protein OS=Homo sapiens OX=9606 PE=1 SV=1
1.831.1	*	*	*	*	*	*	*	*	*	*
1.833.1	CAA10770.1	reverse transcriptase-like [Bos taurus]	GO:0006355(regulation of transcription, DNA-templated)	GO:0005622(intracellular)	GO:0003676(nucleic acid binding)	K09228|KRAB|http://www.genome.jp/dbget-bin/www_bget?ko:K09228	*	*	LINE-1	LINE-1 reverse transcriptase homolog OS=Nycticebus coucang OX=9470 PE=4 SV=1
1.839.1	*	*	*	*	*	*	*	*	*	*
1.84.1	*	*	*	*	*	*	*	*	LINE-1	LINE-1 retrotransposable element ORF2 protein OS=Mus musculus OX=10090 GN=Pol PE=1 SV=2
1.840.1	*	*	*	*	*	*	*	*	*	*
1.841.1	XP_005982306.1	PREDICTED: uncharacterized protein LOC102334977 [Pantholops hodgsonii]	*	*	*	*	*	*	LINE-1	LINE-1 retrotransposable element ORF2 protein OS=Mus musculus OX=10090 GN=Pol PE=1 SV=2
1.842.1	CAA10770.1	reverse transcriptase-like [Bos taurus]	GO:0006355(regulation of transcription, DNA-templated)	GO:0005622(intracellular)	GO:0003676(nucleic acid binding)	K09228|KRAB|http://www.genome.jp/dbget-bin/www_bget?ko:K09228	*	*	*	*
1.843.1	AAY53483.1	transposase [Bos taurus]	*	*	*	*	*	*	LINE-1	LINE-1 retrotransposable element ORF1 protein OS=Homo sapiens OX=9606 GN=L1RE1 PE=1 SV=1
1.844.1	XP_014959394.1	PREDICTED: elastin isoform X1 [Ovis aries]	*	*	*	K14211|ELN|http://www.genome.jp/dbget-bin/www_bget?ko:K14211	ko04974(Protein digestion and absorption)	*	*	*
1.845.1	XP_014961077.1	PREDICTED: protein FAM47E isoform X2 [Ovis aries musimon]	*	*	*	*	*	*	*	*
1.846.1	*	*	*	*	*	*	*	*	*	*
1.847.1	*	*	*	*	*	*	*	*	*	*
1.848.1	ELR54523.1	hypothetical protein M91_05887, partial [Bos mutus]	*	*	*	*	*	*	*	*
1.849.1	XP_019812017.1	PREDICTED: protein eva-1 homolog C isoform X2 [Bos indicus]	GO:0008215(spermine metabolic process);GO:0055114(oxidation-reduction process)	GO:0005777(peroxisome)	GO:0052899(N(1),N(12)-diacetylspermine:oxygen oxidoreductase (3-acetamidopropanal-forming) activity);GO:0052901(spermine:oxygen oxidoreductase (spermidine-forming) activity);GO:0052902(spermidine:oxygen oxidoreductase (3-aminopropanal-forming) activity);GO:0052903(N1-acetylspermine:oxygen oxidoreductase (3-acetamidopropanal-forming) activity);GO:0052904(N1-acetylspermidine:oxygen oxidoreductase (…	K10838|XPC|http://www.genome.jp/dbget-bin/www_bget?ko:K10838	ko03420(Nucleotide excision repair)	*	*	*
1.851.1	ELR60590.1	hypothetical protein M91_03879, partial [Bos mutus]	GO:0001580(detection of chemical stimulus involved in sensory perception of bitter taste);GO:0007186(G protein-coupled receptor signaling pathway);GO:0007165(signal transduction);GO:0050896(response to stimulus);GO:0050909(sensory perception of taste)	GO:0016021(integral component of membrane);GO:0016020(membrane)	GO:0004871(obsolete signal transducer activity);GO:0033038(bitter taste receptor activity);GO:0004930(G protein-coupled receptor activity)	K08474|TAS2R|http://www.genome.jp/dbget-bin/www_bget?ko:K08474	ko04742(Taste transduction)	*	UL-16	UL-16 binding protein 5 OS=Homo sapiens OX=9606 GN=RAET1G PE=1 SV=1
1.851.2	NP_001040099.1	bitter taste receptor Bota-T2R65A [Bos taurus]	GO:0001580(detection of chemical stimulus involved in sensory perception of bitter taste);GO:0007186(G protein-coupled receptor signaling pathway);GO:0007165(signal transduction);GO:0050896(response to stimulus);GO:0050909(sensory perception of taste)	GO:0016021(integral component of membrane);GO:0016020(membrane)	GO:0004871(obsolete signal transducer activity);GO:0033038(bitter taste receptor activity);GO:0004930(G protein-coupled receptor activity)	K08474|TAS2R|http://www.genome.jp/dbget-bin/www_bget?ko:K08474	ko04742(Taste transduction)	*	*	*
1.851.3	CAA10770.1	reverse transcriptase-like [Bos taurus]	*	*	*	K08111|GPC5|http://www.genome.jp/dbget-bin/www_bget?ko:K08111	*	*	*	*
1.851.4	ELR60590.1	hypothetical protein M91_03879, partial [Bos mutus]	GO:0001580(detection of chemical stimulus involved in sensory perception of bitter taste);GO:0007186(G protein-coupled receptor signaling pathway);GO:0007165(signal transduction);GO:0050896(response to stimulus);GO:0050909(sensory perception of taste)	GO:0016021(integral component of membrane);GO:0016020(membrane)	GO:0004871(obsolete signal transducer activity);GO:0033038(bitter taste receptor activity);GO:0004930(G protein-coupled receptor activity)	K08474|TAS2R|http://www.genome.jp/dbget-bin/www_bget?ko:K08474	ko04742(Taste transduction)	*	UL-16	UL-16 binding protein 5 OS=Homo sapiens OX=9606 GN=RAET1G PE=1 SV=1
1.852.1	XP_014252886.1	PREDICTED: LOW QUALITY PROTEIN: craniofacial development protein 2-like [Cimex lectularius]	*	*	*	*	*	*	Craniofacial	Craniofacial development protein 2 OS=Bos taurus OX=9913 GN=CFDP2 PE=1 SV=2
1.853.1	CAA10770.1	reverse transcriptase-like [Bos taurus]	*	*	*	K08111|GPC5|http://www.genome.jp/dbget-bin/www_bget?ko:K08111	*	*	*	*
1.854.1	AAY53483.1	transposase [Bos taurus]	GO:0032197(transposition, RNA-mediated)	GO:0000932(P-body);GO:0005730(nucleolus);GO:0005737(cytoplasm);GO:0005764(lysosome);GO:0005783(endoplasmic reticulum);GO:0010494(cytoplasmic stress granule);GO:0030529(ribonucleoprotein complex)	GO:0000166(nucleotide binding);GO:0003697(single-stranded DNA binding);GO:0003727(single-stranded RNA binding);GO:0005515(protein binding);GO:0042802(identical protein binding)	*	*	*	LINE-1	LINE-1 retrotransposable element ORF1 protein OS=Homo sapiens OX=9606 GN=L1RE1 PE=1 SV=1
1.855.1	CAA10770.1	reverse transcriptase-like [Bos taurus]	*	*	*	K08111|GPC5|http://www.genome.jp/dbget-bin/www_bget?ko:K08111	*	*	*	*
1.856.1	CAA10770.1	reverse transcriptase-like [Bos taurus]	*	*	*	*	*	*	*	*
1.857.1	*	*	*	*	*	*	*	*	*	*
1.860.1	*	*	*	*	*	*	*	*	*	*
1.861.1	*	*	*	*	*	*	*	*	*	*
1.862.1	*	*	*	*	*	*	*	*	*	*
1.863.1	*	*	*	*	*	*	*	*	*	*
1.864.1	*	*	*	*	*	*	*	*	*	*
1.865.1	*	*	*	*	*	*	*	*	*	*
1.866.1	XP_017903254.1	PREDICTED: phospholipase D1 isoform X2 [Capra hircus]	*	*	*	*	*	*	*	*
1.868.1	*	*	*	*	*	*	*	*	*	*
1.869.1	*	*	*	*	*	*	*	*	*	*
1.87.1	*	*	*	*	*	*	*	*	*	*
1.871.1	ELR60928.1	hypothetical protein M91_16901, partial [Bos mutus]	*	*	*	K08111|GPC5|http://www.genome.jp/dbget-bin/www_bget?ko:K08111	*	*	LINE-1	LINE-1 retrotransposable element ORF2 protein OS=Homo sapiens OX=9606 PE=1 SV=1
1.874.1	*	*	*	*	*	*	*	*	*	*
1.875.1	CAA10770.1	reverse transcriptase-like [Bos taurus]	*	*	*	K09228|KRAB|http://www.genome.jp/dbget-bin/www_bget?ko:K09228	*	*	LINE-1	LINE-1 retrotransposable element ORF2 protein OS=Homo sapiens OX=9606 PE=1 SV=1
1.878.1	XP_012038148.1	PREDICTED: glycoprotein endo-alpha-1,2-mannosidase isoform X1 [Ovis aries]	*	*	*	K10838|XPC|http://www.genome.jp/dbget-bin/www_bget?ko:K10838	ko03420(Nucleotide excision repair)	*	LINE-1	LINE-1 retrotransposable element ORF2 protein OS=Homo sapiens OX=9606 PE=1 SV=1
1.879.1	NP_001040099.1	bitter taste receptor Bota-T2R65A [Bos taurus]	GO:0001580(detection of chemical stimulus involved in sensory perception of bitter taste);GO:0007186(G protein-coupled receptor signaling pathway);GO:0007165(signal transduction);GO:0050896(response to stimulus);GO:0050909(sensory perception of taste)	GO:0016021(integral component of membrane);GO:0016020(membrane)	GO:0004871(obsolete signal transducer activity);GO:0033038(bitter taste receptor activity);GO:0004930(G protein-coupled receptor activity)	K08474|TAS2R|http://www.genome.jp/dbget-bin/www_bget?ko:K08474	ko04742(Taste transduction)	*	*	*
1.88.1	XP_017897934.1	PREDICTED: nuclear transcription factor Y subunit gamma isoform X1 [Capra hircus]	*	*	*	K08066|NFYC|http://www.genome.jp/dbget-bin/www_bget?ko:K08066	ko04612(Antigen processing and presentation)	*	LINE-1	LINE-1 retrotransposable element ORF2 protein OS=Homo sapiens OX=9606 PE=1 SV=1
1.880.1	CAA10770.1	reverse transcriptase-like [Bos taurus]	GO:0006355(regulation of transcription, DNA-templated)	GO:0005622(intracellular)	GO:0003676(nucleic acid binding)	K09228|KRAB|http://www.genome.jp/dbget-bin/www_bget?ko:K09228	*	*	*	*
1.881.1	XP_005894445.1	PREDICTED: taste receptor type 2 member 42, partial [Bos mutus]	GO:0001580(detection of chemical stimulus involved in sensory perception of bitter taste);GO:0007186(G protein-coupled receptor signaling pathway);GO:0007165(signal transduction);GO:0050896(response to stimulus);GO:0050909(sensory perception of taste)	GO:0016021(integral component of membrane);GO:0016020(membrane)	GO:0004871(obsolete signal transducer activity);GO:0033038(bitter taste receptor activity);GO:0004930(G protein-coupled receptor activity)	K08474|TAS2R|http://www.genome.jp/dbget-bin/www_bget?ko:K08474	ko04742(Taste transduction)	*	LINE-1	LINE-1 retrotransposable element ORF2 protein OS=Homo sapiens OX=9606 PE=1 SV=1
1.884.1	XP_014958889.1	PREDICTED: uncharacterized protein LOC106991855 [Ovis aries]	GO:0008215(spermine metabolic process);GO:0055114(oxidation-reduction process)	GO:0005777(peroxisome)	GO:0052899(N(1),N(12)-diacetylspermine:oxygen oxidoreductase (3-acetamidopropanal-forming) activity);GO:0052901(spermine:oxygen oxidoreductase (spermidine-forming) activity);GO:0052902(spermidine:oxygen oxidoreductase (3-aminopropanal-forming) activity);GO:0052903(N1-acetylspermine:oxygen oxidoreductase (3-acetamidopropanal-forming) activity);GO:0052904(N1-acetylspermidine:oxygen oxidoreductase (…	K10838|XPC|http://www.genome.jp/dbget-bin/www_bget?ko:K10838	ko03420(Nucleotide excision repair)	*	*	*
1.886.1	*	*	*	*	*	*	*	*	*	*
1.887.1	*	*	*	*	*	*	*	*	*	*
1.892.1	*	*	*	*	*	*	*	*	*	*
1.893.1	CAA10770.1	reverse transcriptase-like [Bos taurus]	*	*	*	K09228|KRAB|http://www.genome.jp/dbget-bin/www_bget?ko:K09228	*	*	LINE-1	LINE-1 retrotransposable element ORF2 protein OS=Mus musculus OX=10090 GN=Pol PE=1 SV=2
1.895.1	XP_010838207.1	PREDICTED: cyclin-L1 [Bison bison bison]	*	*	*	*	*	*	*	*
1.896.1	XP_010838208.1	PREDICTED: uncharacterized protein LOC104988548 [Bison bison bison]	*	*	*	*	*	*	*	*
1.899.1	XP_010819747.1	PREDICTED: transmembrane 9 superfamily member 2-like isoform X2 [Bos taurus]	GO:0001580(detection of chemical stimulus involved in sensory perception of bitter taste);GO:0007186(G protein-coupled receptor signaling pathway);GO:0007165(signal transduction);GO:0050896(response to stimulus);GO:0050909(sensory perception of taste)	GO:0016020(membrane);GO:0016021(integral component of membrane)	GO:0004871(obsolete signal transducer activity);GO:0033038(bitter taste receptor activity);GO:0004930(G protein-coupled receptor activity)	K17086|TM9SF2_4|http://www.genome.jp/dbget-bin/www_bget?ko:K17086	*	*	*	*
1.90.1	AAY53483.1	transposase [Bos taurus]	*	*	*	K14211|ELN|http://www.genome.jp/dbget-bin/www_bget?ko:K14211	ko04974(Protein digestion and absorption)	*	LINE-1	LINE-1 retrotransposable element ORF1 protein OS=Homo sapiens OX=9606 GN=L1RE1 PE=1 SV=1
1.900.1	XP_012038148.1	PREDICTED: glycoprotein endo-alpha-1,2-mannosidase isoform X1 [Ovis aries]	*	*	*	K10838|XPC|http://www.genome.jp/dbget-bin/www_bget?ko:K10838	ko03420(Nucleotide excision repair)	*	*	*
1.901.1	CAA10770.1	reverse transcriptase-like [Bos taurus]	*	GO:0005886(plasma membrane);GO:0016020(membrane);GO:0031225(anchored component of membrane);GO:0005578(extracellular matrix)	GO:0043395(heparan sulfate proteoglycan binding)	K08111|GPC5|http://www.genome.jp/dbget-bin/www_bget?ko:K08111	*	*	*	*
1.903.1	*	*	*	*	*	*	*	*	*	*
1.904.1	XP_014332004.1	PREDICTED: uncharacterized protein LOC102279620 [Bos mutus]	GO:0019058(viral life cycle)	GO:0019028(viral capsid)	GO:0005198(structural molecule activity)	*	*	*	MLV-related	MLV-related proviral Env polyprotein OS=Mus musculus OX=10090 PE=1 SV=3
1.905.1	BAE19808.1	bucentaur, partial [Muntiacus reevesi]	*	*	*	*	*	*	Craniofacial	Craniofacial development protein 2 OS=Bos taurus OX=9913 GN=CFDP2 PE=1 SV=2
1.906.1	XP_019812414.1	PREDICTED: acidic mammalian chitinase isoform X3 [Bos indicus]	*	*	*	*	*	*	*	*
1.907.1	ELR54609.1	hypothetical protein M91_07551 [Bos mutus]	*	*	*	K10838|XPC|http://www.genome.jp/dbget-bin/www_bget?ko:K10838	ko03420(Nucleotide excision repair)	*	LINE-1	LINE-1 reverse transcriptase homolog OS=Nycticebus coucang OX=9470 PE=4 SV=1
1.908.1	XP_015275095.1	PREDICTED: LOW QUALITY PROTEIN: craniofacial development protein 2-like, partial [Gekko japonicus]	*	*	*	*	*	*	Craniofacial	Craniofacial development protein 2 OS=Bos taurus OX=9913 GN=CFDP2 PE=1 SV=2
1.909.1	*	*	*	*	*	*	*	*	*	*
1.91.1	XP_005894445.1	PREDICTED: taste receptor type 2 member 42, partial [Bos mutus]	GO:0001580(detection of chemical stimulus involved in sensory perception of bitter taste);GO:0007186(G protein-coupled receptor signaling pathway);GO:0007165(signal transduction);GO:0050896(response to stimulus);GO:0050909(sensory perception of taste)	GO:0016021(integral component of membrane);GO:0016020(membrane)	GO:0004871(obsolete signal transducer activity);GO:0033038(bitter taste receptor activity);GO:0004930(G protein-coupled receptor activity)	K08474|TAS2R|http://www.genome.jp/dbget-bin/www_bget?ko:K08474	ko04742(Taste transduction)	*	*	*
1.912.1	*	*	*	*	*	*	*	*	*	*
1.913.1	ELR57788.1	hypothetical protein M91_08672 [Bos mutus]	*	*	*	K19941|SYN|http://www.genome.jp/dbget-bin/www_bget?ko:K19941	*	KOG1075(R)(FOG: Reverse transcriptase)	LINE-1	LINE-1 reverse transcriptase homolog OS=Nycticebus coucang OX=9470 PE=4 SV=1
1.914.1	*	*	*	*	*	*	*	*	*	*
1.916.1	*	*	*	*	*	*	*	*	*	*
1.918.1	ELR50540.1	hypothetical protein M91_05014, partial [Bos mutus]	*	*	*	*	*	*	LINE-1	LINE-1 reverse transcriptase homolog OS=Nycticebus coucang OX=9470 PE=4 SV=1
1.920.1	*	*	*	*	*	*	*	*	*	*
1.921.1	*	*	*	*	*	*	*	*	*	*
1.922.1	*	*	*	*	*	*	*	*	*	*
1.923.1	XP_011981301.1	PREDICTED: AP-3 complex subunit mu-2 isoform X2 [Ovis aries musimon]	*	*	*	*	*	*	*	*
1.924.1	*	*	*	*	*	*	*	*	*	*
1.925.1	*	*	*	*	*	*	*	*	*	*
1.926.1	XP_012022356.1	PREDICTED: protein NLRC5 isoform X7 [Ovis aries musimon]	GO:0008215(spermine metabolic process);GO:0055114(oxidation-reduction process)	GO:0005777(peroxisome)	GO:0052899(N(1),N(12)-diacetylspermine:oxygen oxidoreductase (3-acetamidopropanal-forming) activity);GO:0052901(spermine:oxygen oxidoreductase (spermidine-forming) activity);GO:0052902(spermidine:oxygen oxidoreductase (3-aminopropanal-forming) activity);GO:0052903(N1-acetylspermine:oxygen oxidoreductase (3-acetamidopropanal-forming) activity);GO:0052904(N1-acetylspermidine:oxygen oxidoreductase (…	K10838|XPC|http://www.genome.jp/dbget-bin/www_bget?ko:K10838	ko03420(Nucleotide excision repair)	*	*	*
1.927.1	*	*	*	*	*	*	*	*	*	*
1.928.1	*	*	*	*	*	*	*	*	*	*
1.929.1	*	*	*	*	*	*	*	*	*	*
1.93.1	*	*	*	*	*	*	*	*	*	*
1.930.1	*	*	*	*	*	*	*	*	*	*
1.931.1	XP_014961077.1	PREDICTED: protein FAM47E isoform X2 [Ovis aries musimon]	*	*	*	*	*	*	*	*
1.932.1	*	*	*	*	*	*	*	*	*	*
1.935.1	XP_012002511.1	PREDICTED: glutamate-rich protein 6 isoform X2 [Ovis aries musimon]	*	*	*	*	*	*	*	*
1.936.1	*	*	*	*	*	*	*	*	*	*
1.937.1	*	*	*	*	*	*	*	*	*	*
1.94.1	KHJ42451.1	reverse transcriptase [Trichuris suis]	*	*	*	*	*	*	Craniofacial	Craniofacial development protein 2 OS=Bos taurus OX=9913 GN=CFDP2 PE=1 SV=2
1.942.1	AAY53483.1	transposase [Bos taurus]	*	*	*	*	*	*	LINE-1	LINE-1 retrotransposable element ORF2 protein OS=Homo sapiens OX=9606 PE=1 SV=1
1.945.1	XP_014961252.1	PREDICTED: uncharacterized protein LOC106992064 [Ovis aries musimon]	GO:0008215(spermine metabolic process);GO:0055114(oxidation-reduction process)	GO:0005777(peroxisome)	GO:0052899(N(1),N(12)-diacetylspermine:oxygen oxidoreductase (3-acetamidopropanal-forming) activity);GO:0052901(spermine:oxygen oxidoreductase (spermidine-forming) activity);GO:0052902(spermidine:oxygen oxidoreductase (3-aminopropanal-forming) activity);GO:0052903(N1-acetylspermine:oxygen oxidoreductase (3-acetamidopropanal-forming) activity);GO:0052904(N1-acetylspermidine:oxygen oxidoreductase (…	K10838|XPC|http://www.genome.jp/dbget-bin/www_bget?ko:K10838	ko03420(Nucleotide excision repair)	*	*	*
1.947.1	CAA10770.1	reverse transcriptase-like [Bos taurus]	*	*	*	K09228|KRAB|http://www.genome.jp/dbget-bin/www_bget?ko:K09228	*	*	Putative	Putative uncharacterized transposon-derived protein F52C9.6 OS=Caenorhabditis elegans OX=6239 GN=F52C9.6 PE=5 SV=1
1.948.1	*	*	*	*	*	*	*	*	*	*
1.949.1	*	*	*	*	*	*	*	*	*	*
1.949.2	*	*	*	*	*	*	*	*	*	*
1.95.1	XP_010861108.1	PREDICTED: nuclease-sensitive element-binding protein 1 [Bison bison bison]	*	*	*	K09276|YBX1, NSEP1|http://www.genome.jp/dbget-bin/www_bget?ko:K09276	*	*	*	*
1.950.1	CAA10770.1	reverse transcriptase-like [Bos taurus]	GO:0006355(regulation of transcription, DNA-templated)	GO:0005622(intracellular)	GO:0003676(nucleic acid binding)	K09228|KRAB|http://www.genome.jp/dbget-bin/www_bget?ko:K09228	*	*	*	*
1.951.1	CAA10770.1	reverse transcriptase-like [Bos taurus]	*	*	*	K08111|GPC5|http://www.genome.jp/dbget-bin/www_bget?ko:K08111	*	*	LINE-1	LINE-1 reverse transcriptase homolog OS=Nycticebus coucang OX=9470 PE=4 SV=1
1.952.1	AAY53483.1	transposase [Bos taurus]	*	*	*	*	*	*	LINE-1	LINE-1 retrotransposable element ORF1 protein OS=Homo sapiens OX=9606 GN=L1RE1 PE=1 SV=1
1.954.1	*	*	*	*	*	*	*	*	*	*
1.956.1	CAA10770.1	reverse transcriptase-like [Bos taurus]	GO:0006468(protein phosphorylation);GO:0045333(cellular respiration)	GO:0005739(mitochondrion)	GO:0004672(protein kinase activity);GO:0044822(RNA binding)	K08111|GPC5|http://www.genome.jp/dbget-bin/www_bget?ko:K08111	*	*	*	*
1.957.1	*	*	*	*	*	*	*	*	*	*
1.959.1	ELR60425.1	hypothetical protein M91_18992, partial [Bos mutus]	*	*	*	K14211|ELN|http://www.genome.jp/dbget-bin/www_bget?ko:K14211	ko04974(Protein digestion and absorption)	*	*	*
1.960.1	*	*	*	*	*	*	*	*	*	*
1.961.1	*	*	*	*	*	*	*	*	*	*
1.962.1	ELR58507.1	Putative uncharacterized transposon-derived protein F52C9.6, partial [Bos mutus]	GO:0006355(regulation of transcription, DNA-templated)	GO:0005622(intracellular)	GO:0003676(nucleic acid binding)	K09228|KRAB|http://www.genome.jp/dbget-bin/www_bget?ko:K09228	*	*	*	*
1.962.2	CAA10770.1	reverse transcriptase-like [Bos taurus]	GO:0006355(regulation of transcription, DNA-templated)	GO:0005622(intracellular)	GO:0003676(nucleic acid binding)	K09228|KRAB|http://www.genome.jp/dbget-bin/www_bget?ko:K09228	*	*	5&apos;-3&apos;	5&apos;-3&apos; exoribonuclease 1 OS=Homo sapiens OX=9606 GN=XRN1 PE=1 SV=1
1.963.1	CAA10770.1	reverse transcriptase-like [Bos taurus]	*	*	*	K08111|GPC5|http://www.genome.jp/dbget-bin/www_bget?ko:K08111	*	*	*	*
1.970.1	XP_005894445.1	PREDICTED: taste receptor type 2 member 42, partial [Bos mutus]	GO:0001580(detection of chemical stimulus involved in sensory perception of bitter taste);GO:0007186(G protein-coupled receptor signaling pathway);GO:0007165(signal transduction);GO:0050896(response to stimulus);GO:0050909(sensory perception of taste)	GO:0016020(membrane);GO:0016021(integral component of membrane)	GO:0004871(obsolete signal transducer activity);GO:0033038(bitter taste receptor activity);GO:0004930(G protein-coupled receptor activity)	K08474|TAS2R|http://www.genome.jp/dbget-bin/www_bget?ko:K08474	ko04742(Taste transduction)	*	*	*
1.974.1	XP_014958889.1	PREDICTED: uncharacterized protein LOC106991855 [Ovis aries]	GO:0008215(spermine metabolic process);GO:0055114(oxidation-reduction process)	GO:0005777(peroxisome)	GO:0052899(N(1),N(12)-diacetylspermine:oxygen oxidoreductase (3-acetamidopropanal-forming) activity);GO:0052901(spermine:oxygen oxidoreductase (spermidine-forming) activity);GO:0052902(spermidine:oxygen oxidoreductase (3-aminopropanal-forming) activity);GO:0052903(N1-acetylspermine:oxygen oxidoreductase (3-acetamidopropanal-forming) activity);GO:0052904(N1-acetylspermidine:oxygen oxidoreductase (…	K10838|XPC|http://www.genome.jp/dbget-bin/www_bget?ko:K10838	ko03420(Nucleotide excision repair)	*	*	*
1.976.1	*	*	*	*	*	*	*	*	*	*
1.979.1	*	*	*	*	*	*	*	*	*	*
1.98.1	XP_014963495.1	PREDICTED: LOW QUALITY PROTEIN: protein BEX3-like [Ovis aries musimon]	GO:0006915(apoptotic process);GO:0006919(activation of cysteine-type endopeptidase activity involved in apoptotic process);GO:0043154(negative regulation of cysteine-type endopeptidase activity involved in apoptotic process);GO:0008625(extrinsic apoptotic signaling pathway via death domain receptors);GO:0007275(multicellular organism development);GO:0043281(regulation of cysteine-type endopeptida…	GO:0005737(cytoplasm);GO:0005829(cytosol);GO:0005634(nucleus)	GO:0046872(metal ion binding);GO:0008656(cysteine-type endopeptidase activator activity involved in apoptotic process);GO:0005515(protein binding);GO:0005163(nerve growth factor receptor binding);GO:0005123(death receptor binding)	K12465|NGFRAP1|http://www.genome.jp/dbget-bin/www_bget?ko:K12465	ko04722(Neurotrophin signaling pathway)	*	Protein	Protein BEX3 OS=Bos taurus OX=9913 GN=BEX3 PE=3 SV=1
1.981.1	*	*	*	*	*	*	*	*	*	*
1.985.1	*	*	*	*	*	*	*	*	*	*
1.987.1	XP_011962216.1	PREDICTED: uncharacterized protein LOC105605488 [Ovis aries]	*	*	*	K06727|FCRL, IRTA|http://www.genome.jp/dbget-bin/www_bget?ko:K06727	*	*	*	*
1.989.1	*	*	*	*	*	*	*	*	*	*
1.992.1	CDJ82682.1	RNA-directed DNA polymerase (reverse transcriptase) domain containing protein [Haemonchus contortus]	*	*	*	K09228|KRAB|http://www.genome.jp/dbget-bin/www_bget?ko:K09228	*	*	*	*
10.1.1	XP_014957662.1	PREDICTED: LOW QUALITY PROTEIN: DNA repair protein complementing XP-C cells isoform X1 [Ovis aries]	GO:0006355(regulation of transcription, DNA-templated)	GO:0005622(intracellular)	GO:0003676(nucleic acid binding)	K10838|XPC|http://www.genome.jp/dbget-bin/www_bget?ko:K10838	ko03420(Nucleotide excision repair)	*	*	*
10.103.1	*	*	*	*	*	*	*	*	*	*
10.107.1	CAA10770.1	reverse transcriptase-like [Bos taurus]	*	*	*	*	*	*	*	*
10.109.1	NP_001040099.1	bitter taste receptor Bota-T2R65A [Bos taurus]	GO:0001580(detection of chemical stimulus involved in sensory perception of bitter taste);GO:0007186(G protein-coupled receptor signaling pathway);GO:0007165(signal transduction);GO:0050896(response to stimulus);GO:0050909(sensory perception of taste);GO:0001525(angiogenesis);GO:0010812(negative regulation of cell-substrate adhesion);GO:0016525(negative regulation of angiogenesis);GO:0030154(cell…	GO:0016021(integral component of membrane);GO:0016020(membrane);GO:0005615(extracellular space)	GO:0004871(obsolete signal transducer activity);GO:0033038(bitter taste receptor activity);GO:0004930(G protein-coupled receptor activity);GO:0030971(receptor tyrosine kinase binding);GO:0046872(metal ion binding)	K08474|TAS2R|http://www.genome.jp/dbget-bin/www_bget?ko:K08474	ko04742(Taste transduction)	*	*	*
10.110.1	*	*	*	*	*	*	*	*	*	*
10.111.1	*	*	*	*	*	*	*	*	*	*
10.112.1	CAA10770.1	reverse transcriptase-like [Bos taurus]	*	*	*	K09228|KRAB|http://www.genome.jp/dbget-bin/www_bget?ko:K09228	*	*	*	*
10.113.1	XP_010819747.1	PREDICTED: transmembrane 9 superfamily member 2-like isoform X2 [Bos taurus]	GO:0001580(detection of chemical stimulus involved in sensory perception of bitter taste);GO:0007186(G protein-coupled receptor signaling pathway);GO:0007165(signal transduction);GO:0050896(response to stimulus);GO:0050909(sensory perception of taste);GO:0001525(angiogenesis);GO:0010812(negative regulation of cell-substrate adhesion);GO:0016525(negative regulation of angiogenesis);GO:0030154(cell…	GO:0016020(membrane);GO:0016021(integral component of membrane);GO:0005615(extracellular space)	GO:0004871(obsolete signal transducer activity);GO:0033038(bitter taste receptor activity);GO:0004930(G protein-coupled receptor activity);GO:0030971(receptor tyrosine kinase binding);GO:0046872(metal ion binding)	K17086|TM9SF2_4|http://www.genome.jp/dbget-bin/www_bget?ko:K17086	*	*	*	*
10.114.1	CDJ82682.1	RNA-directed DNA polymerase (reverse transcriptase) domain containing protein [Haemonchus contortus]	*	*	*	*	*	*	Craniofacial	Craniofacial development protein 2 OS=Bos taurus OX=9913 GN=CFDP2 PE=1 SV=2
10.115.1	CAA10770.1	reverse transcriptase-like [Bos taurus]	*	*	*	K09228|KRAB|http://www.genome.jp/dbget-bin/www_bget?ko:K09228	*	*	Histone-lysine	Histone-lysine N-methyltransferase SETMAR OS=Homo sapiens OX=9606 GN=SETMAR PE=1 SV=2
10.116.1	*	*	*	*	*	*	*	*	*	*
10.117.1	*	*	*	*	*	*	*	*	*	*
10.118.1	*	*	*	*	*	*	*	*	*	*
10.119.1	ELR52497.1	Sodium channel protein type 11 subunit alpha, partial [Bos mutus]	*	*	*	K10838|XPC|http://www.genome.jp/dbget-bin/www_bget?ko:K10838	ko03420(Nucleotide excision repair)	*	*	*
10.121.1	CAA10770.1	reverse transcriptase-like [Bos taurus]	*	*	*	*	*	*	*	*
10.122.1	*	*	*	*	*	*	*	*	*	*
10.123.1	*	*	*	*	*	*	*	*	*	*
10.124.1	*	*	*	*	*	*	*	*	*	*
10.127.1	*	*	*	*	*	*	*	*	*	*
10.129.1	XP_019808420.1	PREDICTED: peroxisomal N(1)-acetyl-spermine/spermidine oxidase isoform X5 [Bos indicus]	GO:0008215(spermine metabolic process);GO:0055114(oxidation-reduction process)	GO:0005777(peroxisome)	GO:0052899(N(1),N(12)-diacetylspermine:oxygen oxidoreductase (3-acetamidopropanal-forming) activity);GO:0052901(spermine:oxygen oxidoreductase (spermidine-forming) activity);GO:0052902(spermidine:oxygen oxidoreductase (3-aminopropanal-forming) activity);GO:0052903(N1-acetylspermine:oxygen oxidoreductase (3-acetamidopropanal-forming) activity);GO:0052904(N1-acetylspermidine:oxygen oxidoreductase (…	K10838|XPC|http://www.genome.jp/dbget-bin/www_bget?ko:K10838	ko03420(Nucleotide excision repair)	*	*	*
10.130.1	ELR55737.1	Potassium channel subfamily K member 10, partial [Bos mutus]	GO:0008215(spermine metabolic process);GO:0055114(oxidation-reduction process)	GO:0005777(peroxisome)	GO:0052899(N(1),N(12)-diacetylspermine:oxygen oxidoreductase (3-acetamidopropanal-forming) activity);GO:0052901(spermine:oxygen oxidoreductase (spermidine-forming) activity);GO:0052902(spermidine:oxygen oxidoreductase (3-aminopropanal-forming) activity);GO:0052903(N1-acetylspermine:oxygen oxidoreductase (3-acetamidopropanal-forming) activity);GO:0052904(N1-acetylspermidine:oxygen oxidoreductase (…	K04358|FGF|http://www.genome.jp/dbget-bin/www_bget?ko:K04358	ko04810(Regulation of actin cytoskeleton);ko04010(MAPK signaling pathway);ko04151(PI3K-Akt signaling pathway);ko04015(Rap1 signaling pathway);ko04014(Ras signaling pathway)	*	*	*
10.131.1	XP_014335359.1	PREDICTED: 60S ribosomal protein L36a isoform X1 [Bos mutus]	*	*	*	K14740|MT3|http://www.genome.jp/dbget-bin/www_bget?ko:K14740	*	*	*	*
10.132.1	XP_014958889.1	PREDICTED: uncharacterized protein LOC106991855 [Ovis aries]	*	*	*	K10838|XPC|http://www.genome.jp/dbget-bin/www_bget?ko:K10838	ko03420(Nucleotide excision repair)	*	*	*
10.133.1	XP_014949407.1	PREDICTED: natural resistance-associated macrophage protein 2 isoform X1 [Ovis aries]	GO:0001580(detection of chemical stimulus involved in sensory perception of bitter taste);GO:0007186(G protein-coupled receptor signaling pathway);GO:0007165(signal transduction);GO:0050896(response to stimulus);GO:0050909(sensory perception of taste)	GO:0016021(integral component of membrane);GO:0016020(membrane)	GO:0004871(obsolete signal transducer activity);GO:0033038(bitter taste receptor activity);GO:0004930(G protein-coupled receptor activity)	K12347|SLC11A, NRAMP|http://www.genome.jp/dbget-bin/www_bget?ko:K12347	ko04142(Lysosome)	*	*	*
10.134.1	XP_005894445.1	PREDICTED: taste receptor type 2 member 42, partial [Bos mutus]	GO:0001580(detection of chemical stimulus involved in sensory perception of bitter taste);GO:0007186(G protein-coupled receptor signaling pathway);GO:0007165(signal transduction);GO:0050896(response to stimulus);GO:0050909(sensory perception of taste);GO:0001525(angiogenesis);GO:0010812(negative regulation of cell-substrate adhesion);GO:0016525(negative regulation of angiogenesis);GO:0030154(cell…	GO:0016021(integral component of membrane);GO:0016020(membrane);GO:0005615(extracellular space)	GO:0004871(obsolete signal transducer activity);GO:0033038(bitter taste receptor activity);GO:0004930(G protein-coupled receptor activity);GO:0030971(receptor tyrosine kinase binding);GO:0046872(metal ion binding)	K08474|TAS2R|http://www.genome.jp/dbget-bin/www_bget?ko:K08474	ko04742(Taste transduction)	*	*	*
10.135.1	*	*	*	*	*	*	*	*	*	*
10.139.1	XP_010819747.1	PREDICTED: transmembrane 9 superfamily member 2-like isoform X2 [Bos taurus]	GO:0001580(detection of chemical stimulus involved in sensory perception of bitter taste);GO:0007186(G protein-coupled receptor signaling pathway);GO:0007165(signal transduction);GO:0050896(response to stimulus);GO:0050909(sensory perception of taste)	GO:0016020(membrane);GO:0016021(integral component of membrane)	GO:0004871(obsolete signal transducer activity);GO:0033038(bitter taste receptor activity);GO:0004930(G protein-coupled receptor activity)	K17086|TM9SF2_4|http://www.genome.jp/dbget-bin/www_bget?ko:K17086	*	*	*	*
10.14.1	*	*	*	*	*	*	*	*	*	*
10.149.1	BAE87691.1	unnamed protein product [Macaca fascicularis]	*	*	*	*	*	*	*	*
10.150.1	ELR51300.1	PR domain zinc finger protein 12, partial [Bos mutus]	GO:0016311(dephosphorylation);GO:0019509(L-methionine salvage from methylthioadenosine)	GO:0005634(nucleus);GO:0005737(cytoplasm);GO:0070062(extracellular exosome)	GO:0000287(magnesium ion binding);GO:0043874(acireductone synthase activity)	K10838|XPC|http://www.genome.jp/dbget-bin/www_bget?ko:K10838	ko03420(Nucleotide excision repair)	*	*	*
10.151.1	XP_019811633.1	PREDICTED: ATP-binding cassette sub-family B member 7, mitochondrial isoform X2 [Bos indicus]	*	*	*	*	*	*	*	*
10.152.1	ABV71122.1	envelope glycoprotein [Ovis aries]	*	GO:0016021(integral component of membrane);GO:0016020(membrane);GO:0019031(viral envelope)	GO:0005198(structural molecule activity)	*	*	*	Envelope	Envelope glycoprotein OS=Sheep pulmonary adenomatosis virus OX=11746 GN=env PE=1 SV=1
10.154.1	CAA10770.1	reverse transcriptase-like [Bos taurus]	GO:0001580(detection of chemical stimulus involved in sensory perception of bitter taste);GO:0007186(G protein-coupled receptor signaling pathway);GO:0007165(signal transduction);GO:0050896(response to stimulus);GO:0050909(sensory perception of taste);GO:0006468(protein phosphorylation);GO:0045333(cellular respiration)	GO:0016021(integral component of membrane);GO:0016020(membrane);GO:0005739(mitochondrion)	GO:0004871(obsolete signal transducer activity);GO:0033038(bitter taste receptor activity);GO:0004930(G protein-coupled receptor activity);GO:0004672(protein kinase activity);GO:0044822(RNA binding)	K08474|TAS2R|http://www.genome.jp/dbget-bin/www_bget?ko:K08474	ko04742(Taste transduction)	*	*	*
10.155.1	*	*	*	*	*	*	*	*	*	*
10.156.1	*	*	*	*	*	*	*	*	*	*
10.158.1	XP_012028638.2	PREDICTED: multidrug resistance-associated protein 4-like, partial [Ovis aries musimon]	*	*	*	K05673|ABCC4|http://www.genome.jp/dbget-bin/www_bget?ko:K05673	ko02010(ABC transporters);ko04024(cAMP signaling pathway);ko04976(Bile secretion)	KOG0054(Q)(Multidrug resistance-associated protein/mitoxantrone resistance protein, ABC superfamily)	Multidrug	Multidrug resistance-associated protein 4 OS=Homo sapiens OX=9606 GN=ABCC4 PE=1 SV=3
10.16.1	CAA10770.1	reverse transcriptase-like [Bos taurus]	*	*	*	K08111|GPC5|http://www.genome.jp/dbget-bin/www_bget?ko:K08111	*	*	*	*
10.160.1	*	*	*	*	*	*	*	*	*	*
10.161.1	*	*	*	*	*	*	*	*	*	*
10.162.1	NP_001040099.1	bitter taste receptor Bota-T2R65A [Bos taurus]	GO:0001580(detection of chemical stimulus involved in sensory perception of bitter taste);GO:0007186(G protein-coupled receptor signaling pathway);GO:0007165(signal transduction);GO:0050896(response to stimulus);GO:0050909(sensory perception of taste);GO:0001525(angiogenesis);GO:0010812(negative regulation of cell-substrate adhesion);GO:0016525(negative regulation of angiogenesis);GO:0030154(cell…	GO:0016021(integral component of membrane);GO:0016020(membrane);GO:0005615(extracellular space)	GO:0004871(obsolete signal transducer activity);GO:0033038(bitter taste receptor activity);GO:0004930(G protein-coupled receptor activity);GO:0030971(receptor tyrosine kinase binding);GO:0046872(metal ion binding)	K08474|TAS2R|http://www.genome.jp/dbget-bin/www_bget?ko:K08474	ko04742(Taste transduction)	*	*	*
10.165.1	ACT35644.1	hypothetical protein [Ailuropoda melanoleuca]	*	*	*	K17495|CSMD|http://www.genome.jp/dbget-bin/www_bget?ko:K17495	*	*	LINE-1	LINE-1 retrotransposable element ORF2 protein OS=Homo sapiens OX=9606 PE=1 SV=1
10.166.1	*	*	*	*	*	*	*	*	*	*
10.167.1	*	*	*	*	*	*	*	*	*	*
10.17.1	*	*	*	*	*	*	*	*	*	*
10.172.1	*	*	*	*	*	*	*	*	*	*
10.173.1	*	*	*	*	*	*	*	*	*	*
10.174.1	ELR51300.1	PR domain zinc finger protein 12, partial [Bos mutus]	*	*	*	K06797|CDH4|http://www.genome.jp/dbget-bin/www_bget?ko:K06797	ko04514(Cell adhesion molecules (CAMs))	*	*	*
10.176.1	*	*	*	*	*	*	*	*	*	*
10.177.1	*	*	*	*	*	*	*	*	Ephrin-B1	Ephrin-B1 OS=Gallus gallus OX=9031 GN=EFNB1 PE=2 SV=1
10.179.1	*	*	*	*	*	*	*	*	*	*
10.18.1	XP_011989753.1	PREDICTED: EF-hand calcium-binding domain-containing protein 1 isoform X2 [Ovis aries musimon]	GO:0007165(signal transduction);GO:0035023(regulation of Rho protein signal transduction);GO:0043547(positive regulation of GTPase activity)	GO:0005737(cytoplasm);GO:0005925(focal adhesion);GO:0016020(membrane)	GO:0005096(GTPase activator activity);GO:0008289(lipid binding)	K10838|XPC|http://www.genome.jp/dbget-bin/www_bget?ko:K10838	ko03420(Nucleotide excision repair)	*	*	*
10.181.1	*	*	*	*	*	*	*	*	*	*
10.182.1	*	*	*	*	*	*	*	*	*	*
10.183.1	XP_014958889.1	PREDICTED: uncharacterized protein LOC106991855 [Ovis aries]	GO:0008215(spermine metabolic process);GO:0055114(oxidation-reduction process)	GO:0005777(peroxisome)	GO:0052899(N(1),N(12)-diacetylspermine:oxygen oxidoreductase (3-acetamidopropanal-forming) activity);GO:0052901(spermine:oxygen oxidoreductase (spermidine-forming) activity);GO:0052902(spermidine:oxygen oxidoreductase (3-aminopropanal-forming) activity);GO:0052903(N1-acetylspermine:oxygen oxidoreductase (3-acetamidopropanal-forming) activity);GO:0052904(N1-acetylspermidine:oxygen oxidoreductase (…	K01106|E3.1.3.56|http://www.genome.jp/dbget-bin/www_bget?ko:K01106	ko04070(Phosphatidylinositol signaling system);ko00562(Inositol phosphate metabolism)	*	*	*
10.184.1	CAA10770.1	reverse transcriptase-like [Bos taurus]	*	*	*	K08111|GPC5|http://www.genome.jp/dbget-bin/www_bget?ko:K08111	*	*	*	*
10.187.1	*	*	*	*	*	*	*	*	*	*
10.19.1	XP_005894445.1	PREDICTED: taste receptor type 2 member 42, partial [Bos mutus]	GO:0001580(detection of chemical stimulus involved in sensory perception of bitter taste);GO:0007186(G protein-coupled receptor signaling pathway);GO:0007165(signal transduction);GO:0050896(response to stimulus);GO:0050909(sensory perception of taste)	GO:0016021(integral component of membrane);GO:0016020(membrane)	GO:0004871(obsolete signal transducer activity);GO:0033038(bitter taste receptor activity);GO:0004930(G protein-coupled receptor activity)	K08474|TAS2R|http://www.genome.jp/dbget-bin/www_bget?ko:K08474	ko04742(Taste transduction)	*	LINE-1	LINE-1 retrotransposable element ORF2 protein OS=Mus musculus OX=10090 GN=Pol PE=1 SV=2
10.191.1	CAA10770.1	reverse transcriptase-like [Bos taurus]	GO:0006355(regulation of transcription, DNA-templated)	GO:0005622(intracellular)	GO:0003676(nucleic acid binding)	K09228|KRAB|http://www.genome.jp/dbget-bin/www_bget?ko:K09228	*	*	*	*
10.192.1	XP_005963708.1	PREDICTED: uncharacterized protein LOC102340920 [Pantholops hodgsonii]	*	*	*	*	*	*	*	*
10.194.1	*	*	*	*	*	*	*	*	*	*
10.199.1	*	*	*	*	*	*	*	*	*	*
10.20.1	ELR59748.1	hypothetical protein M91_15431, partial [Bos mutus]	*	*	*	K10838|XPC|http://www.genome.jp/dbget-bin/www_bget?ko:K10838	ko03420(Nucleotide excision repair)	*	*	*
10.200.1	XP_010808957.1	PREDICTED: uncharacterized protein LOC104973528 [Bos taurus]	*	*	*	K06797|CDH4|http://www.genome.jp/dbget-bin/www_bget?ko:K06797	ko04514(Cell adhesion molecules (CAMs))	*	*	*
10.204.1	*	*	*	*	*	*	*	*	*	*
10.206.1	*	*	*	*	*	*	*	*	*	*
10.209.1	NP_001040099.1	bitter taste receptor Bota-T2R65A [Bos taurus]	GO:0001580(detection of chemical stimulus involved in sensory perception of bitter taste);GO:0007186(G protein-coupled receptor signaling pathway);GO:0007165(signal transduction);GO:0050896(response to stimulus);GO:0050909(sensory perception of taste)	GO:0016021(integral component of membrane);GO:0016020(membrane)	GO:0004871(obsolete signal transducer activity);GO:0033038(bitter taste receptor activity);GO:0004930(G protein-coupled receptor activity)	K08474|TAS2R|http://www.genome.jp/dbget-bin/www_bget?ko:K08474	ko04742(Taste transduction)	*	*	*
10.21.1	XP_010818099.1	PREDICTED: peroxisomal N(1)-acetyl-spermine/spermidine oxidase isoform X2 [Bos taurus]	GO:0008215(spermine metabolic process);GO:0055114(oxidation-reduction process)	GO:0005777(peroxisome)	GO:0052899(N(1),N(12)-diacetylspermine:oxygen oxidoreductase (3-acetamidopropanal-forming) activity);GO:0052901(spermine:oxygen oxidoreductase (spermidine-forming) activity);GO:0052902(spermidine:oxygen oxidoreductase (3-aminopropanal-forming) activity);GO:0052903(N1-acetylspermine:oxygen oxidoreductase (3-acetamidopropanal-forming) activity);GO:0052904(N1-acetylspermidine:oxygen oxidoreductase (…	K10838|XPC|http://www.genome.jp/dbget-bin/www_bget?ko:K10838	ko03420(Nucleotide excision repair)	*	*	*
10.210.1	ELR51300.1	PR domain zinc finger protein 12, partial [Bos mutus]	*	*	*	K06797|CDH4|http://www.genome.jp/dbget-bin/www_bget?ko:K06797	ko04514(Cell adhesion molecules (CAMs))	*	*	*
10.211.1	*	*	*	*	*	*	*	*	*	*
10.213.1	XP_011972831.1	PREDICTED: cell cycle checkpoint control protein RAD9A isoform X3 [Ovis aries musimon]	*	*	*	K10838|XPC|http://www.genome.jp/dbget-bin/www_bget?ko:K10838	ko03420(Nucleotide excision repair)	*	*	*
10.215.1	*	*	*	*	*	*	*	*	*	*
10.218.1	*	*	*	*	*	*	*	*	*	*
10.22.1	XP_006041355.1	PREDICTED: leucine-rich repeat-containing protein 27 isoform X8 [Bubalus bubalis]	*	*	*	*	*	*	*	*
10.221.1	ABR01162.1	endonuclease/reverse transcriptase [Sus scrofa]	*	*	*	*	*	*	LINE-1	LINE-1 reverse transcriptase homolog OS=Nycticebus coucang OX=9470 PE=4 SV=1
10.223.1	*	*	*	*	*	*	*	*	*	*
10.224.1	*	*	*	*	*	*	*	*	*	*
10.228.1	XP_014963532.1	PREDICTED: endogenous retrovirus group K member 9 Pol protein-like [Ovis aries musimon]	*	*	*	K09228|KRAB|http://www.genome.jp/dbget-bin/www_bget?ko:K09228	*	*	*	*
10.23.1	XP_015999351.1	PREDICTED: TSC22 domain family protein 1 isoform X4 [Rousettus aegyptiacus]	GO:0006351(transcription, DNA-templated);GO:0006355(regulation of transcription, DNA-templated);GO:0006366(transcription by RNA polymerase II)	GO:0005737(cytoplasm);GO:0005634(nucleus)	GO:0005515(protein binding);GO:0003700(DNA-binding transcription factor activity)	*	*	KOG4797(K)(Transcriptional regulator)	TSC22	TSC22 domain family protein 1 OS=Bos taurus OX=9913 GN=TSC22D1 PE=2 SV=1
10.23.2	XP_012017561.1	PREDICTED: TSC22 domain family protein 1 isoform X2 [Ovis aries musimon]	GO:0006351(transcription, DNA-templated);GO:0006355(regulation of transcription, DNA-templated)	GO:0005634(nucleus);GO:0005737(cytoplasm)	GO:0003700(DNA-binding transcription factor activity)	*	*	KOG4797(K)(Transcriptional regulator)	TSC22	TSC22 domain family protein 1 OS=Pongo abelii OX=9601 GN=TSC22D1 PE=2 SV=2
10.233.1	*	*	*	*	*	*	*	*	*	*
10.234.1	XP_014957662.1	PREDICTED: LOW QUALITY PROTEIN: DNA repair protein complementing XP-C cells isoform X1 [Ovis aries]	*	*	*	K10838|XPC|http://www.genome.jp/dbget-bin/www_bget?ko:K10838	ko03420(Nucleotide excision repair)	*	*	*
10.235.1	ELR55019.1	hypothetical protein M91_00313, partial [Bos mutus]	*	*	*	K08474|TAS2R|http://www.genome.jp/dbget-bin/www_bget?ko:K08474	ko04742(Taste transduction)	*	*	*
10.236.1	*	*	*	*	*	*	*	*	*	*
10.237.1	XP_017912236.1	PREDICTED: translation initiation factor IF-2-like [Capra hircus]	GO:0008215(spermine metabolic process);GO:0055114(oxidation-reduction process)	GO:0005777(peroxisome)	GO:0052899(N(1),N(12)-diacetylspermine:oxygen oxidoreductase (3-acetamidopropanal-forming) activity);GO:0052901(spermine:oxygen oxidoreductase (spermidine-forming) activity);GO:0052902(spermidine:oxygen oxidoreductase (3-aminopropanal-forming) activity);GO:0052903(N1-acetylspermine:oxygen oxidoreductase (3-acetamidopropanal-forming) activity);GO:0052904(N1-acetylspermidine:oxygen oxidoreductase (…	K10838|XPC|http://www.genome.jp/dbget-bin/www_bget?ko:K10838	ko03420(Nucleotide excision repair)	*	*	*
10.239.1	*	*	*	*	*	*	*	*	*	*
10.24.1	*	*	*	*	*	*	*	*	*	*
10.241.1	*	*	*	*	*	*	*	*	*	*
10.245.1	XP_011979919.1	PREDICTED: uncharacterized protein DKFZp434B061-like [Ovis aries musimon]	*	*	*	*	*	*	*	*
10.245.2	XP_011979919.1	PREDICTED: uncharacterized protein DKFZp434B061-like [Ovis aries musimon]	*	*	*	*	*	*	*	*
10.246.1	CAA10770.1	reverse transcriptase-like [Bos taurus]	*	*	*	*	*	*	LINE-1	LINE-1 reverse transcriptase homolog OS=Nycticebus coucang OX=9470 PE=4 SV=1
10.247.1	CDJ82682.1	RNA-directed DNA polymerase (reverse transcriptase) domain containing protein [Haemonchus contortus]	*	*	*	K09228|KRAB|http://www.genome.jp/dbget-bin/www_bget?ko:K09228	*	*	*	*
10.249.1	XP_014254000.1	PREDICTED: LOW QUALITY PROTEIN: uncharacterized protein LOC106669198 [Cimex lectularius]	*	*	*	*	*	*	Craniofacial	Craniofacial development protein 2 OS=Bos taurus OX=9913 GN=CFDP2 PE=1 SV=2
10.25.1	ELR53443.1	Pre-mRNA 3'-end-processing factor FIP1 [Bos mutus]	*	*	*	K12347|SLC11A, NRAMP|http://www.genome.jp/dbget-bin/www_bget?ko:K12347	ko04142(Lysosome)	*	*	*
10.252.1	CAA10770.1	reverse transcriptase-like [Bos taurus]	GO:0006355(regulation of transcription, DNA-templated)	GO:0005622(intracellular)	GO:0003676(nucleic acid binding)	K09228|KRAB|http://www.genome.jp/dbget-bin/www_bget?ko:K09228	*	*	*	*
10.253.1	XP_011951921.1	PREDICTED: NXPE family member 2-like, partial [Ovis aries]	GO:0008215(spermine metabolic process);GO:0055114(oxidation-reduction process)	GO:0005777(peroxisome)	GO:0052899(N(1),N(12)-diacetylspermine:oxygen oxidoreductase (3-acetamidopropanal-forming) activity);GO:0052901(spermine:oxygen oxidoreductase (spermidine-forming) activity);GO:0052902(spermidine:oxygen oxidoreductase (3-aminopropanal-forming) activity);GO:0052903(N1-acetylspermine:oxygen oxidoreductase (3-acetamidopropanal-forming) activity);GO:0052904(N1-acetylspermidine:oxygen oxidoreductase (…	*	*	*	*	*
10.254.1	*	*	*	*	*	*	*	*	*	*
10.255.1	*	*	*	*	*	*	*	*	*	*
10.256.1	XP_014955275.1	PREDICTED: cadherin-4 isoform X1 [Ovis aries]	*	*	*	K06797|CDH4|http://www.genome.jp/dbget-bin/www_bget?ko:K06797	ko04514(Cell adhesion molecules (CAMs))	*	*	*
10.257.1	XP_011989752.1	PREDICTED: EF-hand calcium-binding domain-containing protein 1 isoform X1 [Ovis aries musimon]	*	*	*	K10838|XPC|http://www.genome.jp/dbget-bin/www_bget?ko:K10838	ko03420(Nucleotide excision repair)	*	*	*
10.262.1	*	*	*	*	*	*	*	*	*	*
10.263.1	*	*	*	*	*	*	*	*	*	*
10.265.1	*	*	*	*	*	*	*	*	*	*
10.266.1	CAA10770.1	reverse transcriptase-like [Bos taurus]	*	*	*	K08111|GPC5|http://www.genome.jp/dbget-bin/www_bget?ko:K08111	*	*	*	*
10.267.1	*	*	*	*	*	*	*	*	*	*
10.268.1	XP_012031710.1	PREDICTED: EF-hand calcium-binding domain-containing protein 1-like isoform X2 [Ovis aries]	*	*	*	K10838|XPC|http://www.genome.jp/dbget-bin/www_bget?ko:K10838	ko03420(Nucleotide excision repair)	*	*	*
10.27.1	*	*	*	*	*	*	*	*	*	*
10.270.1	XP_019808415.1	PREDICTED: peroxisomal N(1)-acetyl-spermine/spermidine oxidase isoform X1 [Bos indicus]	GO:0008215(spermine metabolic process);GO:0055114(oxidation-reduction process)	GO:0005777(peroxisome)	GO:0052899(N(1),N(12)-diacetylspermine:oxygen oxidoreductase (3-acetamidopropanal-forming) activity);GO:0052901(spermine:oxygen oxidoreductase (spermidine-forming) activity);GO:0052902(spermidine:oxygen oxidoreductase (3-aminopropanal-forming) activity);GO:0052903(N1-acetylspermine:oxygen oxidoreductase (3-acetamidopropanal-forming) activity);GO:0052904(N1-acetylspermidine:oxygen oxidoreductase (…	*	*	*	LINE-1	LINE-1 reverse transcriptase homolog OS=Nycticebus coucang OX=9470 PE=4 SV=1
10.271.1	XP_004019761.2	PREDICTED: synaptotagmin-12 isoform X1 [Ovis aries]	*	*	*	K19912|SYT12|http://www.genome.jp/dbget-bin/www_bget?ko:K19912	*	*	*	*
10.276.1	*	*	*	*	*	*	*	*	*	*
10.277.1	ELR47484.1	Sodium channel protein type 7 subunit alpha, partial [Bos mutus]	*	*	*	K10838|XPC|http://www.genome.jp/dbget-bin/www_bget?ko:K10838	ko03420(Nucleotide excision repair)	*	*	*
10.279.1	*	*	*	*	*	*	*	*	*	*
10.28.1	*	*	*	*	*	*	*	*	*	*
10.280.1	XP_011952107.2	PREDICTED: fibroblast growth factor 18 isoform X1 [Ovis aries]	*	*	*	K04358|FGF|http://www.genome.jp/dbget-bin/www_bget?ko:K04358	ko04810(Regulation of actin cytoskeleton);ko04010(MAPK signaling pathway);ko04151(PI3K-Akt signaling pathway);ko04015(Rap1 signaling pathway);ko04014(Ras signaling pathway)	*	LINE-1	LINE-1 retrotransposable element ORF2 protein OS=Homo sapiens OX=9606 PE=1 SV=1
10.281.1	*	*	*	*	*	*	*	*	*	*
10.282.1	*	*	*	*	*	*	*	*	*	*
10.283.1	*	*	*	*	*	*	*	*	*	*
10.284.1	*	*	*	*	*	*	*	*	*	*
10.285.1	*	*	*	*	*	*	*	*	*	*
10.286.1	CAA10770.1	reverse transcriptase-like [Bos taurus]	*	*	*	*	*	*	*	*
10.287.1	XP_014955275.1	PREDICTED: cadherin-4 isoform X1 [Ovis aries]	GO:0008215(spermine metabolic process);GO:0055114(oxidation-reduction process)	GO:0005777(peroxisome)	GO:0052899(N(1),N(12)-diacetylspermine:oxygen oxidoreductase (3-acetamidopropanal-forming) activity);GO:0052901(spermine:oxygen oxidoreductase (spermidine-forming) activity);GO:0052902(spermidine:oxygen oxidoreductase (3-aminopropanal-forming) activity);GO:0052903(N1-acetylspermine:oxygen oxidoreductase (3-acetamidopropanal-forming) activity);GO:0052904(N1-acetylspermidine:oxygen oxidoreductase (…	K06797|CDH4|http://www.genome.jp/dbget-bin/www_bget?ko:K06797	ko04514(Cell adhesion molecules (CAMs))	*	*	*
10.288.1	ELR50351.1	hypothetical protein M91_11577, partial [Bos mutus]	*	*	*	K09228|KRAB|http://www.genome.jp/dbget-bin/www_bget?ko:K09228	*	*	*	*
10.289.1	ELR55227.1	hypothetical protein M91_02473, partial [Bos mutus]	*	*	*	*	*	*	LINE-1	LINE-1 retrotransposable element ORF2 protein OS=Mus musculus OX=10090 GN=Pol PE=1 SV=2
10.293.1	CAA10770.1	reverse transcriptase-like [Bos taurus]	*	*	*	K08111|GPC5|http://www.genome.jp/dbget-bin/www_bget?ko:K08111	*	*	*	*
10.294.1	CAA10770.1	reverse transcriptase-like [Bos taurus]	*	*	*	K09228|KRAB|http://www.genome.jp/dbget-bin/www_bget?ko:K09228	*	*	*	*
10.298.1	CAA10770.1	reverse transcriptase-like [Bos taurus]	*	*	*	K08111|GPC5|http://www.genome.jp/dbget-bin/www_bget?ko:K08111	*	*	*	*
10.3.1	*	*	*	*	*	*	*	*	*	*
10.300.1	*	*	*	*	*	*	*	*	*	*
10.301.1	*	*	*	*	*	*	*	*	*	*
10.303.1	*	*	*	*	*	*	*	*	*	*
10.304.1	*	*	*	*	*	*	*	*	*	*
10.305.1	CAA10770.1	reverse transcriptase-like [Bos taurus]	*	*	*	K08111|GPC5|http://www.genome.jp/dbget-bin/www_bget?ko:K08111	*	*	*	*
10.308.1	*	*	*	*	*	*	*	*	*	*
10.310.1	*	*	*	*	*	*	*	*	*	*
10.311.1	XP_014957662.1	PREDICTED: LOW QUALITY PROTEIN: DNA repair protein complementing XP-C cells isoform X1 [Ovis aries]	GO:0008215(spermine metabolic process);GO:0055114(oxidation-reduction process)	GO:0005777(peroxisome)	GO:0052899(N(1),N(12)-diacetylspermine:oxygen oxidoreductase (3-acetamidopropanal-forming) activity);GO:0052901(spermine:oxygen oxidoreductase (spermidine-forming) activity);GO:0052902(spermidine:oxygen oxidoreductase (3-aminopropanal-forming) activity);GO:0052903(N1-acetylspermine:oxygen oxidoreductase (3-acetamidopropanal-forming) activity);GO:0052904(N1-acetylspermidine:oxygen oxidoreductase (…	K10838|XPC|http://www.genome.jp/dbget-bin/www_bget?ko:K10838	ko03420(Nucleotide excision repair)	*	*	*
10.314.1	*	*	*	*	*	*	*	*	*	*
10.316.1	ELR54621.1	hypothetical protein M91_19338, partial [Bos mutus]	*	GO:0005737(cytoplasm);GO:0005634(nucleus)	*	*	*	*	Craniofacial	Craniofacial development protein 2 OS=Bos taurus OX=9913 GN=CFDP2 PE=1 SV=2
10.320.1	ABE73456.1	endonuclease/reverse transcriptase [Pan troglodytes]	*	*	*	K17495|CSMD|http://www.genome.jp/dbget-bin/www_bget?ko:K17495	*	*	LINE-1	LINE-1 retrotransposable element ORF2 protein OS=Homo sapiens OX=9606 PE=1 SV=1
10.322.1	XP_014337817.1	PREDICTED: probable 8-oxo-dGTP diphosphatase NUDT15 isoform X1 [Bos mutus]	*	*	*	K11433|SETMAR|http://www.genome.jp/dbget-bin/www_bget?ko:K11433	ko00310(Lysine degradation)	*	Mariner	Mariner Mos1 transposase OS=Drosophila mauritiana OX=7226 GN=mariner\T PE=1 SV=1
10.325.1	XP_014959394.1	PREDICTED: elastin isoform X1 [Ovis aries]	*	*	*	K14211|ELN|http://www.genome.jp/dbget-bin/www_bget?ko:K14211	ko04974(Protein digestion and absorption)	*	*	*
10.326.1	*	*	*	*	*	*	*	*	*	*
10.327.1	*	*	*	*	*	*	*	*	*	*
10.330.1	ELR55573.1	hypothetical protein M91_15722 [Bos mutus]	*	*	*	*	*	*	LINE-1	LINE-1 retrotransposable element ORF2 protein OS=Mus musculus OX=10090 GN=Pol PE=1 SV=2
10.331.1	XP_005982306.1	PREDICTED: uncharacterized protein LOC102334977 [Pantholops hodgsonii]	*	*	*	*	*	*	LINE-1	LINE-1 retrotransposable element ORF2 protein OS=Homo sapiens OX=9606 PE=1 SV=1
10.332.1	XP_012392873.1	PREDICTED: basic salivary proline-rich protein 1-like [Orcinus orca]	*	*	*	*	*	*	*	*
10.336.1	*	*	*	*	*	*	*	*	*	*
10.337.1	*	*	*	*	*	*	*	*	*	*
10.338.1	XP_019808416.1	PREDICTED: peroxisomal N(1)-acetyl-spermine/spermidine oxidase isoform X2 [Bos indicus]	GO:0008215(spermine metabolic process);GO:0055114(oxidation-reduction process)	GO:0005777(peroxisome)	GO:0052899(N(1),N(12)-diacetylspermine:oxygen oxidoreductase (3-acetamidopropanal-forming) activity);GO:0052901(spermine:oxygen oxidoreductase (spermidine-forming) activity);GO:0052902(spermidine:oxygen oxidoreductase (3-aminopropanal-forming) activity);GO:0052903(N1-acetylspermine:oxygen oxidoreductase (3-acetamidopropanal-forming) activity);GO:0052904(N1-acetylspermidine:oxygen oxidoreductase (…	K10838|XPC|http://www.genome.jp/dbget-bin/www_bget?ko:K10838	ko03420(Nucleotide excision repair)	*	*	*
10.34.1	*	*	*	*	*	*	*	*	*	*
10.340.1	*	*	*	*	*	*	*	*	*	*
10.343.1	CAA10770.1	reverse transcriptase-like [Bos taurus]	*	*	*	K08111|GPC5|http://www.genome.jp/dbget-bin/www_bget?ko:K08111	*	*	*	*
10.345.1	XP_010819747.1	PREDICTED: transmembrane 9 superfamily member 2-like isoform X2 [Bos taurus]	GO:0001580(detection of chemical stimulus involved in sensory perception of bitter taste);GO:0007186(G protein-coupled receptor signaling pathway);GO:0007165(signal transduction);GO:0050896(response to stimulus);GO:0050909(sensory perception of taste)	GO:0016020(membrane);GO:0016021(integral component of membrane)	GO:0004871(obsolete signal transducer activity);GO:0033038(bitter taste receptor activity);GO:0004930(G protein-coupled receptor activity)	K17086|TM9SF2_4|http://www.genome.jp/dbget-bin/www_bget?ko:K17086	*	*	*	*
10.346.1	NP_001040099.1	bitter taste receptor Bota-T2R65A [Bos taurus]	GO:0001580(detection of chemical stimulus involved in sensory perception of bitter taste);GO:0007186(G protein-coupled receptor signaling pathway);GO:0007165(signal transduction);GO:0050896(response to stimulus);GO:0050909(sensory perception of taste);GO:0001525(angiogenesis);GO:0010812(negative regulation of cell-substrate adhesion);GO:0016525(negative regulation of angiogenesis);GO:0030154(cell…	GO:0016021(integral component of membrane);GO:0016020(membrane);GO:0005615(extracellular space)	GO:0004871(obsolete signal transducer activity);GO:0033038(bitter taste receptor activity);GO:0004930(G protein-coupled receptor activity);GO:0030971(receptor tyrosine kinase binding);GO:0046872(metal ion binding)	K08474|TAS2R|http://www.genome.jp/dbget-bin/www_bget?ko:K08474	ko04742(Taste transduction)	*	*	*
10.347.1	*	*	*	*	*	*	*	*	*	*
10.349.1	ELR59460.1	Peroxisomal N(1)-acetyl-spermine/spermidine oxidase, partial [Bos mutus]	GO:0008215(spermine metabolic process);GO:0055114(oxidation-reduction process)	GO:0005777(peroxisome)	GO:0052899(N(1),N(12)-diacetylspermine:oxygen oxidoreductase (3-acetamidopropanal-forming) activity);GO:0052901(spermine:oxygen oxidoreductase (spermidine-forming) activity);GO:0052902(spermidine:oxygen oxidoreductase (3-aminopropanal-forming) activity);GO:0052903(N1-acetylspermine:oxygen oxidoreductase (3-acetamidopropanal-forming) activity);GO:0052904(N1-acetylspermidine:oxygen oxidoreductase (…	K10838|XPC|http://www.genome.jp/dbget-bin/www_bget?ko:K10838	ko03420(Nucleotide excision repair)	*	*	*
10.350.1	*	*	*	*	*	*	*	*	*	*
10.351.1	*	*	*	*	*	*	*	*	*	*
10.351.2	*	*	*	*	*	*	*	*	*	*
10.351.3	*	*	*	*	*	*	*	*	*	*
10.352.1	KHJ42451.1	reverse transcriptase [Trichuris suis]	*	*	*	*	*	*	Craniofacial	Craniofacial development protein 2 OS=Bos taurus OX=9913 GN=CFDP2 PE=1 SV=2
10.353.1	XP_014959394.1	PREDICTED: elastin isoform X1 [Ovis aries]	*	*	*	K14211|ELN|http://www.genome.jp/dbget-bin/www_bget?ko:K14211	ko04974(Protein digestion and absorption)	*	*	*
10.354.1	CAA10770.1	reverse transcriptase-like [Bos taurus]	GO:0006355(regulation of transcription, DNA-templated)	GO:0005622(intracellular)	GO:0003676(nucleic acid binding)	K09228|KRAB|http://www.genome.jp/dbget-bin/www_bget?ko:K09228	*	*	*	*
10.355.1	ELR47484.1	Sodium channel protein type 7 subunit alpha, partial [Bos mutus]	*	*	*	K10838|XPC|http://www.genome.jp/dbget-bin/www_bget?ko:K10838	ko03420(Nucleotide excision repair)	*	*	*
10.356.1	ELR51300.1	PR domain zinc finger protein 12, partial [Bos mutus]	GO:0008215(spermine metabolic process);GO:0055114(oxidation-reduction process)	GO:0005777(peroxisome)	GO:0052899(N(1),N(12)-diacetylspermine:oxygen oxidoreductase (3-acetamidopropanal-forming) activity);GO:0052901(spermine:oxygen oxidoreductase (spermidine-forming) activity);GO:0052902(spermidine:oxygen oxidoreductase (3-aminopropanal-forming) activity);GO:0052903(N1-acetylspermine:oxygen oxidoreductase (3-acetamidopropanal-forming) activity);GO:0052904(N1-acetylspermidine:oxygen oxidoreductase (…	K10838|XPC|http://www.genome.jp/dbget-bin/www_bget?ko:K10838	ko03420(Nucleotide excision repair)	*	LINE-1	LINE-1 retrotransposable element ORF2 protein OS=Mus musculus OX=10090 GN=Pol PE=1 SV=2
10.357.1	ELR59748.1	hypothetical protein M91_15431, partial [Bos mutus]	GO:0008215(spermine metabolic process);GO:0055114(oxidation-reduction process)	GO:0005777(peroxisome)	GO:0052899(N(1),N(12)-diacetylspermine:oxygen oxidoreductase (3-acetamidopropanal-forming) activity);GO:0052901(spermine:oxygen oxidoreductase (spermidine-forming) activity);GO:0052902(spermidine:oxygen oxidoreductase (3-aminopropanal-forming) activity);GO:0052903(N1-acetylspermine:oxygen oxidoreductase (3-acetamidopropanal-forming) activity);GO:0052904(N1-acetylspermidine:oxygen oxidoreductase (…	K10838|XPC|http://www.genome.jp/dbget-bin/www_bget?ko:K10838	ko03420(Nucleotide excision repair)	*	*	*
10.358.1	NP_001040099.1	bitter taste receptor Bota-T2R65A [Bos taurus]	GO:0001580(detection of chemical stimulus involved in sensory perception of bitter taste);GO:0007186(G protein-coupled receptor signaling pathway);GO:0007165(signal transduction);GO:0050896(response to stimulus);GO:0050909(sensory perception of taste);GO:0008215(spermine metabolic process);GO:0055114(oxidation-reduction process)	GO:0016021(integral component of membrane);GO:0016020(membrane);GO:0005777(peroxisome)	GO:0004871(obsolete signal transducer activity);GO:0033038(bitter taste receptor activity);GO:0004930(G protein-coupled receptor activity);GO:0052899(N(1),N(12)-diacetylspermine:oxygen oxidoreductase (3-acetamidopropanal-forming) activity);GO:0052901(spermine:oxygen oxidoreductase (spermidine-forming) activity);GO:0052902(spermidine:oxygen oxidoreductase (3-aminopropanal-forming) activity);GO:005…	K08474|TAS2R|http://www.genome.jp/dbget-bin/www_bget?ko:K08474	ko04742(Taste transduction)	*	*	*
10.359.1	CAA10770.1	reverse transcriptase-like [Bos taurus]	*	*	*	K08111|GPC5|http://www.genome.jp/dbget-bin/www_bget?ko:K08111	*	*	*	*
10.36.1	XP_010812528.1	PREDICTED: UPF0545 protein C22orf39 homolog isoform X1 [Bos taurus]	GO:0008215(spermine metabolic process);GO:0055114(oxidation-reduction process)	GO:0005777(peroxisome)	GO:0052899(N(1),N(12)-diacetylspermine:oxygen oxidoreductase (3-acetamidopropanal-forming) activity);GO:0052901(spermine:oxygen oxidoreductase (spermidine-forming) activity);GO:0052902(spermidine:oxygen oxidoreductase (3-aminopropanal-forming) activity);GO:0052903(N1-acetylspermine:oxygen oxidoreductase (3-acetamidopropanal-forming) activity);GO:0052904(N1-acetylspermidine:oxygen oxidoreductase (…	K06797|CDH4|http://www.genome.jp/dbget-bin/www_bget?ko:K06797	ko04514(Cell adhesion molecules (CAMs))	*	*	*
10.360.1	ELR55019.1	hypothetical protein M91_00313, partial [Bos mutus]	*	*	*	K09228|KRAB|http://www.genome.jp/dbget-bin/www_bget?ko:K09228	*	*	Retrovirus-related	Retrovirus-related Pol polyprotein from type-2 retrotransposable element R2DM OS=Drosophila melanogaster OX=7227 GN=pol PE=4 SV=1
10.361.1	*	*	*	*	*	*	*	*	*	*
10.362.1	XP_019376199.1	PREDICTED: tigger transposable element-derived protein 1-like, partial [Gavialis gangeticus]	*	GO:0005634(nucleus)	GO:0003677(DNA binding);GO:0003676(nucleic acid binding)	*	*	*	Tigger	Tigger transposable element-derived protein 1 OS=Homo sapiens OX=9606 GN=TIGD1 PE=1 SV=1
10.363.1	XP_010819747.1	PREDICTED: transmembrane 9 superfamily member 2-like isoform X2 [Bos taurus]	GO:0008215(spermine metabolic process);GO:0055114(oxidation-reduction process)	GO:0016020(membrane);GO:0016021(integral component of membrane);GO:0005777(peroxisome)	GO:0052899(N(1),N(12)-diacetylspermine:oxygen oxidoreductase (3-acetamidopropanal-forming) activity);GO:0052901(spermine:oxygen oxidoreductase (spermidine-forming) activity);GO:0052902(spermidine:oxygen oxidoreductase (3-aminopropanal-forming) activity);GO:0052903(N1-acetylspermine:oxygen oxidoreductase (3-acetamidopropanal-forming) activity);GO:0052904(N1-acetylspermidine:oxygen oxidoreductase (…	K17086|TM9SF2_4|http://www.genome.jp/dbget-bin/www_bget?ko:K17086	*	*	*	*
10.364.1	XP_019808416.1	PREDICTED: peroxisomal N(1)-acetyl-spermine/spermidine oxidase isoform X2 [Bos indicus]	GO:0008215(spermine metabolic process);GO:0055114(oxidation-reduction process)	GO:0005777(peroxisome)	GO:0052899(N(1),N(12)-diacetylspermine:oxygen oxidoreductase (3-acetamidopropanal-forming) activity);GO:0052901(spermine:oxygen oxidoreductase (spermidine-forming) activity);GO:0052902(spermidine:oxygen oxidoreductase (3-aminopropanal-forming) activity);GO:0052903(N1-acetylspermine:oxygen oxidoreductase (3-acetamidopropanal-forming) activity);GO:0052904(N1-acetylspermidine:oxygen oxidoreductase (…	K14740|MT3|http://www.genome.jp/dbget-bin/www_bget?ko:K14740	*	*	*	*
10.365.1	*	*	*	*	*	*	*	*	*	*
10.366.1	*	*	*	*	*	*	*	*	*	*
10.367.1	CAA10770.1	reverse transcriptase-like [Bos taurus]	GO:0001580(detection of chemical stimulus involved in sensory perception of bitter taste);GO:0007186(G protein-coupled receptor signaling pathway);GO:0007165(signal transduction);GO:0050896(response to stimulus);GO:0050909(sensory perception of taste)	GO:0016021(integral component of membrane);GO:0016020(membrane)	GO:0004871(obsolete signal transducer activity);GO:0033038(bitter taste receptor activity);GO:0004930(G protein-coupled receptor activity)	K08474|TAS2R|http://www.genome.jp/dbget-bin/www_bget?ko:K08474	ko04742(Taste transduction)	*	*	*
10.368.1	NP_001040099.1	bitter taste receptor Bota-T2R65A [Bos taurus]	GO:0001580(detection of chemical stimulus involved in sensory perception of bitter taste);GO:0007186(G protein-coupled receptor signaling pathway);GO:0007165(signal transduction);GO:0050896(response to stimulus);GO:0050909(sensory perception of taste);GO:0001525(angiogenesis);GO:0010812(negative regulation of cell-substrate adhesion);GO:0016525(negative regulation of angiogenesis);GO:0030154(cell…	GO:0016021(integral component of membrane);GO:0016020(membrane);GO:0005615(extracellular space)	GO:0004871(obsolete signal transducer activity);GO:0033038(bitter taste receptor activity);GO:0004930(G protein-coupled receptor activity);GO:0030971(receptor tyrosine kinase binding);GO:0046872(metal ion binding)	K08474|TAS2R|http://www.genome.jp/dbget-bin/www_bget?ko:K08474	ko04742(Taste transduction)	*	*	*
10.369.1	*	*	*	*	*	*	*	*	*	*
10.37.1	*	*	*	*	*	*	*	*	*	*
10.370.1	XP_010812528.1	PREDICTED: UPF0545 protein C22orf39 homolog isoform X1 [Bos taurus]	*	*	*	K14211|ELN|http://www.genome.jp/dbget-bin/www_bget?ko:K14211	ko04974(Protein digestion and absorption)	*	*	*
10.371.1	XP_005894445.1	PREDICTED: taste receptor type 2 member 42, partial [Bos mutus]	GO:0001580(detection of chemical stimulus involved in sensory perception of bitter taste);GO:0007186(G protein-coupled receptor signaling pathway);GO:0007165(signal transduction);GO:0050896(response to stimulus);GO:0050909(sensory perception of taste)	GO:0016021(integral component of membrane);GO:0016020(membrane)	GO:0004871(obsolete signal transducer activity);GO:0033038(bitter taste receptor activity);GO:0004930(G protein-coupled receptor activity)	K08474|TAS2R|http://www.genome.jp/dbget-bin/www_bget?ko:K08474	ko04742(Taste transduction)	*	*	*
10.372.1	*	*	*	*	*	*	*	*	*	*
10.373.1	AAB61715.1	unknown [Homo sapiens]	*	GO:0005634(nucleus)	GO:0003677(DNA binding);GO:0003676(nucleic acid binding)	*	*	*	Tigger	Tigger transposable element-derived protein 1 OS=Homo sapiens OX=9606 GN=TIGD1 PE=1 SV=1
10.374.1	XP_010825158.1	PREDICTED: myomegalin isoform X18 [Bos taurus]	*	*	*	K14740|MT3|http://www.genome.jp/dbget-bin/www_bget?ko:K14740	*	*	*	*
10.375.1	EGV94445.1	hypothetical protein I79_000405 [Cricetulus griseus]	*	*	*	*	*	*	*	*
10.378.1	*	*	*	*	*	*	*	*	*	*
10.38.1	*	*	*	*	*	*	*	*	*	*
10.380.1	*	*	*	*	*	*	*	*	*	*
10.381.1	CAA10770.1	reverse transcriptase-like [Bos taurus]	*	*	*	*	*	*	*	*
10.382.1	CAA10770.1	reverse transcriptase-like [Bos taurus]	GO:0006355(regulation of transcription, DNA-templated)	GO:0005622(intracellular)	GO:0003676(nucleic acid binding)	K09228|KRAB|http://www.genome.jp/dbget-bin/www_bget?ko:K09228	*	*	*	*
10.383.1	XP_014957662.1	PREDICTED: LOW QUALITY PROTEIN: DNA repair protein complementing XP-C cells isoform X1 [Ovis aries]	GO:0008215(spermine metabolic process);GO:0055114(oxidation-reduction process)	GO:0005777(peroxisome)	GO:0052899(N(1),N(12)-diacetylspermine:oxygen oxidoreductase (3-acetamidopropanal-forming) activity);GO:0052901(spermine:oxygen oxidoreductase (spermidine-forming) activity);GO:0052902(spermidine:oxygen oxidoreductase (3-aminopropanal-forming) activity);GO:0052903(N1-acetylspermine:oxygen oxidoreductase (3-acetamidopropanal-forming) activity);GO:0052904(N1-acetylspermidine:oxygen oxidoreductase (…	K10838|XPC|http://www.genome.jp/dbget-bin/www_bget?ko:K10838	ko03420(Nucleotide excision repair)	*	*	*
10.384.1	*	*	*	*	*	*	*	*	*	*
10.384.2	*	*	*	*	*	*	*	*	*	*
10.388.1	*	*	*	*	*	*	*	*	*	*
10.389.1	*	*	*	*	*	*	*	*	*	*
10.39.1	*	*	*	*	*	*	*	*	*	*
10.390.1	*	*	*	*	*	*	*	*	*	*
10.394.1	ELR52348.1	Interferon regulatory factor 6, partial [Bos mutus]	GO:0006810(transport);GO:0055085(transmembrane transport)	GO:0016021(integral component of membrane);GO:0016020(membrane)	GO:0005215(transporter activity)	K10838|XPC|http://www.genome.jp/dbget-bin/www_bget?ko:K10838	ko03420(Nucleotide excision repair)	*	*	*
10.395.1	XP_014955275.1	PREDICTED: cadherin-4 isoform X1 [Ovis aries]	GO:0008215(spermine metabolic process);GO:0055114(oxidation-reduction process)	GO:0005777(peroxisome)	GO:0052899(N(1),N(12)-diacetylspermine:oxygen oxidoreductase (3-acetamidopropanal-forming) activity);GO:0052901(spermine:oxygen oxidoreductase (spermidine-forming) activity);GO:0052902(spermidine:oxygen oxidoreductase (3-aminopropanal-forming) activity);GO:0052903(N1-acetylspermine:oxygen oxidoreductase (3-acetamidopropanal-forming) activity);GO:0052904(N1-acetylspermidine:oxygen oxidoreductase (…	K06797|CDH4|http://www.genome.jp/dbget-bin/www_bget?ko:K06797	ko04514(Cell adhesion molecules (CAMs))	*	*	*
10.397.1	XP_012039034.1	PREDICTED: EF-hand calcium-binding domain-containing protein 1 isoform X1 [Ovis aries]	*	*	*	K10838|XPC|http://www.genome.jp/dbget-bin/www_bget?ko:K10838	ko03420(Nucleotide excision repair)	*	*	*
10.399.1	*	*	*	*	*	*	*	*	*	*
10.4.1	XP_014254000.1	PREDICTED: LOW QUALITY PROTEIN: uncharacterized protein LOC106669198 [Cimex lectularius]	*	*	*	*	*	*	Craniofacial	Craniofacial development protein 2 OS=Bos taurus OX=9913 GN=CFDP2 PE=1 SV=2
10.40.1	XP_004328812.2	PREDICTED: nucleotide triphosphate diphosphatase NUDT15 [Tursiops truncatus]	GO:0006203(dGTP catabolic process)	GO:0005829(cytosol)	GO:0008413(8-oxo-7,8-dihydroguanosine triphosphate pyrophosphatase activity);GO:0035539(8-oxo-7,8-dihydrodeoxyguanosine triphosphate pyrophosphatase activity);GO:0016787(hydrolase activity)	K03574|mutT, NUDT15, MTH2|http://www.genome.jp/dbget-bin/www_bget?ko:K03574	*	*	Nucleotide	Nucleotide triphosphate diphosphatase NUDT15 OS=Homo sapiens OX=9606 GN=NUDT15 PE=1 SV=1
10.400.1	*	*	*	*	*	*	*	*	*	*
10.404.1	XP_012022356.1	PREDICTED: protein NLRC5 isoform X7 [Ovis aries musimon]	*	*	*	K10838|XPC|http://www.genome.jp/dbget-bin/www_bget?ko:K10838	ko03420(Nucleotide excision repair)	*	*	*
10.405.1	DAA23729.1	TPA: hypothetical protein BOS_12694 [Bos taurus]	*	*	*	K13173|ARGLU1|http://www.genome.jp/dbget-bin/www_bget?ko:K13173	*	*	*	*
10.407.1	*	*	*	*	*	*	*	*	*	*
10.408.1	*	*	*	*	*	*	*	*	*	*
10.409.1	*	*	*	*	*	*	*	*	*	*
10.410.1	ELR51300.1	PR domain zinc finger protein 12, partial [Bos mutus]	GO:0008215(spermine metabolic process);GO:0055114(oxidation-reduction process)	GO:0005777(peroxisome)	GO:0052899(N(1),N(12)-diacetylspermine:oxygen oxidoreductase (3-acetamidopropanal-forming) activity);GO:0052901(spermine:oxygen oxidoreductase (spermidine-forming) activity);GO:0052902(spermidine:oxygen oxidoreductase (3-aminopropanal-forming) activity);GO:0052903(N1-acetylspermine:oxygen oxidoreductase (3-acetamidopropanal-forming) activity);GO:0052904(N1-acetylspermidine:oxygen oxidoreductase (…	K10838|XPC|http://www.genome.jp/dbget-bin/www_bget?ko:K10838	ko03420(Nucleotide excision repair)	*	*	*
10.411.1	*	*	*	*	*	*	*	*	*	*
10.412.1	XP_019811633.1	PREDICTED: ATP-binding cassette sub-family B member 7, mitochondrial isoform X2 [Bos indicus]	*	*	*	*	*	*	*	*
10.413.1	NP_001040099.1	bitter taste receptor Bota-T2R65A [Bos taurus]	GO:0001580(detection of chemical stimulus involved in sensory perception of bitter taste);GO:0007186(G protein-coupled receptor signaling pathway);GO:0007165(signal transduction);GO:0050896(response to stimulus);GO:0050909(sensory perception of taste)	GO:0016021(integral component of membrane);GO:0016020(membrane)	GO:0004871(obsolete signal transducer activity);GO:0033038(bitter taste receptor activity);GO:0004930(G protein-coupled receptor activity)	K08474|TAS2R|http://www.genome.jp/dbget-bin/www_bget?ko:K08474	ko04742(Taste transduction)	*	*	*
10.414.1	*	*	*	*	*	*	*	*	*	*
10.415.1	*	*	*	*	*	*	*	*	*	*
10.417.1	CAA10770.1	reverse transcriptase-like [Bos taurus]	*	GO:0005886(plasma membrane);GO:0016020(membrane);GO:0031225(anchored component of membrane);GO:0005578(extracellular matrix)	GO:0043395(heparan sulfate proteoglycan binding)	K08111|GPC5|http://www.genome.jp/dbget-bin/www_bget?ko:K08111	*	*	*	*
10.419.1	*	*	*	*	*	*	*	*	*	*
10.42.1	*	*	*	*	*	*	*	*	*	*
10.420.1	XP_010819747.1	PREDICTED: transmembrane 9 superfamily member 2-like isoform X2 [Bos taurus]	GO:0001580(detection of chemical stimulus involved in sensory perception of bitter taste);GO:0007186(G protein-coupled receptor signaling pathway);GO:0007165(signal transduction);GO:0050896(response to stimulus);GO:0050909(sensory perception of taste)	GO:0016020(membrane);GO:0016021(integral component of membrane)	GO:0004871(obsolete signal transducer activity);GO:0033038(bitter taste receptor activity);GO:0004930(G protein-coupled receptor activity)	K17086|TM9SF2_4|http://www.genome.jp/dbget-bin/www_bget?ko:K17086	*	*	*	*
10.428.1	*	*	*	*	*	*	*	*	*	*
10.430.1	ELR55746.1	hypothetical protein M91_14620 [Bos mutus]	*	*	*	K10838|XPC|http://www.genome.jp/dbget-bin/www_bget?ko:K10838	ko03420(Nucleotide excision repair)	*	LINE-1	LINE-1 retrotransposable element ORF2 protein OS=Homo sapiens OX=9606 PE=1 SV=1
10.46.1	XP_011979907.1	PREDICTED: emopamil-binding protein-like [Ovis aries musimon]	GO:0016125(sterol metabolic process)	GO:0016020(membrane);GO:0005783(endoplasmic reticulum);GO:0016021(integral component of membrane)	GO:0047750(cholestenol delta-isomerase activity)	*	*	*	Emopamil-binding	Emopamil-binding protein-like OS=Homo sapiens OX=9606 GN=EBPL PE=1 SV=1
10.46.2	XP_011979907.1	PREDICTED: emopamil-binding protein-like [Ovis aries musimon]	GO:0016125(sterol metabolic process)	GO:0016020(membrane);GO:0005783(endoplasmic reticulum);GO:0016021(integral component of membrane)	GO:0047750(cholestenol delta-isomerase activity)	*	*	*	Emopamil-binding	Emopamil-binding protein-like OS=Homo sapiens OX=9606 GN=EBPL PE=1 SV=1
10.46.3	XP_011979907.1	PREDICTED: emopamil-binding protein-like [Ovis aries musimon]	GO:0016125(sterol metabolic process)	GO:0016020(membrane);GO:0005783(endoplasmic reticulum);GO:0016021(integral component of membrane)	GO:0047750(cholestenol delta-isomerase activity)	*	*	*	Emopamil-binding	Emopamil-binding protein-like OS=Homo sapiens OX=9606 GN=EBPL PE=1 SV=1
10.49.1	*	*	*	*	*	*	*	*	*	*
10.5.1	*	*	*	*	*	*	*	*	*	*
10.50.1	*	*	*	*	*	*	*	*	*	*
10.51.1	*	*	*	*	*	*	*	*	*	*
10.53.1	*	*	*	*	*	*	*	*	*	*
10.54.1	ELR52962.1	hypothetical protein M91_10256, partial [Bos mutus]	*	*	*	*	*	*	LINE-1	LINE-1 retrotransposable element ORF2 protein OS=Homo sapiens OX=9606 PE=1 SV=1
10.55.1	*	*	*	*	*	*	*	*	*	*
10.59.1	XP_014961077.1	PREDICTED: protein FAM47E isoform X2 [Ovis aries musimon]	*	*	*	K08111|GPC5|http://www.genome.jp/dbget-bin/www_bget?ko:K08111	*	*	*	*
10.62.1	XP_014957662.1	PREDICTED: LOW QUALITY PROTEIN: DNA repair protein complementing XP-C cells isoform X1 [Ovis aries]	*	*	*	K10838|XPC|http://www.genome.jp/dbget-bin/www_bget?ko:K10838	ko03420(Nucleotide excision repair)	*	*	*
10.66.1	*	*	*	*	*	*	*	*	*	*
10.72.1	ELR59748.1	hypothetical protein M91_15431, partial [Bos mutus]	GO:0008215(spermine metabolic process);GO:0055114(oxidation-reduction process)	GO:0005777(peroxisome)	GO:0052899(N(1),N(12)-diacetylspermine:oxygen oxidoreductase (3-acetamidopropanal-forming) activity);GO:0052901(spermine:oxygen oxidoreductase (spermidine-forming) activity);GO:0052902(spermidine:oxygen oxidoreductase (3-aminopropanal-forming) activity);GO:0052903(N1-acetylspermine:oxygen oxidoreductase (3-acetamidopropanal-forming) activity);GO:0052904(N1-acetylspermidine:oxygen oxidoreductase (…	K06797|CDH4|http://www.genome.jp/dbget-bin/www_bget?ko:K06797	ko04514(Cell adhesion molecules (CAMs))	*	*	*
10.74.1	ELR55227.1	hypothetical protein M91_02473, partial [Bos mutus]	*	*	*	*	*	*	LINE-1	LINE-1 retrotransposable element ORF2 protein OS=Mus musculus OX=10090 GN=Pol PE=1 SV=2
10.75.1	*	*	*	*	*	*	*	*	*	*
10.76.1	AAX46672.1	hypothetical protein MGC5297 [Bos taurus]	GO:0006468(protein phosphorylation);GO:0045333(cellular respiration)	GO:0005739(mitochondrion)	GO:0004672(protein kinase activity);GO:0044822(RNA binding)	K10838|XPC|http://www.genome.jp/dbget-bin/www_bget?ko:K10838	ko03420(Nucleotide excision repair)	*	*	*
10.77.1	*	*	*	*	*	*	*	*	*	*
10.78.1	*	*	*	*	*	*	*	*	*	*
10.8.1	XP_019811633.1	PREDICTED: ATP-binding cassette sub-family B member 7, mitochondrial isoform X2 [Bos indicus]	*	*	*	*	*	*	*	*
10.80.1	XP_011952107.2	PREDICTED: fibroblast growth factor 18 isoform X1 [Ovis aries]	*	*	*	K04358|FGF|http://www.genome.jp/dbget-bin/www_bget?ko:K04358	ko04810(Regulation of actin cytoskeleton);ko04010(MAPK signaling pathway);ko04151(PI3K-Akt signaling pathway);ko04015(Rap1 signaling pathway);ko04014(Ras signaling pathway)	*	*	*
10.82.1	*	*	*	*	*	*	*	*	*	*
10.86.1	CAA10770.1	reverse transcriptase-like [Bos taurus]	*	*	*	K08111|GPC5|http://www.genome.jp/dbget-bin/www_bget?ko:K08111	*	*	*	*
10.88.1	AAQ88628.1	KTIS8219 [Homo sapiens]	GO:0000289(nuclear-transcribed mRNA poly(A) tail shortening);GO:0000290(deadenylation-dependent decapping of nuclear-transcribed mRNA);GO:0006397(mRNA processing);GO:0006468(protein phosphorylation);GO:0006605(protein targeting);GO:0010606(positive regulation of cytoplasmic mRNA processing body assembly);GO:0090503(RNA phosphodiester bond hydrolysis, exonucleolytic)	GO:0000932(P-body);GO:0005829(cytosol);GO:0031251(PAN complex)	GO:0004535(poly(A)-specific ribonuclease activity);GO:0004672(protein kinase activity);GO:0005515(protein binding);GO:0005524(ATP binding);GO:0044822(RNA binding);GO:0046872(metal ion binding)	K12572|PAN3|http://www.genome.jp/dbget-bin/www_bget?ko:K12572	ko03018(RNA degradation)	*	*	*
10.9.1	EAX08643.1	WW domain binding protein 4 (formin binding protein 21), isoform CRA_a, partial [Homo sapiens]	GO:0045292(mRNA cis splicing, via spliceosome)	GO:0005654(nucleoplasm);GO:0005681(spliceosomal complex);GO:0005886(plasma membrane);GO:0016607(nuclear speck)	GO:0003676(nucleic acid binding);GO:0005515(protein binding);GO:0008270(zinc ion binding);GO:0070064(proline-rich region binding)	*	*	*	*	*
10.90.1	*	*	*	*	*	*	*	*	*	*
10.98.1	*	*	*	*	*	*	*	*	*	*
11.1.1	ABR01162.1	endonuclease/reverse transcriptase [Sus scrofa]	*	*	*	K10838|XPC|http://www.genome.jp/dbget-bin/www_bget?ko:K10838	ko03420(Nucleotide excision repair)	*	LINE-1	LINE-1 retrotransposable element ORF2 protein OS=Homo sapiens OX=9606 PE=1 SV=1
11.100.1	*	*	*	*	*	*	*	*	*	*
11.1001.1	XP_015857236.1	PREDICTED: clathrin heavy chain 1 isoform X5 [Peromyscus maniculatus bairdii]	GO:0001649(osteoblast differentiation);GO:0006886(intracellular protein transport);GO:0006898(receptor-mediated endocytosis);GO:0006914(autophagy);GO:0007030(Golgi organization);GO:0007067(mitotic cell cycle);GO:0016192(vesicle-mediated transport);GO:0031623(receptor internalization);GO:0033572(transferrin transport);GO:0042147(retrograde transport, endosome to Golgi);GO:1900126(negative regulati…	GO:0005739(mitochondrion);GO:0005819(spindle);GO:0005925(focal adhesion);GO:0016020(membrane);GO:0030117(membrane coat);GO:0030118(clathrin coat);GO:0030130(clathrin coat of trans-Golgi network vesicle);GO:0030132(clathrin coat of coated pit);GO:0030136(clathrin-coated vesicle);GO:0030315(T-tubule);GO:0030669(clathrin-coated endocytic vesicle membrane);GO:0042383(sarcolemma);GO:0042470(melanosome…	GO:0003725(double-stranded RNA binding);GO:0005198(structural molecule activity);GO:0005515(protein binding);GO:0008022(protein C-terminus binding);GO:0019901(protein kinase binding);GO:0030506(ankyrin binding);GO:0031072(heat shock protein binding);GO:0032051(clathrin light chain binding);GO:0042277(peptide binding);GO:0044822(RNA binding)	K04646|CLTC|http://www.genome.jp/dbget-bin/www_bget?ko:K04646	ko04144(Endocytosis);ko04142(Lysosome);ko04961(Endocrine and other factor-regulated calcium reabsorption);ko04721(Synaptic vesicle cycle)	KOG0985(U)(Vesicle coat protein clathrin, heavy chain)	Clathrin	Clathrin heavy chain 1 OS=Bos taurus OX=9913 GN=CLTC PE=1 SV=1
11.1006.1	XP_014334958.1	PREDICTED: metallothionein-3 isoform X1 [Bos mutus]	GO:0008215(spermine metabolic process);GO:0055114(oxidation-reduction process)	GO:0005777(peroxisome)	GO:0052899(N(1),N(12)-diacetylspermine:oxygen oxidoreductase (3-acetamidopropanal-forming) activity);GO:0052901(spermine:oxygen oxidoreductase (spermidine-forming) activity);GO:0052902(spermidine:oxygen oxidoreductase (3-aminopropanal-forming) activity);GO:0052903(N1-acetylspermine:oxygen oxidoreductase (3-acetamidopropanal-forming) activity);GO:0052904(N1-acetylspermidine:oxygen oxidoreductase (…	K14740|MT3|http://www.genome.jp/dbget-bin/www_bget?ko:K14740	*	*	*	*
11.1011.1	ELR51300.1	PR domain zinc finger protein 12, partial [Bos mutus]	GO:0008215(spermine metabolic process);GO:0055114(oxidation-reduction process)	GO:0005777(peroxisome)	GO:0052899(N(1),N(12)-diacetylspermine:oxygen oxidoreductase (3-acetamidopropanal-forming) activity);GO:0052901(spermine:oxygen oxidoreductase (spermidine-forming) activity);GO:0052902(spermidine:oxygen oxidoreductase (3-aminopropanal-forming) activity);GO:0052903(N1-acetylspermine:oxygen oxidoreductase (3-acetamidopropanal-forming) activity);GO:0052904(N1-acetylspermidine:oxygen oxidoreductase (…	K10838|XPC|http://www.genome.jp/dbget-bin/www_bget?ko:K10838	ko03420(Nucleotide excision repair)	*	*	*
11.1012.1	*	*	*	*	*	*	*	*	*	*
11.1016.1	*	*	*	*	*	*	*	*	*	*
11.1019.1	XP_014254000.1	PREDICTED: LOW QUALITY PROTEIN: uncharacterized protein LOC106669198 [Cimex lectularius]	*	*	*	K00312|WNT3|http://www.genome.jp/dbget-bin/www_bget?ko:K00312	ko04550(Signaling pathways regulating pluripotency of stem cells);ko04390(Hippo signaling pathway);ko04310(Wnt signaling pathway);ko04150(mTOR signaling pathway);ko04916(Melanogenesis)	*	LINE-1	LINE-1 retrotransposable element ORF2 protein OS=Homo sapiens OX=9606 PE=1 SV=1
11.1022.1	ELR59055.1	hypothetical protein M91_11778 [Bos mutus]	*	*	*	K17086|TM9SF2_4|http://www.genome.jp/dbget-bin/www_bget?ko:K17086	*	*	LINE-1	LINE-1 retrotransposable element ORF2 protein OS=Homo sapiens OX=9606 PE=1 SV=1
11.1023.1	*	*	*	*	*	*	*	*	*	*
11.104.1	XP_006053446.1	PREDICTED: uncharacterized protein LOC102413345 [Bubalus bubalis]	*	*	*	*	*	*	*	*
11.105.1	XP_005907242.1	PREDICTED: forkhead box protein K2 [Bos mutus]	*	*	*	K09404|FOXK|http://www.genome.jp/dbget-bin/www_bget?ko:K09404	*	*	*	*
11.105.2	XP_005907242.1	PREDICTED: forkhead box protein K2 [Bos mutus]	*	*	*	K09404|FOXK|http://www.genome.jp/dbget-bin/www_bget?ko:K09404	*	*	*	*
11.107.1	XP_019836733.1	PREDICTED: tubulin-specific chaperone D [Bos indicus]	GO:0006457(protein folding);GO:0007021(tubulin complex assembly);GO:0007023(post-chaperonin tubulin folding pathway);GO:0010812(negative regulation of cell-substrate adhesion);GO:0031115(negative regulation of microtubule polymerization);GO:0034333(adherens junction assembly);GO:0043547(positive regulation of GTPase activity);GO:0070830(bicellular tight junction assembly)	GO:0005829(cytosol);GO:0005874(microtubule);GO:0005912(adherens junction);GO:0005923(bicellular tight junction);GO:0016328(lateral plasma membrane)	GO:0005096(GTPase activator activity);GO:0005515(protein binding);GO:0048487(beta-tubulin binding)	K15196|BRF1, GTF3B|http://www.genome.jp/dbget-bin/www_bget?ko:K15196	*	*	Tubulin-specific	Tubulin-specific chaperone D OS=Bos taurus OX=9913 GN=TBCD PE=1 SV=1
11.108.1	*	*	*	*	*	*	*	*	*	*
11.110.1	ELW67477.1	hypothetical protein TREES_T100002782 [Tupaia chinensis]	*	*	*	K10838|XPC|http://www.genome.jp/dbget-bin/www_bget?ko:K10838	ko03420(Nucleotide excision repair)	*	*	*
11.111.1	*	*	*	*	*	*	*	*	*	*
11.115.1	*	*	*	*	*	*	*	*	*	*
11.119.1	CAA10770.1	reverse transcriptase-like [Bos taurus]	*	*	*	K08111|GPC5|http://www.genome.jp/dbget-bin/www_bget?ko:K08111	*	*	*	*
11.12.1	CAA10770.1	reverse transcriptase-like [Bos taurus]	GO:0006468(protein phosphorylation);GO:0045333(cellular respiration)	GO:0005739(mitochondrion);GO:0005886(plasma membrane);GO:0016020(membrane);GO:0031225(anchored component of membrane);GO:0005578(extracellular matrix)	GO:0004672(protein kinase activity);GO:0044822(RNA binding);GO:0043395(heparan sulfate proteoglycan binding)	K08111|GPC5|http://www.genome.jp/dbget-bin/www_bget?ko:K08111	*	*	LINE-1	LINE-1 retrotransposable element ORF2 protein OS=Mus musculus OX=10090 GN=Pol PE=1 SV=2
11.124.1	*	*	*	*	*	*	*	*	*	*
11.125.1	*	*	*	*	*	*	*	*	*	*
11.126.1	*	*	*	*	*	*	*	*	*	*
11.128.1	CAA10770.1	reverse transcriptase-like [Bos taurus]	*	*	*	K08111|GPC5|http://www.genome.jp/dbget-bin/www_bget?ko:K08111	*	*	*	*
11.130.1	*	*	*	*	*	*	*	*	*	*
11.134.1	*	*	*	*	*	*	*	*	*	*
11.138.1	*	*	*	*	*	*	*	*	*	*
11.14.1	XP_012042236.1	PREDICTED: ATP-binding cassette sub-family A member 10 isoform X1 [Ovis aries]	*	*	*	K05652|ABCA10|http://www.genome.jp/dbget-bin/www_bget?ko:K05652	ko02010(ABC transporters)	*	ATP-binding	ATP-binding cassette sub-family A member 10 OS=Homo sapiens OX=9606 GN=ABCA10 PE=2 SV=3
11.14.2	XP_012000784.1	PREDICTED: ATP-binding cassette sub-family A member 10 isoform X5 [Ovis aries musimon]	*	*	*	K05652|ABCA10|http://www.genome.jp/dbget-bin/www_bget?ko:K05652	ko02010(ABC transporters)	KOG0059(IR)(Lipid exporter ABCA1 and related proteins, ABC superfamily)	ATP-binding	ATP-binding cassette sub-family A member 10 OS=Homo sapiens OX=9606 GN=ABCA10 PE=2 SV=3
11.14.3	XP_006833801.1	PREDICTED: ATP-binding cassette sub-family A member 10-like [Chrysochloris asiatica]	*	*	*	K05652|ABCA10|http://www.genome.jp/dbget-bin/www_bget?ko:K05652	ko02010(ABC transporters)	KOG0059(IR)(Lipid exporter ABCA1 and related proteins, ABC superfamily)	ATP-binding	ATP-binding cassette sub-family A member 10 OS=Homo sapiens OX=9606 GN=ABCA10 PE=2 SV=3
11.144.1	ELV11232.1	Nucleolar transcription factor 1 [Tupaia chinensis]	*	GO:0005730(nucleolus);GO:0005634(nucleus)	GO:0001165(RNA polymerase I cis-regulatory region sequence-specific DNA binding);GO:0001164(RNA polymerase I core promoter sequence-specific DNA binding);GO:0044822(RNA binding)	K09273|UBTF|http://www.genome.jp/dbget-bin/www_bget?ko:K09273	*	*	Nucleolar	Nucleolar transcription factor 1 OS=Homo sapiens OX=9606 GN=UBTF PE=1 SV=1
11.145.1	XP_015995177.1	PREDICTED: ataxin-7-like protein 3 isoform X2 [Rousettus aegyptiacus]	*	*	*	*	*	*	*	*
11.15.1	XP_012000784.1	PREDICTED: ATP-binding cassette sub-family A member 10 isoform X5 [Ovis aries musimon]	*	*	*	K05652|ABCA10|http://www.genome.jp/dbget-bin/www_bget?ko:K05652	ko02010(ABC transporters)	*	ATP-binding	ATP-binding cassette sub-family A member 10 OS=Homo sapiens OX=9606 GN=ABCA10 PE=2 SV=3
11.15.2	XP_012000781.1	PREDICTED: ATP-binding cassette sub-family A member 10 isoform X2 [Ovis aries musimon]	*	*	*	K05652|ABCA10|http://www.genome.jp/dbget-bin/www_bget?ko:K05652	ko02010(ABC transporters)	*	ATP-binding	ATP-binding cassette sub-family A member 10 OS=Homo sapiens OX=9606 GN=ABCA10 PE=2 SV=3
11.152.1	CAA24954.2	unnamed protein product [Xenopus laevis]	*	GO:0016020(membrane);GO:0016021(integral component of membrane)	*	*	*	*	*	*
11.155.1	XP_017920650.1	PREDICTED: synaptic vesicle membrane protein VAT-1 homolog [Capra hircus]	GO:0055114(oxidation-reduction process);GO:0010637(negative regulation of mitochondrial fusion)	GO:0070062(extracellular exosome);GO:0005741(mitochondrial outer membrane);GO:0016021(integral component of membrane);GO:0005737(cytoplasm);GO:0005739(mitochondrion);GO:0016020(membrane)	GO:0008270(zinc ion binding);GO:0016491(oxidoreductase activity)	*	*	KOG1198(CR)(Zinc-binding oxidoreductase)	Synaptic	Synaptic vesicle membrane protein VAT-1 homolog OS=Homo sapiens OX=9606 GN=VAT1 PE=1 SV=2
11.158.1	*	*	*	*	*	*	*	*	*	*
11.160.1	CAA10770.1	reverse transcriptase-like [Bos taurus]	GO:0006355(regulation of transcription, DNA-templated)	GO:0005622(intracellular)	GO:0003676(nucleic acid binding)	K09228|KRAB|http://www.genome.jp/dbget-bin/www_bget?ko:K09228	*	*	*	*
11.17.1	XP_019595971.1	PREDICTED: uncharacterized protein LOC109451865 [Rhinolophus sinicus]	GO:0008215(spermine metabolic process);GO:0055114(oxidation-reduction process)	GO:0005777(peroxisome)	GO:0052899(N(1),N(12)-diacetylspermine:oxygen oxidoreductase (3-acetamidopropanal-forming) activity);GO:0052901(spermine:oxygen oxidoreductase (spermidine-forming) activity);GO:0052902(spermidine:oxygen oxidoreductase (3-aminopropanal-forming) activity);GO:0052903(N1-acetylspermine:oxygen oxidoreductase (3-acetamidopropanal-forming) activity);GO:0052904(N1-acetylspermidine:oxygen oxidoreductase (…	*	*	*	*	*
11.178.1	*	*	*	*	*	*	*	*	*	*
11.179.1	CAA10770.1	reverse transcriptase-like [Bos taurus]	*	*	*	K09228|KRAB|http://www.genome.jp/dbget-bin/www_bget?ko:K09228	*	*	*	*
11.181.1	DAA18514.1	TPA: hypothetical protein BOS_19158 [Bos taurus]	GO:0006915(apoptotic process);GO:0008104(protein localization)	GO:0005737(cytoplasm);GO:0030054(cell junction);GO:0005856(cytoskeleton);GO:0005925(focal adhesion)	GO:0003779(actin binding)	K18080|TNS|http://www.genome.jp/dbget-bin/www_bget?ko:K18080	*	KOG1930(TZ)(Focal adhesion protein Tensin, contains PTB domain)	Tensin-4	Tensin-4 OS=Bos taurus OX=9913 GN=TNS4 PE=2 SV=2
11.183.1	*	*	*	*	*	*	*	*	*	*
11.185.1	XP_013836441.1	PREDICTED: uncharacterized protein LOC106505434 [Sus scrofa]	*	*	*	*	*	*	*	*
11.186.1	*	*	*	*	*	*	*	*	*	*
11.19.1	ELR59748.1	hypothetical protein M91_15431, partial [Bos mutus]	GO:0008215(spermine metabolic process);GO:0055114(oxidation-reduction process)	GO:0005777(peroxisome)	GO:0052899(N(1),N(12)-diacetylspermine:oxygen oxidoreductase (3-acetamidopropanal-forming) activity);GO:0052901(spermine:oxygen oxidoreductase (spermidine-forming) activity);GO:0052902(spermidine:oxygen oxidoreductase (3-aminopropanal-forming) activity);GO:0052903(N1-acetylspermine:oxygen oxidoreductase (3-acetamidopropanal-forming) activity);GO:0052904(N1-acetylspermidine:oxygen oxidoreductase (…	K10838|XPC|http://www.genome.jp/dbget-bin/www_bget?ko:K10838	ko03420(Nucleotide excision repair)	*	*	*
11.194.1	XP_012012055.1	PREDICTED: tetratricopeptide repeat protein 13 isoform X5 [Ovis aries musimon]	*	*	*	*	*	*	*	*
11.20.1	XP_014961077.1	PREDICTED: protein FAM47E isoform X2 [Ovis aries musimon]	*	*	*	*	*	*	*	*
11.201.1	XP_014197525.1	PREDICTED: mediator of RNA polymerase II transcription subunit 1 [Pan paniscus]	*	*	*	K15144|MED1|http://www.genome.jp/dbget-bin/www_bget?ko:K15144	ko04919(Thyroid hormone signaling pathway)	*	Mediator	Mediator of RNA polymerase II transcription subunit 1 OS=Homo sapiens OX=9606 GN=MED1 PE=1 SV=4
11.205.1	*	*	*	*	*	*	*	*	*	*
11.209.1	*	*	*	*	*	*	*	*	*	*
11.211.1	CAA10770.1	reverse transcriptase-like [Bos taurus]	GO:0006355(regulation of transcription, DNA-templated)	GO:0005622(intracellular)	GO:0003676(nucleic acid binding)	K09228|KRAB|http://www.genome.jp/dbget-bin/www_bget?ko:K09228	*	*	Putative	Putative uncharacterized transposon-derived protein F52C9.6 OS=Caenorhabditis elegans OX=6239 GN=F52C9.6 PE=5 SV=1
11.211.2	XP_011955678.1	PREDICTED: uncharacterized protein LOC105603605 [Ovis aries]	*	*	*	K06797|CDH4|http://www.genome.jp/dbget-bin/www_bget?ko:K06797	ko04514(Cell adhesion molecules (CAMs))	*	*	*
11.212.1	XP_012307473.1	PREDICTED: importin subunit beta-1 [Aotus nancymaae]	GO:0000059(obsolete protein import into nucleus, docking);GO:0000060(obsolete protein import into nucleus, translocation);GO:0006606(protein import into nucleus);GO:0006607(NLS-bearing protein import into nucleus);GO:0006610(ribosomal protein import into nucleus);GO:0006810(transport);GO:0006886(intracellular protein transport);GO:0007079(mitotic chromosome movement towards spindle pole);GO:00070…	GO:0005634(nucleus);GO:0005635(nuclear envelope);GO:0005643(nuclear pore);GO:0005654(nucleoplasm);GO:0005737(cytoplasm);GO:0016020(membrane);GO:0031965(nuclear membrane);GO:0034399(nuclear periphery);GO:0043234(protein-containing complex);GO:0070062(extracellular exosome);GO:0071782(endoplasmic reticulum tubular network)	GO:0005515(protein binding);GO:0008139(nuclear localization sequence binding);GO:0008536(Ran GTPase binding);GO:0008565(obsolete protein transporter activity);GO:0019894(kinesin binding);GO:0019899(enzyme binding);GO:0019904(protein domain specific binding);GO:0032403(protein-containing complex binding);GO:0044822(RNA binding);GO:0051879(Hsp90 protein binding)	K14293|KPNB1, IPO1|http://www.genome.jp/dbget-bin/www_bget?ko:K14293	ko03013(RNA transport)	*	Importin	Importin subunit beta-1 OS=Homo sapiens OX=9606 GN=KPNB1 PE=1 SV=2
11.212.2	XP_012307473.1	PREDICTED: importin subunit beta-1 [Aotus nancymaae]	GO:0000059(obsolete protein import into nucleus, docking);GO:0000060(obsolete protein import into nucleus, translocation);GO:0006606(protein import into nucleus);GO:0006607(NLS-bearing protein import into nucleus);GO:0006610(ribosomal protein import into nucleus);GO:0006810(transport);GO:0006886(intracellular protein transport);GO:0007079(mitotic chromosome movement towards spindle pole);GO:00070…	GO:0005634(nucleus);GO:0005635(nuclear envelope);GO:0005643(nuclear pore);GO:0005654(nucleoplasm);GO:0005737(cytoplasm);GO:0016020(membrane);GO:0031965(nuclear membrane);GO:0034399(nuclear periphery);GO:0043234(protein-containing complex);GO:0070062(extracellular exosome);GO:0071782(endoplasmic reticulum tubular network)	GO:0005515(protein binding);GO:0008139(nuclear localization sequence binding);GO:0008536(Ran GTPase binding);GO:0008565(obsolete protein transporter activity);GO:0019894(kinesin binding);GO:0019899(enzyme binding);GO:0019904(protein domain specific binding);GO:0032403(protein-containing complex binding);GO:0044822(RNA binding);GO:0051879(Hsp90 protein binding)	K14293|KPNB1, IPO1|http://www.genome.jp/dbget-bin/www_bget?ko:K14293	ko03013(RNA transport)	*	Importin	Importin subunit beta-1 OS=Homo sapiens OX=9606 GN=KPNB1 PE=1 SV=2
11.217.1	*	*	*	*	*	*	*	*	*	*
11.218.1	XP_003414717.2	PREDICTED: chromobox protein homolog 1 isoform X1 [Loxodonta africana]	*	*	*	K11585|CBX1, HP1B, SWI6|http://www.genome.jp/dbget-bin/www_bget?ko:K11585	*	KOG1911(B)(Heterochromatin-associated protein HP1 and related CHROMO domain proteins)	Chromobox	Chromobox protein homolog 1 OS=Homo sapiens OX=9606 GN=CBX1 PE=1 SV=1
11.222.1	XP_010841040.1	PREDICTED: KH domain-containing, RNA-binding, signal transduction-associated protein 1-like [Bison bison bison]	GO:0006351(transcription, DNA-templated);GO:0006355(regulation of transcription, DNA-templated);GO:0007275(multicellular organism development);GO:0009952(anterior/posterior pattern specification);GO:0034101(erythrocyte homeostasis);GO:0048704(embryonic skeletal system morphogenesis);GO:0048706(embryonic skeletal system development)	GO:0005634(nucleus)	GO:0003677(DNA binding);GO:0003700(DNA-binding transcription factor activity);GO:0043565(sequence-specific DNA binding);GO:0044822(RNA binding)	K09303|HOX_3|http://www.genome.jp/dbget-bin/www_bget?ko:K09303	*	*	*	*
11.228.1	*	*	*	*	*	*	*	*	*	*
11.234.1	XP_017497911.1	PREDICTED: sterile alpha motif domain-containing protein 14 [Manis javanica]	*	*	*	*	*	*	Sterile	Sterile alpha motif domain-containing protein 14 OS=Homo sapiens OX=9606 GN=SAMD14 PE=2 SV=2
11.234.2	XP_016787983.1	PREDICTED: sterile alpha motif domain-containing protein 14 isoform X1 [Pan troglodytes]	*	*	*	*	*	*	Sterile	Sterile alpha motif domain-containing protein 14 OS=Mus musculus OX=10090 GN=Samd14 PE=1 SV=1
11.234.3	XP_017920389.1	PREDICTED: sterile alpha motif domain-containing protein 14 isoform X2 [Capra hircus]	*	*	*	K17551|PPP1R9|http://www.genome.jp/dbget-bin/www_bget?ko:K17551	*	*	Sterile	Sterile alpha motif domain-containing protein 14 OS=Mus musculus OX=10090 GN=Samd14 PE=1 SV=1
11.24.1	*	*	*	*	*	*	*	*	*	*
11.240.1	*	*	*	*	*	*	*	*	*	*
11.242.1	XP_014961668.1	PREDICTED: epsin-3 isoform X4 [Ovis aries musimon]	*	*	*	K12471|EPN|http://www.genome.jp/dbget-bin/www_bget?ko:K12471	ko04144(Endocytosis)	*	Epsin-3	Epsin-3 OS=Homo sapiens OX=9606 GN=EPN3 PE=2 SV=1
11.242.2	*	*	*	*	*	*	*	*	*	*
11.242.3	XP_017920367.1	PREDICTED: epsin-3 isoform X2 [Capra hircus]	*	*	*	K12471|EPN|http://www.genome.jp/dbget-bin/www_bget?ko:K12471	ko04144(Endocytosis)	*	Epsin-3	Epsin-3 OS=Homo sapiens OX=9606 GN=EPN3 PE=2 SV=1
11.243.1	XP_017908337.1	PREDICTED: uncharacterized protein LOC108636659, partial [Capra hircus]	*	*	*	*	*	*	*	*
11.246.1	*	*	*	*	*	*	*	*	*	*
11.248.1	KHJ42451.1	reverse transcriptase [Trichuris suis]	*	GO:0005634(nucleus);GO:0005737(cytoplasm)	*	*	*	*	Craniofacial	Craniofacial development protein 2 OS=Bos taurus OX=9913 GN=CFDP2 PE=1 SV=2
11.250.1	*	*	*	*	*	*	*	*	*	*
11.251.1	XP_011962216.1	PREDICTED: uncharacterized protein LOC105605488 [Ovis aries]	*	*	*	*	*	*	*	*
11.252.1	*	*	*	*	*	*	*	*	*	*
11.253.1	*	*	*	*	*	*	*	*	*	*
11.254.1	*	*	*	*	*	K06002|PGA|http://www.genome.jp/dbget-bin/www_bget?ko:K06002	ko04974(Protein digestion and absorption)	*	*	*
11.255.1	*	*	*	*	*	*	*	*	*	*
11.256.1	CAA10770.1	reverse transcriptase-like [Bos taurus]	GO:0006468(protein phosphorylation);GO:0045333(cellular respiration)	GO:0005739(mitochondrion)	GO:0004672(protein kinase activity);GO:0044822(RNA binding)	K08111|GPC5|http://www.genome.jp/dbget-bin/www_bget?ko:K08111	*	*	*	*
11.257.1	*	*	*	*	*	*	*	*	*	*
11.258.1	*	*	*	*	*	*	*	*	*	*
11.266.1	CAA10770.1	reverse transcriptase-like [Bos taurus]	*	*	*	K09228|KRAB|http://www.genome.jp/dbget-bin/www_bget?ko:K09228	*	*	*	*
11.268.1	*	*	*	*	*	*	*	*	*	*
11.269.1	ELR60343.1	hypothetical protein M91_06787, partial [Bos mutus]	*	*	*	*	*	*	LINE-1	LINE-1 retrotransposable element ORF2 protein OS=Homo sapiens OX=9606 PE=1 SV=1
11.278.1	XP_010815684.2	PREDICTED: transcription factor IIIB 90 kDa subunit isoform X1 [Bos taurus]	*	*	*	K15196|BRF1, GTF3B|http://www.genome.jp/dbget-bin/www_bget?ko:K15196	*	*	*	*
11.281.1	ACT35644.1	hypothetical protein [Ailuropoda melanoleuca]	*	*	*	*	*	*	LINE-1	LINE-1 reverse transcriptase homolog OS=Nycticebus coucang OX=9470 PE=4 SV=1
11.282.1	CAA10770.1	reverse transcriptase-like [Bos taurus]	*	*	*	K08111|GPC5|http://www.genome.jp/dbget-bin/www_bget?ko:K08111	*	*	*	*
11.286.1	*	*	*	*	*	*	*	*	*	*
11.287.1	*	*	*	*	*	*	*	*	*	*
11.288.1	*	*	*	*	*	*	*	*	*	*
11.290.1	*	*	*	*	*	*	*	*	*	*
11.293.1	XP_011952107.2	PREDICTED: fibroblast growth factor 18 isoform X1 [Ovis aries]	*	*	*	K04358|FGF|http://www.genome.jp/dbget-bin/www_bget?ko:K04358	ko04810(Regulation of actin cytoskeleton);ko04010(MAPK signaling pathway);ko04151(PI3K-Akt signaling pathway);ko04015(Rap1 signaling pathway);ko04014(Ras signaling pathway)	*	*	*
11.295.1	*	*	*	*	*	*	*	*	*	*
11.297.1	*	*	*	*	*	*	*	*	*	*
11.299.1	EAX02853.1	translocase of inner mitochondrial membrane 8 homolog A (yeast), isoform CRA_a [Homo sapiens]	GO:0007399(nervous system development);GO:0072321(chaperone-mediated protein transport);GO:0008215(spermine metabolic process);GO:0055114(oxidation-reduction process)	GO:0005739(mitochondrion);GO:0005743(mitochondrial inner membrane);GO:0005758(mitochondrial intermembrane space);GO:0005777(peroxisome)	GO:0005515(protein binding);GO:0046872(metal ion binding);GO:0052899(N(1),N(12)-diacetylspermine:oxygen oxidoreductase (3-acetamidopropanal-forming) activity);GO:0052901(spermine:oxygen oxidoreductase (spermidine-forming) activity);GO:0052902(spermidine:oxygen oxidoreductase (3-aminopropanal-forming) activity);GO:0052903(N1-acetylspermine:oxygen oxidoreductase (3-acetamidopropanal-forming) activi…	K04825|SCNN1B|http://www.genome.jp/dbget-bin/www_bget?ko:K04825	ko04960(Aldosterone-regulated sodium reabsorption);ko04742(Taste transduction)	*	LINE-1	LINE-1 reverse transcriptase homolog OS=Nycticebus coucang OX=9470 PE=4 SV=1
11.3.1	NP_001040099.1	bitter taste receptor Bota-T2R65A [Bos taurus]	GO:0001580(detection of chemical stimulus involved in sensory perception of bitter taste);GO:0007186(G protein-coupled receptor signaling pathway);GO:0007165(signal transduction);GO:0050896(response to stimulus);GO:0050909(sensory perception of taste)	GO:0016021(integral component of membrane);GO:0016020(membrane)	GO:0004871(obsolete signal transducer activity);GO:0033038(bitter taste receptor activity);GO:0004930(G protein-coupled receptor activity)	K08474|TAS2R|http://www.genome.jp/dbget-bin/www_bget?ko:K08474	ko04742(Taste transduction)	*	*	*
11.301.1	*	*	*	*	*	*	*	*	*	*
11.305.1	ELR59616.1	hypothetical protein M91_15039, partial [Bos mutus]	*	*	*	K10838|XPC|http://www.genome.jp/dbget-bin/www_bget?ko:K10838	ko03420(Nucleotide excision repair)	*	*	*
11.306.1	*	*	*	*	*	*	*	*	*	*
11.307.1	*	*	*	*	*	*	*	*	*	*
11.308.1	XP_014961015.1	PREDICTED: uncharacterized protein LOC105616335 [Ovis aries musimon]	*	*	*	*	*	*	*	*
11.309.1	*	*	*	*	*	*	*	*	*	*
11.310.1	XP_017593195.1	PREDICTED: myosin-10 isoform X3 [Corvus brachyrhynchos]	*	*	*	K10352|MYH|http://www.genome.jp/dbget-bin/www_bget?ko:K10352	ko04530(Tight junction)	KOG0161(Z)(Myosin class II heavy chain)	Myosin-10	Myosin-10 OS=Bos taurus OX=9913 GN=MYH10 PE=2 SV=2
11.313.1	XP_014958889.1	PREDICTED: uncharacterized protein LOC106991855 [Ovis aries]	GO:0008215(spermine metabolic process);GO:0055114(oxidation-reduction process)	GO:0005777(peroxisome)	GO:0052899(N(1),N(12)-diacetylspermine:oxygen oxidoreductase (3-acetamidopropanal-forming) activity);GO:0052901(spermine:oxygen oxidoreductase (spermidine-forming) activity);GO:0052902(spermidine:oxygen oxidoreductase (3-aminopropanal-forming) activity);GO:0052903(N1-acetylspermine:oxygen oxidoreductase (3-acetamidopropanal-forming) activity);GO:0052904(N1-acetylspermidine:oxygen oxidoreductase (…	K10838|XPC|http://www.genome.jp/dbget-bin/www_bget?ko:K10838	ko03420(Nucleotide excision repair)	*	*	*
11.315.1	*	*	*	*	*	*	*	*	*	*
11.330.1	ELR60568.1	BTB/POZ domain-containing protein KCTD11, partial [Bos mutus]	*	*	*	*	*	KOG2716(P)(Polymerase delta-interacting protein PDIP1 and related proteins, contain BTB/POZ domain)	BTB/POZ	BTB/POZ domain-containing protein KCTD11 OS=Bos taurus OX=9913 GN=KCTD11 PE=2 SV=2
11.350.1	XP_011972831.1	PREDICTED: cell cycle checkpoint control protein RAD9A isoform X3 [Ovis aries musimon]	*	*	*	K06727|FCRL, IRTA|http://www.genome.jp/dbget-bin/www_bget?ko:K06727	*	*	*	*
11.360.1	*	*	*	*	*	*	*	*	*	*
11.362.1	XP_014961077.1	PREDICTED: protein FAM47E isoform X2 [Ovis aries musimon]	*	*	*	K11393|METT10D|http://www.genome.jp/dbget-bin/www_bget?ko:K11393	*	*	RNA	RNA N6-adenosine-methyltransferase METTL16 OS=Homo sapiens OX=9606 GN=METTL16 PE=1 SV=2
11.368.1	XP_019808416.1	PREDICTED: peroxisomal N(1)-acetyl-spermine/spermidine oxidase isoform X2 [Bos indicus]	GO:0008215(spermine metabolic process);GO:0055114(oxidation-reduction process)	GO:0005777(peroxisome)	GO:0052899(N(1),N(12)-diacetylspermine:oxygen oxidoreductase (3-acetamidopropanal-forming) activity);GO:0052901(spermine:oxygen oxidoreductase (spermidine-forming) activity);GO:0052902(spermidine:oxygen oxidoreductase (3-aminopropanal-forming) activity);GO:0052903(N1-acetylspermine:oxygen oxidoreductase (3-acetamidopropanal-forming) activity);GO:0052904(N1-acetylspermidine:oxygen oxidoreductase (…	K14740|MT3|http://www.genome.jp/dbget-bin/www_bget?ko:K14740	*	*	*	*
11.371.1	XP_012039034.1	PREDICTED: EF-hand calcium-binding domain-containing protein 1 isoform X1 [Ovis aries]	*	*	*	*	*	*	*	*
11.372.1	XP_012019534.1	PREDICTED: Fc receptor-like protein 5 isoform X3 [Ovis aries musimon]	GO:0008215(spermine metabolic process);GO:0055114(oxidation-reduction process)	GO:0005777(peroxisome)	GO:0052899(N(1),N(12)-diacetylspermine:oxygen oxidoreductase (3-acetamidopropanal-forming) activity);GO:0052901(spermine:oxygen oxidoreductase (spermidine-forming) activity);GO:0052902(spermidine:oxygen oxidoreductase (3-aminopropanal-forming) activity);GO:0052903(N1-acetylspermine:oxygen oxidoreductase (3-acetamidopropanal-forming) activity);GO:0052904(N1-acetylspermidine:oxygen oxidoreductase (…	K06727|FCRL, IRTA|http://www.genome.jp/dbget-bin/www_bget?ko:K06727	*	*	*	*
11.373.1	*	*	*	*	*	*	*	*	*	*
11.376.1	XP_011981301.1	PREDICTED: AP-3 complex subunit mu-2 isoform X2 [Ovis aries musimon]	*	*	*	K04358|FGF|http://www.genome.jp/dbget-bin/www_bget?ko:K04358	ko04810(Regulation of actin cytoskeleton);ko04010(MAPK signaling pathway);ko04151(PI3K-Akt signaling pathway);ko04015(Rap1 signaling pathway);ko04014(Ras signaling pathway)	*	*	*
11.379.1	*	*	*	*	*	*	*	*	*	*
11.38.1	XP_017391267.1	PREDICTED: RING finger protein unkempt homolog isoform X1 [Cebus capucinus imitator]	*	*	*	K11253|H3|http://www.genome.jp/dbget-bin/www_bget?ko:K11253	*	*	RING	RING finger protein unkempt homolog OS=Canis lupus familiaris OX=9615 GN=UNK PE=2 SV=1
11.380.1	ACH79982.1	hypothetical protein [Bos taurus]	*	*	*	*	*	*	*	*
11.381.1	*	*	*	*	*	*	*	*	*	*
11.384.1	XP_004020615.1	PREDICTED: asparagine--tRNA ligase, cytoplasmic isoform X2 [Ovis aries]	GO:0006421(asparaginyl-tRNA aminoacylation);GO:0006418(tRNA aminoacylation for protein translation);GO:0006412(translation)	GO:0005737(cytoplasm)	GO:0003676(nucleic acid binding);GO:0004816(asparagine-tRNA ligase activity);GO:0005524(ATP binding);GO:0004812(aminoacyl-tRNA ligase activity);GO:0000166(nucleotide binding);GO:0016874(ligase activity)	K01893|NARS, asnS|http://www.genome.jp/dbget-bin/www_bget?ko:K01893	ko00970(Aminoacyl-tRNA biosynthesis)	KOG0556(J)(Aspartyl-tRNA synthetase)	Asparagine--tRNA	Asparagine--tRNA ligase, cytoplasmic OS=Bos taurus OX=9913 GN=NARS PE=2 SV=3
11.387.1	*	*	*	*	*	K03345|SENP2, AXAM2|http://www.genome.jp/dbget-bin/www_bget?ko:K03345	ko04310(Wnt signaling pathway);ko03013(RNA transport)	*	*	*
11.387.2	XP_014958889.1	PREDICTED: uncharacterized protein LOC106991855 [Ovis aries]	GO:0008215(spermine metabolic process);GO:0055114(oxidation-reduction process)	GO:0005777(peroxisome)	GO:0052899(N(1),N(12)-diacetylspermine:oxygen oxidoreductase (3-acetamidopropanal-forming) activity);GO:0052901(spermine:oxygen oxidoreductase (spermidine-forming) activity);GO:0052902(spermidine:oxygen oxidoreductase (3-aminopropanal-forming) activity);GO:0052903(N1-acetylspermine:oxygen oxidoreductase (3-acetamidopropanal-forming) activity);GO:0052904(N1-acetylspermidine:oxygen oxidoreductase (…	K10838|XPC|http://www.genome.jp/dbget-bin/www_bget?ko:K10838	ko03420(Nucleotide excision repair)	*	*	*
11.389.1	DAA27110.1	TPA: bitter taste receptor Bota-T2R65A-like [Bos taurus]	GO:0001580(detection of chemical stimulus involved in sensory perception of bitter taste);GO:0007186(G protein-coupled receptor signaling pathway);GO:0007165(signal transduction);GO:0050896(response to stimulus);GO:0050909(sensory perception of taste);GO:0008215(spermine metabolic process);GO:0055114(oxidation-reduction process)	GO:0016021(integral component of membrane);GO:0016020(membrane);GO:0005777(peroxisome)	GO:0004871(obsolete signal transducer activity);GO:0033038(bitter taste receptor activity);GO:0004930(G protein-coupled receptor activity);GO:0052899(N(1),N(12)-diacetylspermine:oxygen oxidoreductase (3-acetamidopropanal-forming) activity);GO:0052901(spermine:oxygen oxidoreductase (spermidine-forming) activity);GO:0052902(spermidine:oxygen oxidoreductase (3-aminopropanal-forming) activity);GO:005…	K08474|TAS2R|http://www.genome.jp/dbget-bin/www_bget?ko:K08474	ko04742(Taste transduction)	*	*	*
11.391.1	ELR61175.1	hypothetical protein M91_01570 [Bos mutus]	*	*	*	*	*	*	LINE-1	LINE-1 retrotransposable element ORF2 protein OS=Homo sapiens OX=9606 PE=1 SV=1
11.392.1	*	*	*	*	*	*	*	*	*	*
11.394.1	*	*	*	*	*	*	*	*	*	*
11.397.1	BAB30691.1	unnamed protein product [Mus musculus]	GO:0006281(DNA repair);GO:0006468(protein phosphorylation);GO:0006915(apoptotic process);GO:0006974(cellular response to DNA damage stimulus);GO:0016310(phosphorylation);GO:0031572(G2 DNA damage checkpoint);GO:0032874(positive regulation of stress-activated MAPK cascade);GO:0046330(positive regulation of JNK cascade);GO:0051493(regulation of cytoskeleton organization);GO:0097194(execution phase o…	GO:0005737(cytoplasm);GO:0070062(extracellular exosome)	GO:0000166(nucleotide binding);GO:0004672(protein kinase activity);GO:0004674(protein serine/threonine kinase activity);GO:0004702(obsolete signal transducer, downstream of receptor, with serine/threonine kinase activity);GO:0005524(ATP binding);GO:0016301(kinase activity);GO:0016740(transferase activity);GO:0019901(protein kinase binding);GO:0030295(protein kinase activator activity);GO:0031489(…	*	*	*	*	*
11.400.1	ELR57077.1	hypothetical protein M91_12176, partial [Bos mutus]	*	*	*	*	*	*	LINE-1	LINE-1 reverse transcriptase homolog OS=Nycticebus coucang OX=9470 PE=4 SV=1
11.401.1	CAA10770.1	reverse transcriptase-like [Bos taurus]	*	*	*	K08111|GPC5|http://www.genome.jp/dbget-bin/www_bget?ko:K08111	*	*	*	*
11.402.1	XP_010819747.1	PREDICTED: transmembrane 9 superfamily member 2-like isoform X2 [Bos taurus]	*	GO:0016020(membrane);GO:0016021(integral component of membrane)	*	K17086|TM9SF2_4|http://www.genome.jp/dbget-bin/www_bget?ko:K17086	*	*	*	*
11.409.1	CAA10770.1	reverse transcriptase-like [Bos taurus]	*	GO:0005886(plasma membrane);GO:0016020(membrane);GO:0031225(anchored component of membrane);GO:0005578(extracellular matrix)	GO:0043395(heparan sulfate proteoglycan binding)	K08111|GPC5|http://www.genome.jp/dbget-bin/www_bget?ko:K08111	*	*	Proton-coupled	Proton-coupled folate transporter OS=Bos taurus OX=9913 GN=SLC46A1 PE=2 SV=1
11.410.1	*	*	*	*	*	*	*	*	*	*
11.413.1	*	*	*	*	*	*	*	*	*	*
11.414.1	CAA10770.1	reverse transcriptase-like [Bos taurus]	GO:0006468(protein phosphorylation);GO:0045333(cellular respiration)	GO:0005739(mitochondrion)	GO:0004672(protein kinase activity);GO:0044822(RNA binding)	K09228|KRAB|http://www.genome.jp/dbget-bin/www_bget?ko:K09228	*	*	*	*
11.415.1	*	*	*	*	*	*	*	*	*	*
11.418.1	*	*	*	*	*	*	*	*	*	*
11.419.1	*	*	*	*	*	*	*	*	*	*
11.421.1	XP_014957662.1	PREDICTED: LOW QUALITY PROTEIN: DNA repair protein complementing XP-C cells isoform X1 [Ovis aries]	GO:0008215(spermine metabolic process);GO:0055114(oxidation-reduction process)	GO:0005777(peroxisome)	GO:0052899(N(1),N(12)-diacetylspermine:oxygen oxidoreductase (3-acetamidopropanal-forming) activity);GO:0052901(spermine:oxygen oxidoreductase (spermidine-forming) activity);GO:0052902(spermidine:oxygen oxidoreductase (3-aminopropanal-forming) activity);GO:0052903(N1-acetylspermine:oxygen oxidoreductase (3-acetamidopropanal-forming) activity);GO:0052904(N1-acetylspermidine:oxygen oxidoreductase (…	K10838|XPC|http://www.genome.jp/dbget-bin/www_bget?ko:K10838	ko03420(Nucleotide excision repair)	*	*	*
11.422.1	ELR50155.1	Small ubiquitin-related modifier 1 [Bos mutus]	*	*	*	K06727|FCRL, IRTA|http://www.genome.jp/dbget-bin/www_bget?ko:K06727	*	*	*	*
11.423.1	*	*	*	*	*	*	*	*	*	*
11.426.1	*	*	*	*	*	*	*	*	*	*
11.427.1	ELR59748.1	hypothetical protein M91_15431, partial [Bos mutus]	GO:0000122(negative regulation of transcription by RNA polymerase II);GO:0008284(positive regulation of cell population proliferation);GO:0016571(histone methylation);GO:0016574(histone ubiquitination);GO:0021510(spinal cord development);GO:0032526(response to retinoic acid);GO:0032682(negative regulation of chemokine production);GO:0042518(negative regulation of tyrosine phosphorylation of STAT …	GO:0001739(sex chromatin);GO:0005575(cellular_component);GO:0005634(nucleus);GO:0005730(nucleolus);GO:0032993(protein-DNA complex);GO:0035098(ESC/E(Z) complex)	GO:0000979(RNA polymerase II core promoter sequence-specific DNA binding);GO:0003682(chromatin binding);GO:0003723(RNA binding);GO:0005515(protein binding);GO:0031490(chromatin DNA binding);GO:0035064(methylated histone binding);GO:0042054(histone methyltransferase activity);GO:0043565(sequence-specific DNA binding);GO:1990841(promoter-specific chromatin binding)	K14740|MT3|http://www.genome.jp/dbget-bin/www_bget?ko:K14740	*	*	Polycomb	Polycomb protein Suz12 OS=Mus musculus OX=10090 GN=Suz12 PE=1 SV=2
11.428.1	XP_016063108.1	PREDICTED: polycomb protein SUZ12 isoform X1 [Miniopterus natalensis]	GO:0000122(negative regulation of transcription by RNA polymerase II);GO:0008284(positive regulation of cell population proliferation);GO:0016571(histone methylation);GO:0016574(histone ubiquitination);GO:0021510(spinal cord development);GO:0032526(response to retinoic acid);GO:0032682(negative regulation of chemokine production);GO:0042518(negative regulation of tyrosine phosphorylation of STAT …	GO:0001739(sex chromatin);GO:0005575(cellular_component);GO:0005634(nucleus);GO:0005730(nucleolus);GO:0032993(protein-DNA complex);GO:0035098(ESC/E(Z) complex)	GO:0000979(RNA polymerase II core promoter sequence-specific DNA binding);GO:0003682(chromatin binding);GO:0003723(RNA binding);GO:0005515(protein binding);GO:0031490(chromatin DNA binding);GO:0035064(methylated histone binding);GO:0042054(histone methyltransferase activity);GO:0043565(sequence-specific DNA binding);GO:1990841(promoter-specific chromatin binding)	K11463|SUZ12|http://www.genome.jp/dbget-bin/www_bget?ko:K11463	*	*	Polycomb	Polycomb protein SUZ12 OS=Homo sapiens OX=9606 GN=SUZ12 PE=1 SV=3
11.430.1	*	*	*	*	*	*	*	*	*	*
11.431.1	XP_017919746.1	PREDICTED: E3 ubiquitin-protein ligase RNF135 isoform X2 [Capra hircus]	*	*	*	K16272|RNF135|http://www.genome.jp/dbget-bin/www_bget?ko:K16272	*	KOG2177(O)(Predicted E3 ubiquitin ligase)	E3	E3 ubiquitin-protein ligase RNF135 OS=Homo sapiens OX=9606 GN=RNF135 PE=1 SV=2
11.433.1	XP_012036201.1	PREDICTED: mothers against decapentaplegic homolog 6 isoform X2 [Ovis aries]	GO:0006810(transport);GO:0055085(transmembrane transport);GO:0006351(transcription, DNA-templated);GO:0006468(protein phosphorylation);GO:0007049(cell cycle);GO:0016032(viral process);GO:0045737(positive regulation of cyclin-dependent protein serine/threonine kinase activity);GO:0045944(positive regulation of transcription by RNA polymerase II);GO:0051301(cell division);GO:1900364(negative regula…	GO:0016021(integral component of membrane);GO:0016020(membrane);GO:0000307(cyclin-dependent protein kinase holoenzyme complex);GO:0005634(nucleus);GO:0008024(cyclin/CDK positive transcription elongation factor complex)	GO:0005215(transporter activity);GO:0003682(chromatin binding);GO:0008134(transcription factor binding);GO:0016538(cyclin-dependent protein serine/threonine kinase regulator activity);GO:0019901(protein kinase binding);GO:0044212(transcription regulatory region DNA binding);GO:0070063(RNA polymerase binding);GO:0097322(7SK snRNA binding)	K04358|FGF|http://www.genome.jp/dbget-bin/www_bget?ko:K04358	ko04810(Regulation of actin cytoskeleton);ko04010(MAPK signaling pathway);ko04151(PI3K-Akt signaling pathway);ko04015(Rap1 signaling pathway);ko04014(Ras signaling pathway)	*	*	*
11.434.1	XP_011955678.1	PREDICTED: uncharacterized protein LOC105603605 [Ovis aries]	*	*	*	K06727|FCRL, IRTA|http://www.genome.jp/dbget-bin/www_bget?ko:K06727	*	*	*	*
11.437.1	XP_012013722.1	PREDICTED: F-box/LRR-repeat protein 2 isoform X4 [Ovis aries musimon]	*	*	*	*	*	*	*	*
11.438.1	ELR59872.1	hypothetical protein M91_19863, partial [Bos mutus]	GO:0001580(detection of chemical stimulus involved in sensory perception of bitter taste);GO:0007186(G protein-coupled receptor signaling pathway);GO:0007165(signal transduction);GO:0050896(response to stimulus);GO:0050909(sensory perception of taste)	GO:0016021(integral component of membrane);GO:0016020(membrane)	GO:0004871(obsolete signal transducer activity);GO:0033038(bitter taste receptor activity);GO:0004930(G protein-coupled receptor activity)	K10838|XPC|http://www.genome.jp/dbget-bin/www_bget?ko:K10838	ko03420(Nucleotide excision repair)	*	*	*
11.443.1	NP_001193721.1	natural cytotoxicity triggering receptor 3 ligand 1 precursor [Bos taurus]	*	*	*	K01106|E3.1.3.56|http://www.genome.jp/dbget-bin/www_bget?ko:K01106	ko04070(Phosphatidylinositol signaling system);ko00562(Inositol phosphate metabolism)	*	*	*
11.445.1	*	*	*	*	*	*	*	*	*	*
11.448.1	XP_011989753.1	PREDICTED: EF-hand calcium-binding domain-containing protein 1 isoform X2 [Ovis aries musimon]	*	*	*	K10838|XPC|http://www.genome.jp/dbget-bin/www_bget?ko:K10838	ko03420(Nucleotide excision repair)	*	*	*
11.45.1	*	*	*	*	*	*	*	*	*	*
11.450.1	CAA10770.1	reverse transcriptase-like [Bos taurus]	*	*	*	K08111|GPC5|http://www.genome.jp/dbget-bin/www_bget?ko:K08111	*	*	*	*
11.451.1	*	*	*	*	*	*	*	*	*	*
11.460.1	ELR54602.1	LINE-1 reverse transcriptase-like protein [Bos mutus]	*	*	*	K04358|FGF|http://www.genome.jp/dbget-bin/www_bget?ko:K04358	ko04810(Regulation of actin cytoskeleton);ko04010(MAPK signaling pathway);ko04151(PI3K-Akt signaling pathway);ko04015(Rap1 signaling pathway);ko04014(Ras signaling pathway)	*	LINE-1	LINE-1 retrotransposable element ORF2 protein OS=Mus musculus OX=10090 GN=Pol PE=1 SV=2
11.463.1	XP_010819747.1	PREDICTED: transmembrane 9 superfamily member 2-like isoform X2 [Bos taurus]	GO:0001580(detection of chemical stimulus involved in sensory perception of bitter taste);GO:0007186(G protein-coupled receptor signaling pathway);GO:0007165(signal transduction);GO:0050896(response to stimulus);GO:0050909(sensory perception of taste)	GO:0016020(membrane);GO:0016021(integral component of membrane)	GO:0004871(obsolete signal transducer activity);GO:0033038(bitter taste receptor activity);GO:0004930(G protein-coupled receptor activity)	K17086|TM9SF2_4|http://www.genome.jp/dbget-bin/www_bget?ko:K17086	*	*	*	*
11.464.1	AAC52010.1	mariner transposase [Homo sapiens]	GO:0000729(DNA double-strand break processing);GO:0000737(DNA catabolic process, endonucleolytic);GO:0006303(double-strand break repair via nonhomologous end joining);GO:0008283(cell population proliferation);GO:0010452(histone H3-K36 methylation);GO:0015074(DNA integration);GO:0031297(replication fork processing);GO:0044774(mitotic DNA integrity checkpoint);GO:0051568(histone H3-K4 methylation);…	GO:0000793(condensed chromosome);GO:0005634(nucleus);GO:0035861(site of double-strand break);GO:0005694(chromosome)	GO:0000014(single-stranded DNA endodeoxyribonuclease activity);GO:0003690(double-stranded DNA binding);GO:0003697(single-stranded DNA binding);GO:0004519(endonuclease activity);GO:0005515(protein binding);GO:0008270(zinc ion binding);GO:0042800(histone methyltransferase activity (H3-K4 specific));GO:0042803(protein homodimerization activity);GO:0043566(DNA binding);GO:0044547(DNA topoisomerase bi…	K11433|SETMAR|http://www.genome.jp/dbget-bin/www_bget?ko:K11433	ko00310(Lysine degradation)	*	Histone-lysine	Histone-lysine N-methyltransferase SETMAR OS=Homo sapiens OX=9606 GN=SETMAR PE=1 SV=2
11.465.1	XP_005894445.1	PREDICTED: taste receptor type 2 member 42, partial [Bos mutus]	GO:0001580(detection of chemical stimulus involved in sensory perception of bitter taste);GO:0007186(G protein-coupled receptor signaling pathway);GO:0007165(signal transduction);GO:0050896(response to stimulus);GO:0050909(sensory perception of taste)	GO:0016021(integral component of membrane);GO:0016020(membrane)	GO:0004871(obsolete signal transducer activity);GO:0033038(bitter taste receptor activity);GO:0004930(G protein-coupled receptor activity)	K08474|TAS2R|http://www.genome.jp/dbget-bin/www_bget?ko:K08474	ko04742(Taste transduction)	*	*	*
11.469.1	ELR49073.1	hypothetical protein M91_10594, partial [Bos mutus]	GO:0008215(spermine metabolic process);GO:0055114(oxidation-reduction process)	GO:0005777(peroxisome)	GO:0052899(N(1),N(12)-diacetylspermine:oxygen oxidoreductase (3-acetamidopropanal-forming) activity);GO:0052901(spermine:oxygen oxidoreductase (spermidine-forming) activity);GO:0052902(spermidine:oxygen oxidoreductase (3-aminopropanal-forming) activity);GO:0052903(N1-acetylspermine:oxygen oxidoreductase (3-acetamidopropanal-forming) activity);GO:0052904(N1-acetylspermidine:oxygen oxidoreductase (…	K14740|MT3|http://www.genome.jp/dbget-bin/www_bget?ko:K14740	*	*	*	*
11.471.1	*	*	*	*	*	*	*	*	*	*
11.472.1	*	*	*	*	*	*	*	*	*	*
11.475.1	*	*	*	*	*	*	*	*	*	*
11.476.1	CAA10770.1	reverse transcriptase-like [Bos taurus]	GO:0006468(protein phosphorylation);GO:0045333(cellular respiration);GO:0006355(regulation of transcription, DNA-templated)	GO:0005739(mitochondrion);GO:0005622(intracellular)	GO:0004672(protein kinase activity);GO:0044822(RNA binding);GO:0003676(nucleic acid binding)	K09228|KRAB|http://www.genome.jp/dbget-bin/www_bget?ko:K09228	*	*	*	*
11.476.2	CAA10770.1	reverse transcriptase-like [Bos taurus]	GO:0006468(protein phosphorylation);GO:0045333(cellular respiration);GO:0006355(regulation of transcription, DNA-templated)	GO:0005739(mitochondrion);GO:0005622(intracellular)	GO:0004672(protein kinase activity);GO:0044822(RNA binding);GO:0003676(nucleic acid binding)	K09228|KRAB|http://www.genome.jp/dbget-bin/www_bget?ko:K09228	*	*	*	*
11.477.1	*	*	*	*	*	*	*	*	*	*
11.478.1	XP_014958889.1	PREDICTED: uncharacterized protein LOC106991855 [Ovis aries]	GO:0008215(spermine metabolic process);GO:0055114(oxidation-reduction process)	GO:0005777(peroxisome)	GO:0052899(N(1),N(12)-diacetylspermine:oxygen oxidoreductase (3-acetamidopropanal-forming) activity);GO:0052901(spermine:oxygen oxidoreductase (spermidine-forming) activity);GO:0052902(spermidine:oxygen oxidoreductase (3-aminopropanal-forming) activity);GO:0052903(N1-acetylspermine:oxygen oxidoreductase (3-acetamidopropanal-forming) activity);GO:0052904(N1-acetylspermidine:oxygen oxidoreductase (…	K10838|XPC|http://www.genome.jp/dbget-bin/www_bget?ko:K10838	ko03420(Nucleotide excision repair)	*	*	*
11.482.1	XP_012025707.1	PREDICTED: peripheral-type benzodiazepine receptor-associated protein 1 isoform X7 [Ovis aries musimon]	*	*	*	K19922|BZRAP1, RIMBP1|http://www.genome.jp/dbget-bin/www_bget?ko:K19922	*	KOG3632(TZ)(Peripheral benzodiazepine receptor PRAX-1)	Peripheral-type	Peripheral-type benzodiazepine receptor-associated protein 1 OS=Homo sapiens OX=9606 GN=TSPOAP1 PE=1 SV=2
11.482.2	XP_012025704.1	PREDICTED: peripheral-type benzodiazepine receptor-associated protein 1 isoform X4 [Ovis aries musimon]	*	*	*	K19922|BZRAP1, RIMBP1|http://www.genome.jp/dbget-bin/www_bget?ko:K19922	*	KOG3632(TZ)(Peripheral benzodiazepine receptor PRAX-1)	Peripheral-type	Peripheral-type benzodiazepine receptor-associated protein 1 OS=Homo sapiens OX=9606 GN=TSPOAP1 PE=1 SV=2
11.482.3	XP_012025707.1	PREDICTED: peripheral-type benzodiazepine receptor-associated protein 1 isoform X7 [Ovis aries musimon]	*	*	*	K19922|BZRAP1, RIMBP1|http://www.genome.jp/dbget-bin/www_bget?ko:K19922	*	KOG3632(TZ)(Peripheral benzodiazepine receptor PRAX-1)	Peripheral-type	Peripheral-type benzodiazepine receptor-associated protein 1 OS=Homo sapiens OX=9606 GN=TSPOAP1 PE=1 SV=2
11.483.1	XP_019817827.1	PREDICTED: protein CDV3 homolog isoform X3 [Bos indicus]	*	*	*	*	*	*	Protein	Protein CDV3 OS=Mus musculus OX=10090 GN=Cdv3 PE=1 SV=2
11.484.1	*	*	*	*	*	*	*	*	*	*
11.485.1	XP_012000934.1	PREDICTED: A-kinase anchor protein 13 isoform X14 [Ovis aries musimon]	*	*	*	K16529|AKAP13|http://www.genome.jp/dbget-bin/www_bget?ko:K16529	*	KOG3520(T)(Predicted guanine nucleotide exchange factor)	A-kinase	A-kinase anchor protein 13 OS=Homo sapiens OX=9606 GN=AKAP13 PE=1 SV=2
11.486.1	XP_012000949.1	PREDICTED: A-kinase anchor protein 13 isoform X1 [Ovis aries musimon]	*	*	*	K16529|AKAP13|http://www.genome.jp/dbget-bin/www_bget?ko:K16529	*	*	A-kinase	A-kinase anchor protein 13 OS=Homo sapiens OX=9606 GN=AKAP13 PE=1 SV=2
11.486.10	XP_012000945.1	PREDICTED: A-kinase anchor protein 13 isoform X22 [Ovis aries musimon]	*	*	*	K16529|AKAP13|http://www.genome.jp/dbget-bin/www_bget?ko:K16529	*	*	A-kinase	A-kinase anchor protein 13 OS=Homo sapiens OX=9606 GN=AKAP13 PE=1 SV=2
11.486.11	XP_012000940.1	PREDICTED: A-kinase anchor protein 13 isoform X20 [Ovis aries musimon]	*	*	*	K16529|AKAP13|http://www.genome.jp/dbget-bin/www_bget?ko:K16529	*	*	A-kinase	A-kinase anchor protein 13 OS=Homo sapiens OX=9606 GN=AKAP13 PE=1 SV=2
11.486.12	XP_012000940.1	PREDICTED: A-kinase anchor protein 13 isoform X20 [Ovis aries musimon]	*	*	*	K16529|AKAP13|http://www.genome.jp/dbget-bin/www_bget?ko:K16529	*	*	A-kinase	A-kinase anchor protein 13 OS=Homo sapiens OX=9606 GN=AKAP13 PE=1 SV=2
11.486.13	XP_012000938.1	PREDICTED: A-kinase anchor protein 13 isoform X18 [Ovis aries musimon]	*	*	*	K16529|AKAP13|http://www.genome.jp/dbget-bin/www_bget?ko:K16529	*	*	A-kinase	A-kinase anchor protein 13 OS=Homo sapiens OX=9606 GN=AKAP13 PE=1 SV=2
11.486.2	XP_012000938.1	PREDICTED: A-kinase anchor protein 13 isoform X18 [Ovis aries musimon]	*	*	*	K16529|AKAP13|http://www.genome.jp/dbget-bin/www_bget?ko:K16529	*	*	A-kinase	A-kinase anchor protein 13 OS=Homo sapiens OX=9606 GN=AKAP13 PE=1 SV=2
11.486.3	XP_012000949.1	PREDICTED: A-kinase anchor protein 13 isoform X1 [Ovis aries musimon]	*	*	*	K16529|AKAP13|http://www.genome.jp/dbget-bin/www_bget?ko:K16529	*	*	A-kinase	A-kinase anchor protein 13 OS=Rattus norvegicus OX=10116 GN=Akap13 PE=1 SV=2
11.486.4	XP_011953817.1	PREDICTED: A-kinase anchor protein 13 isoform X12 [Ovis aries]	*	*	*	K16529|AKAP13|http://www.genome.jp/dbget-bin/www_bget?ko:K16529	*	*	A-kinase	A-kinase anchor protein 13 OS=Homo sapiens OX=9606 GN=AKAP13 PE=1 SV=2
11.486.5	XP_011953815.1	PREDICTED: A-kinase anchor protein 13 isoform X10 [Ovis aries]	*	*	*	K16529|AKAP13|http://www.genome.jp/dbget-bin/www_bget?ko:K16529	*	*	A-kinase	A-kinase anchor protein 13 OS=Homo sapiens OX=9606 GN=AKAP13 PE=1 SV=2
11.486.6	XP_011953815.1	PREDICTED: A-kinase anchor protein 13 isoform X10 [Ovis aries]	*	*	*	K16529|AKAP13|http://www.genome.jp/dbget-bin/www_bget?ko:K16529	*	*	A-kinase	A-kinase anchor protein 13 OS=Homo sapiens OX=9606 GN=AKAP13 PE=1 SV=2
11.486.7	XP_012000940.1	PREDICTED: A-kinase anchor protein 13 isoform X20 [Ovis aries musimon]	*	*	*	K16529|AKAP13|http://www.genome.jp/dbget-bin/www_bget?ko:K16529	*	*	A-kinase	A-kinase anchor protein 13 OS=Rattus norvegicus OX=10116 GN=Akap13 PE=1 SV=2
11.486.8	XP_011953817.1	PREDICTED: A-kinase anchor protein 13 isoform X12 [Ovis aries]	*	*	*	K16529|AKAP13|http://www.genome.jp/dbget-bin/www_bget?ko:K16529	*	*	A-kinase	A-kinase anchor protein 13 OS=Rattus norvegicus OX=10116 GN=Akap13 PE=1 SV=2
11.486.9	XP_011953814.1	PREDICTED: A-kinase anchor protein 13 isoform X9 [Ovis aries]	*	*	*	K16529|AKAP13|http://www.genome.jp/dbget-bin/www_bget?ko:K16529	*	*	A-kinase	A-kinase anchor protein 13 OS=Homo sapiens OX=9606 GN=AKAP13 PE=1 SV=2
11.487.1	CAA10770.1	reverse transcriptase-like [Bos taurus]	*	*	*	K08111|GPC5|http://www.genome.jp/dbget-bin/www_bget?ko:K08111	*	*	*	*
11.488.1	*	*	*	*	*	*	*	*	*	*
11.490.1	*	*	*	*	*	*	*	*	*	*
11.491.1	XP_014957662.1	PREDICTED: LOW QUALITY PROTEIN: DNA repair protein complementing XP-C cells isoform X1 [Ovis aries]	GO:0006355(regulation of transcription, DNA-templated)	GO:0005622(intracellular)	GO:0003676(nucleic acid binding)	K10838|XPC|http://www.genome.jp/dbget-bin/www_bget?ko:K10838	ko03420(Nucleotide excision repair)	*	*	*
11.492.1	CAA10770.1	reverse transcriptase-like [Bos taurus]	*	GO:0005886(plasma membrane);GO:0016020(membrane);GO:0031225(anchored component of membrane);GO:0005578(extracellular matrix)	GO:0043395(heparan sulfate proteoglycan binding)	K08111|GPC5|http://www.genome.jp/dbget-bin/www_bget?ko:K08111	*	*	*	*
11.495.1	XP_015313994.1	PREDICTED: coilin isoform X3 [Bos taurus]	*	*	*	K13150|COIL, CLN80|http://www.genome.jp/dbget-bin/www_bget?ko:K13150	*	*	Coilin	Coilin OS=Homo sapiens OX=9606 GN=COIL PE=1 SV=1
11.496.1	*	*	*	*	*	*	*	*	*	*
11.498.1	ELR48604.1	hypothetical protein M91_19605 [Bos mutus]	*	*	*	K09228|KRAB|http://www.genome.jp/dbget-bin/www_bget?ko:K09228	*	*	LINE-1	LINE-1 reverse transcriptase homolog OS=Nycticebus coucang OX=9470 PE=4 SV=1
11.499.1	*	*	*	*	*	*	*	*	*	*
11.5.1	*	*	*	*	*	*	*	*	*	*
11.501.1	ELR47484.1	Sodium channel protein type 7 subunit alpha, partial [Bos mutus]	*	*	*	K17086|TM9SF2_4|http://www.genome.jp/dbget-bin/www_bget?ko:K17086	*	*	*	*
11.502.1	*	*	*	*	*	*	*	*	*	*
11.507.1	*	*	*	*	*	*	*	*	*	*
11.509.1	*	*	*	*	*	*	*	*	*	*
11.520.1	*	*	*	*	*	*	*	*	*	*
11.528.1	XP_014953883.1	PREDICTED: LOW QUALITY PROTEIN: uncharacterized protein LOC101107878 isoform X1 [Ovis aries]	*	*	*	K12031|TRIM65|http://www.genome.jp/dbget-bin/www_bget?ko:K12031	*	*	Tripartite	Tripartite motif-containing protein 65 OS=Homo sapiens OX=9606 GN=TRIM65 PE=1 SV=3
11.529.1	XP_019794313.1	PREDICTED: 39S ribosomal protein L38, mitochondrial [Tursiops truncatus]	*	GO:0005739(mitochondrion)	*	K17419|MRPL38|http://www.genome.jp/dbget-bin/www_bget?ko:K17419	*	*	39S	39S ribosomal protein L38, mitochondrial OS=Bos taurus OX=9913 GN=MRPL38 PE=1 SV=2
11.534.1	*	*	*	*	*	*	*	*	*	*
11.535.1	*	*	*	*	*	*	*	*	*	*
11.540.1	*	*	*	*	*	*	*	*	*	*
11.541.1	XP_010819747.1	PREDICTED: transmembrane 9 superfamily member 2-like isoform X2 [Bos taurus]	GO:0001580(detection of chemical stimulus involved in sensory perception of bitter taste);GO:0007186(G protein-coupled receptor signaling pathway);GO:0007165(signal transduction);GO:0050896(response to stimulus);GO:0050909(sensory perception of taste);GO:0001525(angiogenesis);GO:0010812(negative regulation of cell-substrate adhesion);GO:0016525(negative regulation of angiogenesis);GO:0030154(cell…	GO:0016020(membrane);GO:0016021(integral component of membrane);GO:0005615(extracellular space)	GO:0004871(obsolete signal transducer activity);GO:0033038(bitter taste receptor activity);GO:0004930(G protein-coupled receptor activity);GO:0030971(receptor tyrosine kinase binding);GO:0046872(metal ion binding)	K17086|TM9SF2_4|http://www.genome.jp/dbget-bin/www_bget?ko:K17086	*	*	*	*
11.542.1	BAA90890.1	unnamed protein product [Homo sapiens]	GO:0007223(Wnt signaling pathway, calcium modulating pathway);GO:0035194(posttranscriptional gene silencing by RNA);GO:0035195(gene silencing by miRNA);GO:0035278(miRNA mediated inhibition of translation);GO:0048015(phosphatidylinositol-mediated signaling);GO:0060213(positive regulation of nuclear-transcribed mRNA poly(A) tail shortening);GO:1900153(positive regulation of nuclear-transcribed mRNA…	GO:0005829(cytosol)	GO:0000166(nucleotide binding);GO:0003723(RNA binding);GO:0005515(protein binding)	*	*	*	*	*
11.543.1	*	*	*	*	*	*	*	*	*	*
11.549.1	DAA27110.1	TPA: bitter taste receptor Bota-T2R65A-like [Bos taurus]	*	*	*	*	*	*	*	*
11.550.1	XP_011964943.1	PREDICTED: ubiquitin carboxyl-terminal hydrolase 36 isoform X2 [Ovis aries musimon]	GO:1903955(positive regulation of protein targeting to mitochondrion);GO:0006511(ubiquitin-dependent protein catabolic process);GO:0016579(protein deubiquitination);GO:1903146(regulation of autophagy of mitochondrion)	GO:0005730(nucleolus);GO:0005634(nucleus)	GO:0044822(RNA binding);GO:0036459(thiol-dependent ubiquitinyl hydrolase activity);GO:0004843(thiol-dependent ubiquitin-specific protease activity)	K11855|USP36_42|http://www.genome.jp/dbget-bin/www_bget?ko:K11855	*	*	Ubiquitin	Ubiquitin carboxyl-terminal hydrolase 36 OS=Homo sapiens OX=9606 GN=USP36 PE=1 SV=4
11.556.1	*	*	*	*	*	*	*	*	*	*
11.561.1	XP_014406451.1	PREDICTED: uncharacterized protein LOC106728497 [Camelus ferus]	*	*	*	*	*	*	*	*
11.563.1	*	*	*	*	*	*	*	*	*	*
11.565.1	*	*	*	*	*	*	*	*	*	*
11.566.1	ABR01162.1	endonuclease/reverse transcriptase [Sus scrofa]	*	*	*	*	*	*	LINE-1	LINE-1 reverse transcriptase homolog OS=Nycticebus coucang OX=9470 PE=4 SV=1
11.569.1	*	*	*	*	*	*	*	*	*	*
11.574.1	*	*	*	*	*	*	*	*	*	*
11.574.2	XP_008518668.1	PREDICTED: protein disulfide-isomerase [Equus przewalskii]	GO:0018401(peptidyl-proline hydroxylation to 4-hydroxy-L-proline);GO:1902175(regulation of oxidative stress-induced intrinsic apoptotic signaling pathway);GO:0034976(response to endoplasmic reticulum stress);GO:0045454(cell redox homeostasis);GO:0006457(protein folding);GO:0046598(positive regulation of viral entry into host cell);GO:0071456(cellular response to hypoxia)	GO:0005886(plasma membrane);GO:0005788(endoplasmic reticulum lumen);GO:0016020(membrane);GO:0005783(endoplasmic reticulum);GO:0042470(melanosome);GO:0005793(endoplasmic reticulum-Golgi intermediate compartment);GO:0005925(focal adhesion);GO:0009897(external side of plasma membrane);GO:0016222(procollagen-proline 4-dioxygenase complex);GO:0031012(extracellular matrix);GO:0034663(endoplasmic reticu…	GO:0004656(procollagen-proline 4-dioxygenase activity);GO:0003756(protein disulfide isomerase activity);GO:0046982(protein heterodimerization activity);GO:0016853(isomerase activity);GO:0031545(peptidyl-proline 4-dioxygenase activity);GO:0005178(integrin binding);GO:0005515(protein binding);GO:0019899(enzyme binding);GO:0044822(RNA binding)	K09580|PDIA1, P4HB|http://www.genome.jp/dbget-bin/www_bget?ko:K09580	ko04141(Protein processing in endoplasmic reticulum)	KOG0190(O)(Protein disulfide isomerase (prolyl 4-hydroxylase beta subunit))	Protein	Protein disulfide-isomerase OS=Bos taurus OX=9913 GN=P4HB PE=1 SV=1
11.575.1	XP_004269030.1	PREDICTED: proteasome assembly chaperone 3 [Orcinus orca]	*	GO:0000502(proteasome complex)	*	K11877|PSMG3, PAC3|http://www.genome.jp/dbget-bin/www_bget?ko:K11877	*	*	Proteasome	Proteasome assembly chaperone 3 OS=Bos taurus OX=9913 GN=PSMG3 PE=2 SV=1
11.580.1	ELR51300.1	PR domain zinc finger protein 12, partial [Bos mutus]	*	*	*	K12347|SLC11A, NRAMP|http://www.genome.jp/dbget-bin/www_bget?ko:K12347	ko04142(Lysosome)	*	*	*
11.581.1	*	*	*	*	*	*	*	*	*	*
11.589.1	*	*	*	*	*	*	*	*	*	*
11.592.1	*	*	*	*	*	*	*	*	*	*
11.593.1	XP_010855494.1	PREDICTED: LOW QUALITY PROTEIN: cohesin subunit SA-2 [Bison bison bison]	GO:0008215(spermine metabolic process);GO:0055114(oxidation-reduction process)	GO:0005777(peroxisome)	GO:0052899(N(1),N(12)-diacetylspermine:oxygen oxidoreductase (3-acetamidopropanal-forming) activity);GO:0052901(spermine:oxygen oxidoreductase (spermidine-forming) activity);GO:0052902(spermidine:oxygen oxidoreductase (3-aminopropanal-forming) activity);GO:0052903(N1-acetylspermine:oxygen oxidoreductase (3-acetamidopropanal-forming) activity);GO:0052904(N1-acetylspermidine:oxygen oxidoreductase (…	*	*	*	*	*
11.594.1	XP_014957662.1	PREDICTED: LOW QUALITY PROTEIN: DNA repair protein complementing XP-C cells isoform X1 [Ovis aries]	*	*	*	K10838|XPC|http://www.genome.jp/dbget-bin/www_bget?ko:K10838	ko03420(Nucleotide excision repair)	*	*	*
11.595.1	XP_012785659.1	PREDICTED: RNA-binding protein 4 [Ochotona princeps]	*	*	GO:0000166(nucleotide binding);GO:0003676(nucleic acid binding);GO:0008270(zinc ion binding);GO:0046872(metal ion binding)	K13187|RBM4|http://www.genome.jp/dbget-bin/www_bget?ko:K13187	*	*	RNA-binding	RNA-binding protein 4B OS=Sus scrofa OX=9823 GN=RBM4B PE=2 SV=1
11.596.1	*	*	*	*	*	*	*	*	*	*
11.597.1	XP_010804635.1	PREDICTED: transmembrane protein 128 isoform X2 [Bos taurus]	*	GO:0016021(integral component of membrane);GO:0016020(membrane)	*	*	*	*	Transmembrane	Transmembrane and coiled-coil domain-containing protein 5B OS=Bos taurus OX=9913 GN=TMCO5B PE=2 SV=1
11.598.1	XP_005966263.1	PREDICTED: uncharacterized protein LOC102339373 [Pantholops hodgsonii]	*	*	*	K00432|gpx|http://www.genome.jp/dbget-bin/www_bget?ko:K00432	ko00590(Arachidonic acid metabolism);ko00480(Glutathione metabolism);ko04918(Thyroid hormone synthesis)	*	*	*
11.599.1	XP_010825158.1	PREDICTED: myomegalin isoform X18 [Bos taurus]	*	*	*	K14740|MT3|http://www.genome.jp/dbget-bin/www_bget?ko:K14740	*	*	*	*
11.60.1	ELR50988.1	hypothetical protein M91_11147, partial [Bos mutus]	*	*	*	K10838|XPC|http://www.genome.jp/dbget-bin/www_bget?ko:K10838	ko03420(Nucleotide excision repair)	*	*	*
11.600.1	XP_011981301.1	PREDICTED: AP-3 complex subunit mu-2 isoform X2 [Ovis aries musimon]	*	*	*	K10838|XPC|http://www.genome.jp/dbget-bin/www_bget?ko:K10838	ko03420(Nucleotide excision repair)	*	*	*
11.601.1	*	*	*	*	*	*	*	*	*	*
11.602.1	CAA10770.1	reverse transcriptase-like [Bos taurus]	*	*	*	K08111|GPC5|http://www.genome.jp/dbget-bin/www_bget?ko:K08111	*	*	*	*
11.603.1	*	*	*	*	*	*	*	*	*	*
11.604.1	*	*	*	*	*	*	*	*	*	*
11.606.1	*	*	*	*	*	*	*	*	*	*
11.607.1	*	*	*	*	*	*	*	*	*	*
11.609.1	ELR45794.1	Protein SGT1 [Bos mutus]	GO:0001580(detection of chemical stimulus involved in sensory perception of bitter taste);GO:0007186(G protein-coupled receptor signaling pathway);GO:0007165(signal transduction);GO:0050896(response to stimulus);GO:0050909(sensory perception of taste)	GO:0016021(integral component of membrane);GO:0016020(membrane)	GO:0004871(obsolete signal transducer activity);GO:0033038(bitter taste receptor activity);GO:0004930(G protein-coupled receptor activity)	K08474|TAS2R|http://www.genome.jp/dbget-bin/www_bget?ko:K08474	ko04742(Taste transduction)	*	*	*
11.611.1	*	*	*	*	*	*	*	*	*	*
11.613.1	XP_014958889.1	PREDICTED: uncharacterized protein LOC106991855 [Ovis aries]	GO:0008215(spermine metabolic process);GO:0055114(oxidation-reduction process)	GO:0005777(peroxisome)	GO:0052899(N(1),N(12)-diacetylspermine:oxygen oxidoreductase (3-acetamidopropanal-forming) activity);GO:0052901(spermine:oxygen oxidoreductase (spermidine-forming) activity);GO:0052902(spermidine:oxygen oxidoreductase (3-aminopropanal-forming) activity);GO:0052903(N1-acetylspermine:oxygen oxidoreductase (3-acetamidopropanal-forming) activity);GO:0052904(N1-acetylspermidine:oxygen oxidoreductase (…	*	*	*	*	*
11.616.1	CAA10770.1	reverse transcriptase-like [Bos taurus]	*	*	*	*	*	*	*	*
11.617.1	*	*	*	*	*	*	*	*	*	*
11.618.1	*	*	*	*	*	*	*	*	*	*
11.620.1	*	*	*	*	*	*	*	*	*	*
11.623.1	XP_019808416.1	PREDICTED: peroxisomal N(1)-acetyl-spermine/spermidine oxidase isoform X2 [Bos indicus]	GO:0008215(spermine metabolic process);GO:0055114(oxidation-reduction process)	GO:0005777(peroxisome)	GO:0052899(N(1),N(12)-diacetylspermine:oxygen oxidoreductase (3-acetamidopropanal-forming) activity);GO:0052901(spermine:oxygen oxidoreductase (spermidine-forming) activity);GO:0052902(spermidine:oxygen oxidoreductase (3-aminopropanal-forming) activity);GO:0052903(N1-acetylspermine:oxygen oxidoreductase (3-acetamidopropanal-forming) activity);GO:0052904(N1-acetylspermidine:oxygen oxidoreductase (…	K14740|MT3|http://www.genome.jp/dbget-bin/www_bget?ko:K14740	*	*	*	*
11.624.1	*	*	*	*	*	*	*	*	*	*
11.626.1	*	*	*	*	*	*	*	*	*	*
11.627.1	*	*	*	*	*	*	*	*	*	*
11.633.1	*	*	*	*	*	*	*	*	*	*
11.636.1	*	*	*	*	*	*	*	*	*	*
11.637.1	*	*	*	*	*	*	*	*	*	*
11.64.1	*	*	*	*	*	*	*	*	*	*
11.642.1	XP_012005016.1	PREDICTED: rho GTPase-activating protein 27 isoform X7 [Ovis aries musimon]	*	*	*	*	*	KOG1451(T)(Oligophrenin-1 and related Rho GTPase-activating proteins)	Rho	Rho GTPase-activating protein 27 OS=Rattus norvegicus OX=10116 GN=Arhgap27 PE=1 SV=1
11.644.1	XP_007180226.1	PREDICTED: protein HEXIM2 isoform X1 [Balaenoptera acutorostrata scammoni]	*	*	*	K15189|HEXIM1_2|http://www.genome.jp/dbget-bin/www_bget?ko:K15189	*	*	*	*
11.651.1	*	*	*	*	*	*	*	*	*	*
11.654.1	CAA10770.1	reverse transcriptase-like [Bos taurus]	GO:0006355(regulation of transcription, DNA-templated)	GO:0005622(intracellular)	GO:0003676(nucleic acid binding)	K09228|KRAB|http://www.genome.jp/dbget-bin/www_bget?ko:K09228	*	*	*	*
11.656.1	*	*	*	*	*	*	*	*	*	*
11.667.1	XP_014948827.1	PREDICTED: basic proline-rich protein-like isoform X1 [Ovis aries]	*	*	*	K04358|FGF|http://www.genome.jp/dbget-bin/www_bget?ko:K04358	ko04810(Regulation of actin cytoskeleton);ko04010(MAPK signaling pathway);ko04151(PI3K-Akt signaling pathway);ko04015(Rap1 signaling pathway);ko04014(Ras signaling pathway)	*	*	*
11.670.1	*	*	*	*	*	*	*	*	*	*
11.676.1	*	*	*	*	*	*	*	*	*	*
11.677.1	*	*	*	*	*	*	*	*	*	*
11.679.1	*	*	*	*	*	*	*	*	*	*
11.68.1	XP_014961252.1	PREDICTED: uncharacterized protein LOC106992064 [Ovis aries musimon]	*	*	*	K10838|XPC|http://www.genome.jp/dbget-bin/www_bget?ko:K10838	ko03420(Nucleotide excision repair)	*	*	*
11.682.1	ELR53454.1	hypothetical protein M91_07156, partial [Bos mutus]	*	*	*	K09228|KRAB|http://www.genome.jp/dbget-bin/www_bget?ko:K09228	*	*	*	*
11.684.1	*	*	*	*	*	*	*	*	*	*
11.69.1	*	*	*	*	*	*	*	*	*	*
11.690.1	XP_004012961.1	PREDICTED: kelch-like protein 11 isoform X1 [Ovis aries]	GO:0030162(regulation of proteolysis);GO:0042787(ubiquitin-dependent protein catabolic process);GO:0043161(proteasome-mediated ubiquitin-dependent protein catabolic process)	GO:0005737(cytoplasm);GO:0019005(SCF ubiquitin ligase complex)	GO:0031625(ubiquitin protein ligase binding)	K10449|KLHL11|http://www.genome.jp/dbget-bin/www_bget?ko:K10449	*	*	Kelch-like	Kelch-like protein 11 OS=Mus musculus OX=10090 GN=Klhl11 PE=1 SV=1
11.692.1	XP_011385226.1	PREDICTED: peptidyl-prolyl cis-trans isomerase FKBP10-like, partial [Pteropus vampyrus]	GO:0006457(protein folding);GO:0061077(chaperone-mediated protein folding);GO:0000413(protein peptidyl-prolyl isomerization)	GO:0005783(endoplasmic reticulum);GO:0005789(endoplasmic reticulum membrane)	GO:0003755(peptidyl-prolyl cis-trans isomerase activity);GO:0005509(calcium ion binding);GO:0005515(protein binding);GO:0005528(FK506 binding);GO:0016853(isomerase activity);GO:0046872(metal ion binding)	K09575|FKBP9_10|http://www.genome.jp/dbget-bin/www_bget?ko:K09575	*	KOG0549(O)(FKBP-type peptidyl-prolyl cis-trans isomerase)	Peptidyl-prolyl	Peptidyl-prolyl cis-trans isomerase FKBP10 OS=Bos taurus OX=9913 GN=FKBP10 PE=2 SV=1
11.702.1	*	*	*	*	*	*	*	*	*	*
11.705.1	*	*	*	*	*	*	*	*	*	*
11.705.2	EDL10181.1	mCG1044704 [Mus musculus]	*	*	*	*	*	*	*	*
11.706.1	*	*	*	*	*	*	*	*	*	*
11.711.1	NP_001040099.1	bitter taste receptor Bota-T2R65A [Bos taurus]	GO:0001580(detection of chemical stimulus involved in sensory perception of bitter taste);GO:0007186(G protein-coupled receptor signaling pathway);GO:0007165(signal transduction);GO:0050896(response to stimulus);GO:0050909(sensory perception of taste);GO:0001525(angiogenesis);GO:0010812(negative regulation of cell-substrate adhesion);GO:0016525(negative regulation of angiogenesis);GO:0030154(cell…	GO:0016021(integral component of membrane);GO:0016020(membrane);GO:0005615(extracellular space)	GO:0004871(obsolete signal transducer activity);GO:0033038(bitter taste receptor activity);GO:0004930(G protein-coupled receptor activity);GO:0030971(receptor tyrosine kinase binding);GO:0046872(metal ion binding)	K08474|TAS2R|http://www.genome.jp/dbget-bin/www_bget?ko:K08474	ko04742(Taste transduction)	*	LINE-1	LINE-1 retrotransposable element ORF2 protein OS=Mus musculus OX=10090 GN=Pol PE=1 SV=2
11.716.1	CAA10770.1	reverse transcriptase-like [Bos taurus]	*	*	*	*	*	*	*	*
11.717.1	*	*	*	*	*	*	*	*	*	*
11.720.1	*	*	*	*	*	*	*	*	*	*
11.724.1	*	*	*	*	*	*	*	*	*	*
11.728.1	*	*	*	*	*	*	*	*	*	*
11.732.1	XP_005693769.1	PREDICTED: proline-rich protein 15-like protein isoform X1 [Capra hircus]	*	*	*	*	*	*	Proline-rich	Proline-rich protein 15-like protein OS=Bos taurus OX=9913 GN=PRR15L PE=3 SV=1
11.735.1	*	*	*	*	*	*	*	*	*	*
11.736.1	XP_005894445.1	PREDICTED: taste receptor type 2 member 42, partial [Bos mutus]	GO:0001580(detection of chemical stimulus involved in sensory perception of bitter taste);GO:0007186(G protein-coupled receptor signaling pathway);GO:0007165(signal transduction);GO:0050896(response to stimulus);GO:0050909(sensory perception of taste);GO:0001525(angiogenesis);GO:0010812(negative regulation of cell-substrate adhesion);GO:0016525(negative regulation of angiogenesis);GO:0030154(cell…	GO:0016021(integral component of membrane);GO:0016020(membrane);GO:0005615(extracellular space)	GO:0004871(obsolete signal transducer activity);GO:0033038(bitter taste receptor activity);GO:0004930(G protein-coupled receptor activity);GO:0030971(receptor tyrosine kinase binding);GO:0046872(metal ion binding)	K08474|TAS2R|http://www.genome.jp/dbget-bin/www_bget?ko:K08474	ko04742(Taste transduction)	*	*	*
11.738.1	*	*	*	*	*	*	*	*	*	*
11.742.1	*	*	*	*	*	*	*	*	*	*
11.743.1	*	*	*	*	*	*	*	*	*	*
11.743.2	*	*	*	*	*	*	*	*	*	*
11.757.1	*	*	*	*	*	*	*	*	*	*
11.759.1	*	*	*	*	*	*	*	*	*	*
11.770.1	*	*	*	*	*	*	*	*	*	*
11.771.1	*	*	*	*	*	*	*	*	*	*
11.775.1	*	*	*	*	*	*	*	*	*	*
11.778.1	*	*	*	*	*	*	*	*	*	*
11.781.1	*	*	*	*	*	*	*	*	*	*
11.783.1	*	*	*	*	*	*	*	*	*	*
11.786.1	XP_012031710.1	PREDICTED: EF-hand calcium-binding domain-containing protein 1-like isoform X2 [Ovis aries]	*	*	*	*	*	*	*	*
11.787.1	*	*	*	*	*	*	*	*	*	*
11.793.1	*	*	*	*	*	*	*	*	*	*
11.793.2	XP_005964986.1	PREDICTED: uncharacterized protein LOC102328566 [Pantholops hodgsonii]	*	*	*	*	*	*	*	*
11.793.3	XP_005964986.1	PREDICTED: uncharacterized protein LOC102328566 [Pantholops hodgsonii]	*	*	*	*	*	*	*	*
11.797.1	DAA18771.1	TPA: hypothetical protein BOS_18870 [Bos taurus]	*	*	*	K02257|COX10|http://www.genome.jp/dbget-bin/www_bget?ko:K02257	ko00190(Oxidative phosphorylation);ko00860(Porphyrin and chlorophyll metabolism)	*	*	*
11.797.2	XP_010841289.1	PREDICTED: uncharacterized protein LOC104990705 [Bison bison bison]	*	*	*	K02257|COX10|http://www.genome.jp/dbget-bin/www_bget?ko:K02257	ko00190(Oxidative phosphorylation);ko00860(Porphyrin and chlorophyll metabolism)	*	*	*
11.797.3	XP_014955275.1	PREDICTED: cadherin-4 isoform X1 [Ovis aries]	*	*	*	K06797|CDH4|http://www.genome.jp/dbget-bin/www_bget?ko:K06797	ko04514(Cell adhesion molecules (CAMs))	*	*	*
11.798.1	ELR50986.1	hypothetical protein M91_11145, partial [Bos mutus]	*	*	*	K10838|XPC|http://www.genome.jp/dbget-bin/www_bget?ko:K10838	ko03420(Nucleotide excision repair)	*	*	*
11.8.1	XP_014959394.1	PREDICTED: elastin isoform X1 [Ovis aries]	GO:0007165(signal transduction);GO:0035023(regulation of Rho protein signal transduction);GO:0043547(positive regulation of GTPase activity);GO:0008215(spermine metabolic process);GO:0055114(oxidation-reduction process)	GO:0005737(cytoplasm);GO:0005925(focal adhesion);GO:0016020(membrane);GO:0005777(peroxisome)	GO:0005096(GTPase activator activity);GO:0008289(lipid binding);GO:0052899(N(1),N(12)-diacetylspermine:oxygen oxidoreductase (3-acetamidopropanal-forming) activity);GO:0052901(spermine:oxygen oxidoreductase (spermidine-forming) activity);GO:0052902(spermidine:oxygen oxidoreductase (3-aminopropanal-forming) activity);GO:0052903(N1-acetylspermine:oxygen oxidoreductase (3-acetamidopropanal-forming) …	K14211|ELN|http://www.genome.jp/dbget-bin/www_bget?ko:K14211	ko04974(Protein digestion and absorption)	*	*	*
11.80.1	*	*	*	*	*	*	*	*	*	*
11.804.1	XP_011989753.1	PREDICTED: EF-hand calcium-binding domain-containing protein 1 isoform X2 [Ovis aries musimon]	*	*	*	K10838|XPC|http://www.genome.jp/dbget-bin/www_bget?ko:K10838	ko03420(Nucleotide excision repair)	*	*	*
11.805.1	*	*	*	*	*	*	*	*	*	*
11.806.1	XP_019808416.1	PREDICTED: peroxisomal N(1)-acetyl-spermine/spermidine oxidase isoform X2 [Bos indicus]	GO:0008215(spermine metabolic process);GO:0055114(oxidation-reduction process)	GO:0005777(peroxisome)	GO:0052899(N(1),N(12)-diacetylspermine:oxygen oxidoreductase (3-acetamidopropanal-forming) activity);GO:0052901(spermine:oxygen oxidoreductase (spermidine-forming) activity);GO:0052902(spermidine:oxygen oxidoreductase (3-aminopropanal-forming) activity);GO:0052903(N1-acetylspermine:oxygen oxidoreductase (3-acetamidopropanal-forming) activity);GO:0052904(N1-acetylspermidine:oxygen oxidoreductase (…	K14740|MT3|http://www.genome.jp/dbget-bin/www_bget?ko:K14740	*	*	*	*
11.807.1	*	*	*	*	*	*	*	*	*	*
11.808.1	XP_011981301.1	PREDICTED: AP-3 complex subunit mu-2 isoform X2 [Ovis aries musimon]	GO:0008215(spermine metabolic process);GO:0055114(oxidation-reduction process)	GO:0005777(peroxisome)	GO:0052899(N(1),N(12)-diacetylspermine:oxygen oxidoreductase (3-acetamidopropanal-forming) activity);GO:0052901(spermine:oxygen oxidoreductase (spermidine-forming) activity);GO:0052902(spermidine:oxygen oxidoreductase (3-aminopropanal-forming) activity);GO:0052903(N1-acetylspermine:oxygen oxidoreductase (3-acetamidopropanal-forming) activity);GO:0052904(N1-acetylspermidine:oxygen oxidoreductase (…	K10838|XPC|http://www.genome.jp/dbget-bin/www_bget?ko:K10838	ko03420(Nucleotide excision repair)	*	*	*
11.810.1	XP_014957662.1	PREDICTED: LOW QUALITY PROTEIN: DNA repair protein complementing XP-C cells isoform X1 [Ovis aries]	GO:0008215(spermine metabolic process);GO:0055114(oxidation-reduction process)	GO:0005777(peroxisome)	GO:0052899(N(1),N(12)-diacetylspermine:oxygen oxidoreductase (3-acetamidopropanal-forming) activity);GO:0052901(spermine:oxygen oxidoreductase (spermidine-forming) activity);GO:0052902(spermidine:oxygen oxidoreductase (3-aminopropanal-forming) activity);GO:0052903(N1-acetylspermine:oxygen oxidoreductase (3-acetamidopropanal-forming) activity);GO:0052904(N1-acetylspermidine:oxygen oxidoreductase (…	K10838|XPC|http://www.genome.jp/dbget-bin/www_bget?ko:K10838	ko03420(Nucleotide excision repair)	*	*	*
11.811.1	CAA10770.1	reverse transcriptase-like [Bos taurus]	*	*	*	K10838|XPC|http://www.genome.jp/dbget-bin/www_bget?ko:K10838	ko03420(Nucleotide excision repair)	*	*	*
11.812.1	CAA10770.1	reverse transcriptase-like [Bos taurus]	*	GO:0005886(plasma membrane);GO:0016020(membrane);GO:0031225(anchored component of membrane);GO:0005578(extracellular matrix)	GO:0043395(heparan sulfate proteoglycan binding)	K08111|GPC5|http://www.genome.jp/dbget-bin/www_bget?ko:K08111	*	*	*	*
11.814.1	XP_005894445.1	PREDICTED: taste receptor type 2 member 42, partial [Bos mutus]	GO:0001580(detection of chemical stimulus involved in sensory perception of bitter taste);GO:0007186(G protein-coupled receptor signaling pathway);GO:0007165(signal transduction);GO:0050896(response to stimulus);GO:0050909(sensory perception of taste)	GO:0016021(integral component of membrane);GO:0016020(membrane)	GO:0004871(obsolete signal transducer activity);GO:0033038(bitter taste receptor activity);GO:0004930(G protein-coupled receptor activity)	K08474|TAS2R|http://www.genome.jp/dbget-bin/www_bget?ko:K08474	ko04742(Taste transduction)	*	*	*
11.822.1	XP_010819747.1	PREDICTED: transmembrane 9 superfamily member 2-like isoform X2 [Bos taurus]	GO:0001580(detection of chemical stimulus involved in sensory perception of bitter taste);GO:0007186(G protein-coupled receptor signaling pathway);GO:0007165(signal transduction);GO:0050896(response to stimulus);GO:0050909(sensory perception of taste)	GO:0016020(membrane);GO:0016021(integral component of membrane)	GO:0004871(obsolete signal transducer activity);GO:0033038(bitter taste receptor activity);GO:0004930(G protein-coupled receptor activity)	K17086|TM9SF2_4|http://www.genome.jp/dbget-bin/www_bget?ko:K17086	*	*	*	*
11.830.1	*	*	*	*	*	*	*	*	*	*
11.832.1	*	*	*	*	*	*	*	*	*	*
11.833.1	EPY87645.1	DNA-directed RNA polymerase II subunit RPB1, partial [Camelus ferus]	GO:0034587(piRNA metabolic process);GO:0033120(positive regulation of RNA splicing);GO:0006351(transcription, DNA-templated);GO:0071453(cellular response to oxygen levels);GO:0006366(transcription by RNA polymerase II);GO:0014070(response to organic cyclic compound);GO:0006353(DNA-templated transcription, termination);GO:0000398(mRNA splicing, via spliceosome);GO:0001172(transcription, RNA-templa…	GO:0005730(nucleolus);GO:0005665(RNA polymerase II, core complex);GO:0000974(Prp19 complex);GO:0005654(nucleoplasm);GO:0005719(nuclear euchromatin);GO:0005634(nucleus)	GO:0003677(DNA binding);GO:0001055(RNA polymerase II activity);GO:0016740(transferase activity);GO:0046872(metal ion binding);GO:0031625(ubiquitin protein ligase binding);GO:0003899(DNA-directed 5'-3' RNA polymerase activity);GO:0044822(RNA binding);GO:0005515(protein binding);GO:0016779(nucleotidyltransferase activity);GO:0001047(core promoter binding);GO:0003968(RNA-directed 5'-3' RNA polymeras…	K03006|RPB1, POLR2A|http://www.genome.jp/dbget-bin/www_bget?ko:K03006	ko03020(RNA polymerase);ko00230(Purine metabolism);ko00240(Pyrimidine metabolism)	KOG0260(K)(RNA polymerase II, large subunit)	DNA-directed	DNA-directed RNA polymerase II subunit RPB1 OS=Cricetulus griseus OX=10029 GN=POLR2A PE=2 SV=2
11.842.1	XP_014645083.1	PREDICTED: very long-chain specific acyl-CoA dehydrogenase, mitochondrial isoform X2 [Ceratotherium simum simum]	GO:0001659(temperature homeostasis);GO:0009409(response to cold);GO:0030855(epithelial cell differentiation);GO:0033539(fatty acid beta-oxidation using acyl-CoA dehydrogenase);GO:0042760(very long-chain fatty acid catabolic process);GO:0045717(negative regulation of fatty acid biosynthetic process);GO:0046322(negative regulation of fatty acid oxidation);GO:0055088(lipid homeostasis);GO:0090181(re…	GO:0005730(nucleolus);GO:0005739(mitochondrion);GO:0005743(mitochondrial inner membrane);GO:0042645(mitochondrial nucleoid)	GO:0000062(fatty-acyl-CoA binding);GO:0009055(electron transfer activity);GO:0017099(very-long-chain-acyl-CoA dehydrogenase activity);GO:0050660(flavin adenine dinucleotide binding);GO:0052890(oxidoreductase activity, acting on the CH-CH group of donors, with a flavin as acceptor)	K09479|ACADVL|http://www.genome.jp/dbget-bin/www_bget?ko:K09479	ko00071(Fatty acid degradation);ko01212(Fatty acid metabolism)	KOG0139(I)(Short-chain acyl-CoA dehydrogenase)	Very	Very long-chain specific acyl-CoA dehydrogenase, mitochondrial OS=Bos taurus OX=9913 GN=ACADVL PE=2 SV=3
11.846.1	*	*	*	*	*	*	*	*	*	*
11.847.1	XP_011358353.1	PREDICTED: arachidonate 12-lipoxygenase, 12S-type [Pteropus vampyrus]	GO:0030335(positive regulation of cell migration);GO:0030307(positive regulation of cell growth);GO:0043651(linoleic acid metabolic process);GO:2001303(lipoxin A4 biosynthetic process);GO:0019369(arachidonic acid metabolic process);GO:2001306(lipoxin B4 biosynthetic process);GO:0061436(establishment of skin barrier);GO:0045785(positive regulation of cell adhesion);GO:0008284(positive regulation o…	GO:0005737(cytoplasm);GO:0070062(extracellular exosome);GO:0005829(cytosol);GO:0016020(membrane);GO:0042383(sarcolemma)	GO:0005506(iron ion binding);GO:0004052(arachidonate 12-lipoxygenase activity);GO:0051213(dioxygenase activity);GO:0016165(linoleate 13S-lipoxygenase activity);GO:0016702(oxidoreductase activity, acting on single donors with incorporation of molecular oxygen, incorporation of two atoms of oxygen);GO:0016491(oxidoreductase activity);GO:0046872(metal ion binding)	K00458|ALOX12|http://www.genome.jp/dbget-bin/www_bget?ko:K00458	ko00590(Arachidonic acid metabolism);ko04726(Serotonergic synapse);ko04750(Inflammatory mediator regulation of TRP channels)	*	Arachidonate	Arachidonate 12-lipoxygenase, 12S-type OS=Homo sapiens OX=9606 GN=ALOX12 PE=1 SV=4
11.847.2	XP_014961058.1	PREDICTED: arachidonate 12-lipoxygenase, 12S-type isoform X5 [Ovis aries musimon]	GO:0030335(positive regulation of cell migration);GO:0030307(positive regulation of cell growth);GO:0043651(linoleic acid metabolic process);GO:2001303(lipoxin A4 biosynthetic process);GO:0019369(arachidonic acid metabolic process);GO:2001306(lipoxin B4 biosynthetic process);GO:0061436(establishment of skin barrier);GO:0045785(positive regulation of cell adhesion);GO:0008284(positive regulation o…	GO:0005737(cytoplasm);GO:0070062(extracellular exosome);GO:0005829(cytosol);GO:0016020(membrane);GO:0042383(sarcolemma)	GO:0005506(iron ion binding);GO:0004052(arachidonate 12-lipoxygenase activity);GO:0051213(dioxygenase activity);GO:0016165(linoleate 13S-lipoxygenase activity);GO:0016702(oxidoreductase activity, acting on single donors with incorporation of molecular oxygen, incorporation of two atoms of oxygen);GO:0016491(oxidoreductase activity);GO:0046872(metal ion binding)	K00458|ALOX12|http://www.genome.jp/dbget-bin/www_bget?ko:K00458	ko00590(Arachidonic acid metabolism);ko04726(Serotonergic synapse);ko04750(Inflammatory mediator regulation of TRP channels)	*	Arachidonate	Arachidonate 12-lipoxygenase, 12S-type OS=Homo sapiens OX=9606 GN=ALOX12 PE=1 SV=4
11.854.1	*	*	*	*	*	*	*	*	*	*
11.858.1	*	*	*	*	*	*	*	*	*	*
11.861.1	XP_009579204.1	PREDICTED: mediator of RNA polymerase II transcription subunit 31, partial [Fulmarus glacialis]	GO:0060173(limb development);GO:0048147(negative regulation of fibroblast proliferation);GO:0006355(regulation of transcription, DNA-templated);GO:0006357(regulation of transcription by RNA polymerase II)	GO:0016592(mediator complex);GO:0070847(core mediator complex)	GO:0001104(transcription coregulator activity);GO:0003713(transcription coactivator activity)	K15153|MED31, SOH1|http://www.genome.jp/dbget-bin/www_bget?ko:K15153	*	KOG4086(KL)(Transcriptional regulator SOH1)	Mediator	Mediator of RNA polymerase II transcription subunit 31 OS=Caenorhabditis elegans OX=6239 GN=mdt-31 PE=3 SV=1
11.866.1	AAI50055.1	TSC1 protein [Bos taurus]	*	*	*	*	*	*	*	*
11.870.1	XP_014333125.1	PREDICTED: inosine triphosphate pyrophosphatase isoform X4 [Bos mutus]	*	*	*	K06797|CDH4|http://www.genome.jp/dbget-bin/www_bget?ko:K06797	ko04514(Cell adhesion molecules (CAMs))	*	*	*
11.872.1	*	*	*	*	*	*	*	*	*	*
11.876.1	*	*	*	*	*	*	*	*	*	*
11.878.1	*	*	*	*	*	*	*	*	*	*
11.879.1	ELR61013.1	hypothetical protein M91_09415, partial [Bos mutus]	*	*	*	*	*	*	*	*
11.883.1	NP_001040099.1	bitter taste receptor Bota-T2R65A [Bos taurus]	GO:0001580(detection of chemical stimulus involved in sensory perception of bitter taste);GO:0007186(G protein-coupled receptor signaling pathway);GO:0007165(signal transduction);GO:0050896(response to stimulus);GO:0050909(sensory perception of taste)	GO:0016021(integral component of membrane);GO:0016020(membrane)	GO:0004871(obsolete signal transducer activity);GO:0033038(bitter taste receptor activity);GO:0004930(G protein-coupled receptor activity)	K08474|TAS2R|http://www.genome.jp/dbget-bin/www_bget?ko:K08474	ko04742(Taste transduction)	*	*	*
11.884.1	*	*	*	*	*	*	*	*	*	*
11.887.1	*	*	*	*	*	*	*	*	*	*
11.889.1	*	*	*	*	*	*	*	*	*	*
11.894.1	*	*	*	*	*	*	*	*	*	*
11.896.1	*	*	*	*	*	*	*	*	*	*
11.899.1	*	*	*	*	*	*	*	*	*	*
11.902.1	*	*	*	*	*	*	*	*	*	*
11.903.1	ELR45210.1	hypothetical protein M91_02105, partial [Bos mutus]	*	*	*	*	*	*	*	*
11.904.1	*	*	*	*	*	*	*	*	*	*
11.905.1	XP_019812017.1	PREDICTED: protein eva-1 homolog C isoform X2 [Bos indicus]	GO:0008215(spermine metabolic process);GO:0055114(oxidation-reduction process)	GO:0005777(peroxisome)	GO:0052899(N(1),N(12)-diacetylspermine:oxygen oxidoreductase (3-acetamidopropanal-forming) activity);GO:0052901(spermine:oxygen oxidoreductase (spermidine-forming) activity);GO:0052902(spermidine:oxygen oxidoreductase (3-aminopropanal-forming) activity);GO:0052903(N1-acetylspermine:oxygen oxidoreductase (3-acetamidopropanal-forming) activity);GO:0052904(N1-acetylspermidine:oxygen oxidoreductase (…	K10838|XPC|http://www.genome.jp/dbget-bin/www_bget?ko:K10838	ko03420(Nucleotide excision repair)	*	*	*
11.910.1	*	*	*	*	*	*	*	*	*	*
11.911.1	CAA10770.1	reverse transcriptase-like [Bos taurus]	GO:0007165(signal transduction);GO:0035023(regulation of Rho protein signal transduction);GO:0043547(positive regulation of GTPase activity)	GO:0005737(cytoplasm);GO:0005925(focal adhesion);GO:0016020(membrane)	GO:0005096(GTPase activator activity);GO:0008289(lipid binding)	K14211|ELN|http://www.genome.jp/dbget-bin/www_bget?ko:K14211	ko04974(Protein digestion and absorption)	*	*	*
11.913.1	*	*	*	*	*	*	*	*	*	*
11.915.1	CAA10770.1	reverse transcriptase-like [Bos taurus]	*	*	*	*	*	*	*	*
11.916.1	XP_019808416.1	PREDICTED: peroxisomal N(1)-acetyl-spermine/spermidine oxidase isoform X2 [Bos indicus]	GO:0008215(spermine metabolic process);GO:0055114(oxidation-reduction process)	GO:0005777(peroxisome)	GO:0052899(N(1),N(12)-diacetylspermine:oxygen oxidoreductase (3-acetamidopropanal-forming) activity);GO:0052901(spermine:oxygen oxidoreductase (spermidine-forming) activity);GO:0052902(spermidine:oxygen oxidoreductase (3-aminopropanal-forming) activity);GO:0052903(N1-acetylspermine:oxygen oxidoreductase (3-acetamidopropanal-forming) activity);GO:0052904(N1-acetylspermidine:oxygen oxidoreductase (…	K14740|MT3|http://www.genome.jp/dbget-bin/www_bget?ko:K14740	*	*	*	*
11.917.1	NP_001040099.1	bitter taste receptor Bota-T2R65A [Bos taurus]	GO:0001580(detection of chemical stimulus involved in sensory perception of bitter taste);GO:0007186(G protein-coupled receptor signaling pathway);GO:0007165(signal transduction);GO:0050896(response to stimulus);GO:0050909(sensory perception of taste)	GO:0016021(integral component of membrane);GO:0016020(membrane)	GO:0004871(obsolete signal transducer activity);GO:0033038(bitter taste receptor activity);GO:0004930(G protein-coupled receptor activity)	K08474|TAS2R|http://www.genome.jp/dbget-bin/www_bget?ko:K08474	ko04742(Taste transduction)	*	*	*
11.918.1	CAA10770.1	reverse transcriptase-like [Bos taurus]	*	*	*	K09228|KRAB|http://www.genome.jp/dbget-bin/www_bget?ko:K09228	*	*	Retrovirus-related	Retrovirus-related Pol polyprotein from type-2 retrotransposable element R2DM OS=Drosophila melanogaster OX=7227 GN=pol PE=4 SV=1
11.919.1	*	*	*	*	*	*	*	*	*	*
11.92.1	BAE87659.1	unnamed protein product [Macaca fascicularis]	*	*	*	K11417|SIRT7, SIR2L7|http://www.genome.jp/dbget-bin/www_bget?ko:K11417	*	*	*	*
11.920.1	XP_006042277.1	PREDICTED: ARF GTPase-activating protein GIT1 [Bubalus bubalis]	*	*	*	K05737|GIT1|http://www.genome.jp/dbget-bin/www_bget?ko:K05737	ko04810(Regulation of actin cytoskeleton);ko04144(Endocytosis)	*	*	*
11.920.2	DAA19022.1	TPA: ARF GTPase-activating protein GIT1-like [Bos taurus]	*	*	*	K05737|GIT1|http://www.genome.jp/dbget-bin/www_bget?ko:K05737	ko04810(Regulation of actin cytoskeleton);ko04144(Endocytosis)	*	*	*
11.923.1	*	*	*	*	*	*	*	*	*	*
11.928.1	XP_014958889.1	PREDICTED: uncharacterized protein LOC106991855 [Ovis aries]	*	*	*	K10838|XPC|http://www.genome.jp/dbget-bin/www_bget?ko:K10838	ko03420(Nucleotide excision repair)	*	*	*
11.938.1	XP_017919783.1	PREDICTED: sterile alpha and TIR motif-containing protein 1 [Capra hircus]	*	*	*	K04358|FGF|http://www.genome.jp/dbget-bin/www_bget?ko:K04358	ko04810(Regulation of actin cytoskeleton);ko04010(MAPK signaling pathway);ko04151(PI3K-Akt signaling pathway);ko04015(Rap1 signaling pathway);ko04014(Ras signaling pathway)	*	Sterile	Sterile alpha and TIR motif-containing protein 1 OS=Homo sapiens OX=9606 GN=SARM1 PE=1 SV=1
11.944.1	XP_015314040.1	PREDICTED: uncharacterized protein LOC107131500 isoform X2 [Bos taurus]	*	*	*	*	*	*	*	*
11.944.2	XP_015314039.1	PREDICTED: uncharacterized protein LOC107131500 isoform X1 [Bos taurus]	*	*	*	*	*	*	*	*
11.945.1	XP_014957662.1	PREDICTED: LOW QUALITY PROTEIN: DNA repair protein complementing XP-C cells isoform X1 [Ovis aries]	*	*	*	K10838|XPC|http://www.genome.jp/dbget-bin/www_bget?ko:K10838	ko03420(Nucleotide excision repair)	*	*	*
11.946.1	*	*	*	*	*	*	*	*	*	*
11.951.1	XP_019808420.1	PREDICTED: peroxisomal N(1)-acetyl-spermine/spermidine oxidase isoform X5 [Bos indicus]	*	*	*	K10838|XPC|http://www.genome.jp/dbget-bin/www_bget?ko:K10838	ko03420(Nucleotide excision repair)	*	LINE-1	LINE-1 retrotransposable element ORF2 protein OS=Homo sapiens OX=9606 PE=1 SV=1
11.953.1	*	*	*	*	*	*	*	*	*	*
11.955.1	EDL15642.1	mCG19050, isoform CRA_c, partial [Mus musculus]	GO:0006511(ubiquitin-dependent protein catabolic process);GO:0043248(proteasome assembly);GO:0048863(stem cell differentiation)	GO:0000502(proteasome complex);GO:0005634(nucleus);GO:0005838(proteasome regulatory particle);GO:0008541(proteasome regulatory particle, lid subcomplex);GO:0016020(membrane);GO:0022624(proteasome accessory complex);GO:0070062(extracellular exosome)	GO:0005198(structural molecule activity);GO:0005515(protein binding)	*	*	*	*	*
11.963.1	*	*	*	*	*	*	*	*	*	*
11.965.1	*	*	*	*	*	*	*	*	*	*
11.966.1	XP_014335892.1	PREDICTED: uncharacterized protein LOC106701179 [Bos mutus]	*	*	*	*	*	*	*	*
11.967.1	*	*	*	*	*	*	*	*	*	*
11.968.1	*	*	*	*	*	*	*	*	*	*
11.974.1	*	*	*	*	*	*	*	*	*	*
11.977.1	XP_012038148.1	PREDICTED: glycoprotein endo-alpha-1,2-mannosidase isoform X1 [Ovis aries]	GO:0008215(spermine metabolic process);GO:0055114(oxidation-reduction process)	GO:0005777(peroxisome)	GO:0052899(N(1),N(12)-diacetylspermine:oxygen oxidoreductase (3-acetamidopropanal-forming) activity);GO:0052901(spermine:oxygen oxidoreductase (spermidine-forming) activity);GO:0052902(spermidine:oxygen oxidoreductase (3-aminopropanal-forming) activity);GO:0052903(N1-acetylspermine:oxygen oxidoreductase (3-acetamidopropanal-forming) activity);GO:0052904(N1-acetylspermidine:oxygen oxidoreductase (…	K10838|XPC|http://www.genome.jp/dbget-bin/www_bget?ko:K10838	ko03420(Nucleotide excision repair)	*	*	*
11.979.1	ABR01162.1	endonuclease/reverse transcriptase [Sus scrofa]	*	*	*	*	*	*	LINE-1	LINE-1 retrotransposable element ORF2 protein OS=Mus musculus OX=10090 GN=Pol PE=1 SV=2
11.980.1	*	*	*	*	*	*	*	*	*	*
11.981.1	*	*	*	*	*	*	*	*	*	*
11.982.1	*	*	*	*	*	*	*	*	*	*
11.983.1	XP_019811633.1	PREDICTED: ATP-binding cassette sub-family B member 7, mitochondrial isoform X2 [Bos indicus]	*	*	*	*	*	*	*	*
11.984.1	*	*	*	*	*	*	*	*	*	*
11.985.1	*	*	*	*	*	*	*	*	*	*
11.986.1	*	*	*	*	*	*	*	*	*	*
11.987.1	XP_014958889.1	PREDICTED: uncharacterized protein LOC106991855 [Ovis aries]	GO:0008215(spermine metabolic process);GO:0055114(oxidation-reduction process)	GO:0005777(peroxisome)	GO:0052899(N(1),N(12)-diacetylspermine:oxygen oxidoreductase (3-acetamidopropanal-forming) activity);GO:0052901(spermine:oxygen oxidoreductase (spermidine-forming) activity);GO:0052902(spermidine:oxygen oxidoreductase (3-aminopropanal-forming) activity);GO:0052903(N1-acetylspermine:oxygen oxidoreductase (3-acetamidopropanal-forming) activity);GO:0052904(N1-acetylspermidine:oxygen oxidoreductase (…	K10838|XPC|http://www.genome.jp/dbget-bin/www_bget?ko:K10838	ko03420(Nucleotide excision repair)	*	*	*
11.988.1	XP_011963819.1	PREDICTED: peroxisomal N(1)-acetyl-spermine/spermidine oxidase isoform X7 [Ovis aries musimon]	GO:0008215(spermine metabolic process);GO:0055114(oxidation-reduction process)	GO:0005777(peroxisome)	GO:0052899(N(1),N(12)-diacetylspermine:oxygen oxidoreductase (3-acetamidopropanal-forming) activity);GO:0052901(spermine:oxygen oxidoreductase (spermidine-forming) activity);GO:0052902(spermidine:oxygen oxidoreductase (3-aminopropanal-forming) activity);GO:0052903(N1-acetylspermine:oxygen oxidoreductase (3-acetamidopropanal-forming) activity);GO:0052904(N1-acetylspermidine:oxygen oxidoreductase (…	K10838|XPC|http://www.genome.jp/dbget-bin/www_bget?ko:K10838	ko03420(Nucleotide excision repair)	*	*	*
11.989.1	*	*	*	*	*	*	*	*	*	*
11.992.1	XP_011910449.1	PREDICTED: uncharacterized protein LOC105583356 [Cercocebus atys]	GO:0006810(transport);GO:0015031(protein transport);GO:0046907(intracellular transport)	GO:0005622(intracellular);GO:0005623(cell);GO:0005634(nucleus);GO:0005737(cytoplasm);GO:0005856(cytoskeleton);GO:0005874(microtubule);GO:0016020(membrane);GO:0030659(cytoplasmic vesicle membrane)	GO:0005515(protein binding);GO:0008017(microtubule binding)	*	*	*	Amyloid	Amyloid protein-binding protein 2 OS=Homo sapiens OX=9606 GN=APPBP2 PE=1 SV=2
11.993.1	*	*	*	*	*	*	*	*	*	*
11.996.1	*	*	*	*	*	*	*	*	*	*
11.997.1	XP_006050371.1	PREDICTED: vacuolar protein sorting-associated protein 52 homolog isoform X1 [Bubalus bubalis]	*	*	*	K17707|DOCK5|http://www.genome.jp/dbget-bin/www_bget?ko:K17707	*	*	*	*
12.1.1	ELR59675.1	hypothetical protein M91_14827, partial [Bos mutus]	*	*	*	*	*	*	*	*
12.10.1	CAA10770.1	reverse transcriptase-like [Bos taurus]	*	*	*	K08111|GPC5|http://www.genome.jp/dbget-bin/www_bget?ko:K08111	*	*	*	*
12.100.1	XP_012036201.1	PREDICTED: mothers against decapentaplegic homolog 6 isoform X2 [Ovis aries]	*	*	*	K04358|FGF|http://www.genome.jp/dbget-bin/www_bget?ko:K04358	ko04810(Regulation of actin cytoskeleton);ko04010(MAPK signaling pathway);ko04151(PI3K-Akt signaling pathway);ko04015(Rap1 signaling pathway);ko04014(Ras signaling pathway)	*	*	*
12.101.1	ELR58410.1	Retrovirus-related Pol polyprotein LINE-1 [Bos mutus]	*	*	*	*	*	*	LINE-1	LINE-1 retrotransposable element ORF2 protein OS=Mus musculus OX=10090 GN=Pol PE=1 SV=2
12.102.1	ELR50988.1	hypothetical protein M91_11147, partial [Bos mutus]	*	*	*	K10838|XPC|http://www.genome.jp/dbget-bin/www_bget?ko:K10838	ko03420(Nucleotide excision repair)	*	*	*
12.113.1	XP_014957662.1	PREDICTED: LOW QUALITY PROTEIN: DNA repair protein complementing XP-C cells isoform X1 [Ovis aries]	GO:0008215(spermine metabolic process);GO:0055114(oxidation-reduction process)	GO:0005777(peroxisome)	GO:0052899(N(1),N(12)-diacetylspermine:oxygen oxidoreductase (3-acetamidopropanal-forming) activity);GO:0052901(spermine:oxygen oxidoreductase (spermidine-forming) activity);GO:0052902(spermidine:oxygen oxidoreductase (3-aminopropanal-forming) activity);GO:0052903(N1-acetylspermine:oxygen oxidoreductase (3-acetamidopropanal-forming) activity);GO:0052904(N1-acetylspermidine:oxygen oxidoreductase (…	K10838|XPC|http://www.genome.jp/dbget-bin/www_bget?ko:K10838	ko03420(Nucleotide excision repair)	*	*	*
12.117.1	CAA10770.1	reverse transcriptase-like [Bos taurus]	*	*	*	K08111|GPC5|http://www.genome.jp/dbget-bin/www_bget?ko:K08111	*	*	LINE-1	LINE-1 retrotransposable element ORF2 protein OS=Homo sapiens OX=9606 PE=1 SV=1
12.12.1	*	*	*	*	*	*	*	*	*	*
12.121.1	XP_014961252.1	PREDICTED: uncharacterized protein LOC106992064 [Ovis aries musimon]	GO:0006351(transcription, DNA-templated);GO:0006468(protein phosphorylation);GO:0007049(cell cycle);GO:0016032(viral process);GO:0045737(positive regulation of cyclin-dependent protein serine/threonine kinase activity);GO:0045944(positive regulation of transcription by RNA polymerase II);GO:0051301(cell division);GO:1900364(negative regulation of mRNA polyadenylation);GO:1901409(positive regulati…	GO:0000307(cyclin-dependent protein kinase holoenzyme complex);GO:0005634(nucleus);GO:0008024(cyclin/CDK positive transcription elongation factor complex)	GO:0003682(chromatin binding);GO:0008134(transcription factor binding);GO:0016538(cyclin-dependent protein serine/threonine kinase regulator activity);GO:0019901(protein kinase binding);GO:0044212(transcription regulatory region DNA binding);GO:0070063(RNA polymerase binding);GO:0097322(7SK snRNA binding)	K10838|XPC|http://www.genome.jp/dbget-bin/www_bget?ko:K10838	ko03420(Nucleotide excision repair)	*	*	*
12.123.1	XP_015275095.1	PREDICTED: LOW QUALITY PROTEIN: craniofacial development protein 2-like, partial [Gekko japonicus]	*	*	*	*	*	*	Craniofacial	Craniofacial development protein 2 OS=Bos taurus OX=9913 GN=CFDP2 PE=1 SV=2
12.125.1	CAA10770.1	reverse transcriptase-like [Bos taurus]	*	*	*	K08111|GPC5|http://www.genome.jp/dbget-bin/www_bget?ko:K08111	*	*	*	*
12.131.1	*	*	*	*	*	*	*	*	*	*
12.133.1	XP_014334958.1	PREDICTED: metallothionein-3 isoform X1 [Bos mutus]	*	*	*	K14740|MT3|http://www.genome.jp/dbget-bin/www_bget?ko:K14740	*	*	LINE-1	LINE-1 retrotransposable element ORF2 protein OS=Homo sapiens OX=9606 PE=1 SV=1
12.134.1	CAA10770.1	reverse transcriptase-like [Bos taurus]	*	*	*	*	*	*	*	*
12.136.1	XP_019786372.1	PREDICTED: uncharacterized protein LOC109549247 [Tursiops truncatus]	*	*	*	K08467|GPR157|http://www.genome.jp/dbget-bin/www_bget?ko:K08467	*	*	*	*
12.136.2	XP_019786372.1	PREDICTED: uncharacterized protein LOC109549247 [Tursiops truncatus]	*	*	*	K08467|GPR157|http://www.genome.jp/dbget-bin/www_bget?ko:K08467	*	*	*	*
12.136.3	*	*	*	*	*	*	*	*	*	*
12.136.4	XP_019786372.1	PREDICTED: uncharacterized protein LOC109549247 [Tursiops truncatus]	*	*	*	K08467|GPR157|http://www.genome.jp/dbget-bin/www_bget?ko:K08467	*	*	*	*
12.137.1	CAA10770.1	reverse transcriptase-like [Bos taurus]	*	*	*	K08111|GPC5|http://www.genome.jp/dbget-bin/www_bget?ko:K08111	*	*	*	*
12.138.1	XP_011989166.1	PREDICTED: arginine-glutamic acid dipeptide repeats protein isoform X7 [Ovis aries musimon]	*	*	*	K10838|XPC|http://www.genome.jp/dbget-bin/www_bget?ko:K10838	ko03420(Nucleotide excision repair)	*	*	*
12.14.1	XP_014961252.1	PREDICTED: uncharacterized protein LOC106992064 [Ovis aries musimon]	*	*	*	K12317|GANC|http://www.genome.jp/dbget-bin/www_bget?ko:K12317	ko00052(Galactose metabolism);ko00500(Starch and sucrose metabolism)	*	*	*
12.142.1	*	*	*	*	*	*	*	*	*	*
12.144.1	XP_012022356.1	PREDICTED: protein NLRC5 isoform X7 [Ovis aries musimon]	GO:0001580(detection of chemical stimulus involved in sensory perception of bitter taste);GO:0007186(G protein-coupled receptor signaling pathway);GO:0007165(signal transduction);GO:0050896(response to stimulus);GO:0050909(sensory perception of taste)	GO:0016021(integral component of membrane);GO:0016020(membrane)	GO:0004871(obsolete signal transducer activity);GO:0033038(bitter taste receptor activity);GO:0004930(G protein-coupled receptor activity)	K10838|XPC|http://www.genome.jp/dbget-bin/www_bget?ko:K10838	ko03420(Nucleotide excision repair)	*	*	*
12.147.1	NP_001040099.1	bitter taste receptor Bota-T2R65A [Bos taurus]	GO:0001580(detection of chemical stimulus involved in sensory perception of bitter taste);GO:0007186(G protein-coupled receptor signaling pathway);GO:0007165(signal transduction);GO:0050896(response to stimulus);GO:0050909(sensory perception of taste)	GO:0016021(integral component of membrane);GO:0016020(membrane)	GO:0004871(obsolete signal transducer activity);GO:0033038(bitter taste receptor activity);GO:0004930(G protein-coupled receptor activity)	K08474|TAS2R|http://www.genome.jp/dbget-bin/www_bget?ko:K08474	ko04742(Taste transduction)	*	*	*
12.148.1	*	*	*	*	*	*	*	*	*	*
12.151.1	XP_011989219.1	PREDICTED: espin-like protein [Ovis aries musimon]	*	*	*	*	*	*	Espin-like	Espin-like protein OS=Homo sapiens OX=9606 GN=ESPNL PE=2 SV=3
12.152.1	NP_001040099.1	bitter taste receptor Bota-T2R65A [Bos taurus]	GO:0001580(detection of chemical stimulus involved in sensory perception of bitter taste);GO:0007186(G protein-coupled receptor signaling pathway);GO:0007165(signal transduction);GO:0050896(response to stimulus);GO:0050909(sensory perception of taste);GO:0006810(transport);GO:0055085(transmembrane transport)	GO:0016021(integral component of membrane);GO:0016020(membrane)	GO:0004871(obsolete signal transducer activity);GO:0033038(bitter taste receptor activity);GO:0004930(G protein-coupled receptor activity);GO:0005215(transporter activity)	K08474|TAS2R|http://www.genome.jp/dbget-bin/www_bget?ko:K08474	ko04742(Taste transduction)	*	*	*
12.152.2	CAA10770.1	reverse transcriptase-like [Bos taurus]	GO:0006355(regulation of transcription, DNA-templated)	GO:0005622(intracellular)	GO:0003676(nucleic acid binding)	K09228|KRAB|http://www.genome.jp/dbget-bin/www_bget?ko:K09228	*	*	*	*
12.154.1	XP_011993764.1	PREDICTED: leucine-rich repeat-containing protein 47 [Ovis aries musimon]	GO:0006432(phenylalanyl-tRNA aminoacylation)	GO:0009328(phenylalanine-tRNA ligase complex)	GO:0004826(phenylalanine-tRNA ligase activity);GO:0044822(RNA binding);GO:0003723(RNA binding)	*	*	*	Leucine-rich	Leucine-rich repeat-containing protein 47 OS=Homo sapiens OX=9606 GN=LRRC47 PE=1 SV=1
12.16.1	XP_012039034.1	PREDICTED: EF-hand calcium-binding domain-containing protein 1 isoform X1 [Ovis aries]	GO:0006810(transport);GO:0055085(transmembrane transport)	GO:0016021(integral component of membrane);GO:0016020(membrane)	GO:0005215(transporter activity)	K10838|XPC|http://www.genome.jp/dbget-bin/www_bget?ko:K10838	ko03420(Nucleotide excision repair)	*	*	*
12.161.1	*	*	*	*	*	*	*	*	*	*
12.162.1	XP_014946523.1	PREDICTED: endogenous retrovirus group K member 5 Gag polyprotein-like [Ovis aries musimon]	*	*	*	*	*	*	*	*
12.162.2	XP_014963122.1	PREDICTED: endogenous retrovirus group K member 7 Env polyprotein-like isoform X1 [Ovis aries musimon]	*	*	*	*	*	*	Endogenous	Endogenous retrovirus group K member 6 Env polyprotein OS=Homo sapiens OX=9606 GN=ERVK-6 PE=1 SV=1
12.162.3	XP_012003718.1	PREDICTED: endogenous retrovirus group K member 21 Rec protein-like [Ovis aries musimon]	*	*	*	K03178|UBE1, UBA1|http://www.genome.jp/dbget-bin/www_bget?ko:K03178	ko04120(Ubiquitin mediated proteolysis)	*	*	*
12.162.4	XP_014963122.1	PREDICTED: endogenous retrovirus group K member 7 Env polyprotein-like isoform X1 [Ovis aries musimon]	*	*	*	*	*	*	Endogenous	Endogenous retrovirus group K member 6 Env polyprotein OS=Homo sapiens OX=9606 GN=ERVK-6 PE=1 SV=1
12.162.5	XP_012003718.1	PREDICTED: endogenous retrovirus group K member 21 Rec protein-like [Ovis aries musimon]	*	*	*	K03178|UBE1, UBA1|http://www.genome.jp/dbget-bin/www_bget?ko:K03178	ko04120(Ubiquitin mediated proteolysis)	*	*	*
12.162.6	XP_012003718.1	PREDICTED: endogenous retrovirus group K member 21 Rec protein-like [Ovis aries musimon]	*	*	*	K03178|UBE1, UBA1|http://www.genome.jp/dbget-bin/www_bget?ko:K03178	ko04120(Ubiquitin mediated proteolysis)	*	*	*
12.164.1	XP_017915996.1	PREDICTED: E3 ubiquitin-protein ligase MIB2 isoform X1 [Capra hircus]	GO:0000209(protein polyubiquitination);GO:0007219(Notch signaling pathway);GO:0043123(positive regulation of I-kappaB kinase/NF-kappaB signaling)	GO:0000151(ubiquitin ligase complex);GO:0005737(cytoplasm);GO:0005769(early endosome);GO:0005829(cytosol)	GO:0003779(actin binding);GO:0004842(ubiquitin-protein transferase activity);GO:0004871(obsolete signal transducer activity);GO:0005515(protein binding);GO:0008270(zinc ion binding);GO:0016874(ligase activity);GO:0061630(ubiquitin protein ligase activity)	K10645|MIB|http://www.genome.jp/dbget-bin/www_bget?ko:K10645	*	KOG0504(R)(FOG: Ankyrin repeat)	E3	E3 ubiquitin-protein ligase MIB2 OS=Homo sapiens OX=9606 GN=MIB2 PE=1 SV=3
12.164.10	XP_011993872.1	PREDICTED: E3 ubiquitin-protein ligase MIB2 isoform X8 [Ovis aries musimon]	*	*	*	K10645|MIB|http://www.genome.jp/dbget-bin/www_bget?ko:K10645	*	KOG0504(R)(FOG: Ankyrin repeat)	E3	E3 ubiquitin-protein ligase MIB2 OS=Homo sapiens OX=9606 GN=MIB2 PE=1 SV=3
12.164.2	XP_011993873.1	PREDICTED: E3 ubiquitin-protein ligase MIB2 isoform X9 [Ovis aries musimon]	*	*	*	K10645|MIB|http://www.genome.jp/dbget-bin/www_bget?ko:K10645	*	KOG0504(R)(FOG: Ankyrin repeat)	E3	E3 ubiquitin-protein ligase MIB2 OS=Homo sapiens OX=9606 GN=MIB2 PE=1 SV=3
12.164.3	XP_011993876.1	PREDICTED: E3 ubiquitin-protein ligase MIB2 isoform X12 [Ovis aries musimon]	*	*	*	K10645|MIB|http://www.genome.jp/dbget-bin/www_bget?ko:K10645	*	KOG0504(R)(FOG: Ankyrin repeat)	E3	E3 ubiquitin-protein ligase MIB2 OS=Homo sapiens OX=9606 GN=MIB2 PE=1 SV=3
12.164.4	XP_011993873.1	PREDICTED: E3 ubiquitin-protein ligase MIB2 isoform X9 [Ovis aries musimon]	*	*	*	K10645|MIB|http://www.genome.jp/dbget-bin/www_bget?ko:K10645	*	KOG4582(R)(Uncharacterized conserved protein, contains ZZ-type Zn-finger)	E3	E3 ubiquitin-protein ligase MIB2 OS=Homo sapiens OX=9606 GN=MIB2 PE=1 SV=3
12.164.5	XP_011993868.1	PREDICTED: E3 ubiquitin-protein ligase MIB2 isoform X4 [Ovis aries musimon]	*	*	*	K10645|MIB|http://www.genome.jp/dbget-bin/www_bget?ko:K10645	*	KOG0504(R)(FOG: Ankyrin repeat)	E3	E3 ubiquitin-protein ligase MIB2 OS=Homo sapiens OX=9606 GN=MIB2 PE=1 SV=3
12.164.6	XP_011993873.1	PREDICTED: E3 ubiquitin-protein ligase MIB2 isoform X9 [Ovis aries musimon]	*	*	*	K10645|MIB|http://www.genome.jp/dbget-bin/www_bget?ko:K10645	*	KOG4582(R)(Uncharacterized conserved protein, contains ZZ-type Zn-finger)	E3	E3 ubiquitin-protein ligase MIB2 OS=Homo sapiens OX=9606 GN=MIB2 PE=1 SV=3
12.164.7	XP_011993873.1	PREDICTED: E3 ubiquitin-protein ligase MIB2 isoform X9 [Ovis aries musimon]	*	*	*	K10645|MIB|http://www.genome.jp/dbget-bin/www_bget?ko:K10645	*	KOG4582(R)(Uncharacterized conserved protein, contains ZZ-type Zn-finger)	E3	E3 ubiquitin-protein ligase MIB2 OS=Homo sapiens OX=9606 GN=MIB2 PE=1 SV=3
12.164.8	XP_011993872.1	PREDICTED: E3 ubiquitin-protein ligase MIB2 isoform X8 [Ovis aries musimon]	*	*	*	K10645|MIB|http://www.genome.jp/dbget-bin/www_bget?ko:K10645	*	KOG4582(R)(Uncharacterized conserved protein, contains ZZ-type Zn-finger)	E3	E3 ubiquitin-protein ligase MIB2 OS=Homo sapiens OX=9606 GN=MIB2 PE=1 SV=3
12.164.9	XP_011993872.1	PREDICTED: E3 ubiquitin-protein ligase MIB2 isoform X8 [Ovis aries musimon]	*	*	*	K10645|MIB|http://www.genome.jp/dbget-bin/www_bget?ko:K10645	*	KOG0504(R)(FOG: Ankyrin repeat)	E3	E3 ubiquitin-protein ligase MIB2 OS=Homo sapiens OX=9606 GN=MIB2 PE=1 SV=3
12.165.1	ELR57135.1	Syntaxin-binding protein 5 [Bos mutus]	GO:0006605(protein targeting);GO:0071806(protein transmembrane transport)	GO:0005622(intracellular);GO:0016021(integral component of membrane)	GO:0015450(P-P-bond-hydrolysis-driven protein transmembrane transporter activity)	K15544|SSU72|http://www.genome.jp/dbget-bin/www_bget?ko:K15544	ko03015(mRNA surveillance pathway)	*	LINE-1	LINE-1 retrotransposable element ORF2 protein OS=Mus musculus OX=10090 GN=Pol PE=1 SV=2
12.167.1	XP_010819747.1	PREDICTED: transmembrane 9 superfamily member 2-like isoform X2 [Bos taurus]	GO:0000027(ribosomal large subunit assembly);GO:0070124(mitochondrial translational initiation);GO:0006412(translation);GO:0070125(mitochondrial translational elongation)	GO:0016020(membrane);GO:0016021(integral component of membrane);GO:0005743(mitochondrial inner membrane);GO:0005840(ribosome);GO:0005761(mitochondrial ribosome);GO:0005622(intracellular);GO:0005739(mitochondrion);GO:0030529(ribonucleoprotein complex);GO:0005762(mitochondrial large ribosomal subunit)	GO:0003735(structural constituent of ribosome);GO:0044822(RNA binding);GO:0019843(rRNA binding)	K17086|TM9SF2_4|http://www.genome.jp/dbget-bin/www_bget?ko:K17086	*	*	39S	39S ribosomal protein L20, mitochondrial OS=Bos taurus OX=9913 GN=MRPL20 PE=1 SV=1
12.179.1	XP_014961077.1	PREDICTED: protein FAM47E isoform X2 [Ovis aries musimon]	*	*	*	*	*	*	*	*
12.180.1	XP_007128402.1	PREDICTED: regulatory solute carrier protein family 1 member 1-like isoform X2 [Physeter catodon]	*	*	*	*	*	*	*	*
12.182.1	*	*	*	*	*	*	*	*	*	*
12.184.1	XP_014958889.1	PREDICTED: uncharacterized protein LOC106991855 [Ovis aries]	GO:0008215(spermine metabolic process);GO:0055114(oxidation-reduction process)	GO:0005777(peroxisome)	GO:0052899(N(1),N(12)-diacetylspermine:oxygen oxidoreductase (3-acetamidopropanal-forming) activity);GO:0052901(spermine:oxygen oxidoreductase (spermidine-forming) activity);GO:0052902(spermidine:oxygen oxidoreductase (3-aminopropanal-forming) activity);GO:0052903(N1-acetylspermine:oxygen oxidoreductase (3-acetamidopropanal-forming) activity);GO:0052904(N1-acetylspermidine:oxygen oxidoreductase (…	K10838|XPC|http://www.genome.jp/dbget-bin/www_bget?ko:K10838	ko03420(Nucleotide excision repair)	*	*	*
12.188.1	*	*	*	*	*	*	*	*	*	*
12.191.1	*	*	*	*	*	*	*	*	*	*
12.192.1	XP_014638887.1	PREDICTED: uncharacterized protein LOC106801024 [Ceratotherium simum simum]	*	*	*	*	*	*	*	*
12.193.1	*	*	*	*	*	*	*	*	*	*
12.197.1	*	*	*	*	*	K17925|SNX13|http://www.genome.jp/dbget-bin/www_bget?ko:K17925	*	*	*	*
12.199.1	XP_014955275.1	PREDICTED: cadherin-4 isoform X1 [Ovis aries]	*	*	*	K06797|CDH4|http://www.genome.jp/dbget-bin/www_bget?ko:K06797	ko04514(Cell adhesion molecules (CAMs))	*	*	*
12.201.1	*	*	*	*	*	*	*	*	*	*
12.203.1	XP_012022356.1	PREDICTED: protein NLRC5 isoform X7 [Ovis aries musimon]	*	*	*	K10838|XPC|http://www.genome.jp/dbget-bin/www_bget?ko:K10838	ko03420(Nucleotide excision repair)	*	*	*
12.205.1	*	*	*	*	*	*	*	*	*	*
12.207.1	*	*	*	*	*	*	*	*	*	*
12.21.1	*	*	*	*	*	*	*	*	*	*
12.211.1	*	*	*	*	*	*	*	*	*	*
12.214.1	*	*	*	*	*	*	*	*	*	*
12.215.1	NP_001193721.1	natural cytotoxicity triggering receptor 3 ligand 1 precursor [Bos taurus]	*	*	*	K10838|XPC|http://www.genome.jp/dbget-bin/www_bget?ko:K10838	ko03420(Nucleotide excision repair)	*	*	*
12.216.1	CAA10770.1	reverse transcriptase-like [Bos taurus]	*	*	*	K09228|KRAB|http://www.genome.jp/dbget-bin/www_bget?ko:K09228	*	*	*	*
12.220.1	ELR62378.1	hypothetical protein M91_21246, partial [Bos mutus]	*	*	*	K09228|KRAB|http://www.genome.jp/dbget-bin/www_bget?ko:K09228	*	*	*	*
12.221.1	*	*	*	*	*	*	*	*	*	*
12.222.1	*	*	*	*	*	*	*	*	*	*
12.223.1	*	*	*	*	*	*	*	*	*	*
12.23.1	NP_001009724.1	complement receptor type 2 [Ovis aries]	*	GO:0016020(membrane);GO:0016021(integral component of membrane)	*	K04012|CR2, CD21|http://www.genome.jp/dbget-bin/www_bget?ko:K04012	ko04662(B cell receptor signaling pathway);ko04610(Complement and coagulation cascades);ko04640(Hematopoietic cell lineage)	*	Complement	Complement receptor type 2 OS=Homo sapiens OX=9606 GN=CR2 PE=1 SV=2
12.233.1	NP_001040099.1	bitter taste receptor Bota-T2R65A [Bos taurus]	GO:0001580(detection of chemical stimulus involved in sensory perception of bitter taste);GO:0007186(G protein-coupled receptor signaling pathway);GO:0007165(signal transduction);GO:0050896(response to stimulus);GO:0050909(sensory perception of taste)	GO:0016021(integral component of membrane);GO:0016020(membrane)	GO:0004871(obsolete signal transducer activity);GO:0033038(bitter taste receptor activity);GO:0004930(G protein-coupled receptor activity)	K08474|TAS2R|http://www.genome.jp/dbget-bin/www_bget?ko:K08474	ko04742(Taste transduction)	*	*	*
12.236.1	*	*	*	*	*	*	*	*	*	*
12.238.1	ELR53960.1	hypothetical protein M91_16134, partial [Bos mutus]	*	*	*	*	*	*	LINE-1	LINE-1 retrotransposable element ORF2 protein OS=Mus musculus OX=10090 GN=Pol PE=1 SV=2
12.243.1	XP_005894445.1	PREDICTED: taste receptor type 2 member 42, partial [Bos mutus]	GO:0001580(detection of chemical stimulus involved in sensory perception of bitter taste);GO:0007186(G protein-coupled receptor signaling pathway);GO:0007165(signal transduction);GO:0050896(response to stimulus);GO:0050909(sensory perception of taste);GO:0001525(angiogenesis);GO:0010812(negative regulation of cell-substrate adhesion);GO:0016525(negative regulation of angiogenesis);GO:0030154(cell…	GO:0016021(integral component of membrane);GO:0016020(membrane);GO:0005615(extracellular space)	GO:0004871(obsolete signal transducer activity);GO:0033038(bitter taste receptor activity);GO:0004930(G protein-coupled receptor activity);GO:0030971(receptor tyrosine kinase binding);GO:0046872(metal ion binding)	K08474|TAS2R|http://www.genome.jp/dbget-bin/www_bget?ko:K08474	ko04742(Taste transduction)	*	*	*
12.245.1	ELR53834.1	hypothetical protein M91_03393, partial [Bos mutus]	*	*	*	K04358|FGF|http://www.genome.jp/dbget-bin/www_bget?ko:K04358	ko04810(Regulation of actin cytoskeleton);ko04010(MAPK signaling pathway);ko04151(PI3K-Akt signaling pathway);ko04015(Rap1 signaling pathway);ko04014(Ras signaling pathway)	*	LINE-1	LINE-1 retrotransposable element ORF2 protein OS=Homo sapiens OX=9606 PE=1 SV=1
12.247.1	*	*	*	*	*	*	*	*	*	*
12.249.1	BAA20419.1	reverse transcriptase, partial [Mus musculus]	*	*	*	*	*	*	LINE-1	LINE-1 retrotransposable element ORF2 protein OS=Mus musculus OX=10090 GN=Pol PE=1 SV=2
12.25.1	CDJ82682.1	RNA-directed DNA polymerase (reverse transcriptase) domain containing protein [Haemonchus contortus]	*	*	*	K09228|KRAB|http://www.genome.jp/dbget-bin/www_bget?ko:K09228	*	*	*	*
12.250.1	CAA10770.1	reverse transcriptase-like [Bos taurus]	*	*	*	K08111|GPC5|http://www.genome.jp/dbget-bin/www_bget?ko:K08111	*	*	*	*
12.251.1	ELR49073.1	hypothetical protein M91_10594, partial [Bos mutus]	GO:0008215(spermine metabolic process);GO:0055114(oxidation-reduction process)	GO:0005777(peroxisome)	GO:0052899(N(1),N(12)-diacetylspermine:oxygen oxidoreductase (3-acetamidopropanal-forming) activity);GO:0052901(spermine:oxygen oxidoreductase (spermidine-forming) activity);GO:0052902(spermidine:oxygen oxidoreductase (3-aminopropanal-forming) activity);GO:0052903(N1-acetylspermine:oxygen oxidoreductase (3-acetamidopropanal-forming) activity);GO:0052904(N1-acetylspermidine:oxygen oxidoreductase (…	K14740|MT3|http://www.genome.jp/dbget-bin/www_bget?ko:K14740	*	*	*	*
12.252.1	DAA20993.1	TPA: hypothetical protein BOS_16161 [Bos taurus]	*	*	*	*	*	*	*	*
12.254.1	NP_001040099.1	bitter taste receptor Bota-T2R65A [Bos taurus]	GO:0001580(detection of chemical stimulus involved in sensory perception of bitter taste);GO:0007186(G protein-coupled receptor signaling pathway);GO:0007165(signal transduction);GO:0050896(response to stimulus);GO:0050909(sensory perception of taste)	GO:0016021(integral component of membrane);GO:0016020(membrane)	GO:0004871(obsolete signal transducer activity);GO:0033038(bitter taste receptor activity);GO:0004930(G protein-coupled receptor activity)	K08474|TAS2R|http://www.genome.jp/dbget-bin/www_bget?ko:K08474	ko04742(Taste transduction)	*	*	*
12.258.1	XP_005894445.1	PREDICTED: taste receptor type 2 member 42, partial [Bos mutus]	GO:0001580(detection of chemical stimulus involved in sensory perception of bitter taste);GO:0007186(G protein-coupled receptor signaling pathway);GO:0007165(signal transduction);GO:0050896(response to stimulus);GO:0050909(sensory perception of taste)	GO:0016021(integral component of membrane);GO:0016020(membrane)	GO:0004871(obsolete signal transducer activity);GO:0033038(bitter taste receptor activity);GO:0004930(G protein-coupled receptor activity)	K08474|TAS2R|http://www.genome.jp/dbget-bin/www_bget?ko:K08474	ko04742(Taste transduction)	*	*	*
12.258.2	XP_005894445.1	PREDICTED: taste receptor type 2 member 42, partial [Bos mutus]	GO:0001580(detection of chemical stimulus involved in sensory perception of bitter taste);GO:0007186(G protein-coupled receptor signaling pathway);GO:0007165(signal transduction);GO:0050896(response to stimulus);GO:0050909(sensory perception of taste)	GO:0016021(integral component of membrane);GO:0016020(membrane)	GO:0004871(obsolete signal transducer activity);GO:0033038(bitter taste receptor activity);GO:0004930(G protein-coupled receptor activity)	K08474|TAS2R|http://www.genome.jp/dbget-bin/www_bget?ko:K08474	ko04742(Taste transduction)	*	*	*
12.26.1	*	*	*	*	*	*	*	*	*	*
12.260.1	DAA21152.1	TPA: hypothetical protein BOS_15943 [Bos taurus]	*	*	*	K10450|KLHL12, C3IP1|http://www.genome.jp/dbget-bin/www_bget?ko:K10450	*	*	*	*
12.260.2	XP_004013985.2	PREDICTED: adiponectin receptor protein 1 isoform X1 [Ovis aries]	GO:0042593(glucose homeostasis);GO:0010906(regulation of glucose metabolic process);GO:0007186(G protein-coupled receptor signaling pathway);GO:0019395(fatty acid oxidation);GO:0009755(hormone-mediated signaling pathway);GO:0019216(regulation of lipid metabolic process);GO:0033211(adiponectin-activated signaling pathway)	GO:0005886(plasma membrane);GO:0016020(membrane);GO:0016021(integral component of membrane);GO:0031226(intrinsic component of plasma membrane);GO:0005623(cell)	GO:0004872(signaling receptor activity);GO:0019901(protein kinase binding);GO:0046982(protein heterodimerization activity);GO:0097003(adipokinetic hormone receptor activity);GO:0042802(identical protein binding);GO:0055100(adiponectin binding);GO:0042562(hormone binding)	K07297|ADIPOR|http://www.genome.jp/dbget-bin/www_bget?ko:K07297	ko04152(AMPK signaling pathway);ko04211(Longevity regulating pathway - mammal);ko04920(Adipocytokine signaling pathway)	*	Adiponectin	Adiponectin receptor protein 1 OS=Homo sapiens OX=9606 GN=ADIPOR1 PE=1 SV=1
12.260.3	DAA21152.1	TPA: hypothetical protein BOS_15943 [Bos taurus]	*	*	*	*	*	*	*	*
12.261.1	*	*	*	*	*	*	*	*	*	*
12.262.1	*	*	*	*	*	*	*	*	*	*
12.263.1	XP_014961077.1	PREDICTED: protein FAM47E isoform X2 [Ovis aries musimon]	*	*	*	*	*	*	*	*
12.267.1	XP_017916360.1	PREDICTED: uncharacterized protein LOC108637801 [Capra hircus]	*	*	*	*	*	*	*	*
12.270.1	CAA10770.1	reverse transcriptase-like [Bos taurus]	*	*	*	K09228|KRAB|http://www.genome.jp/dbget-bin/www_bget?ko:K09228	*	*	*	*
12.273.1	*	*	*	*	*	*	*	*	*	*
12.275.1	*	*	*	*	*	*	*	*	*	*
12.276.1	CAA10770.1	reverse transcriptase-like [Bos taurus]	*	*	*	K09228|KRAB|http://www.genome.jp/dbget-bin/www_bget?ko:K09228	*	*	Retrovirus-related	Retrovirus-related Pol polyprotein from type-2 retrotransposable element R2DM OS=Drosophila melanogaster OX=7227 GN=pol PE=4 SV=1
12.277.1	AAY53484.1	endonuclease reverse transcriptase [Bos taurus]	*	*	*	*	*	*	LINE-1	LINE-1 reverse transcriptase homolog OS=Nycticebus coucang OX=9470 PE=4 SV=1
12.28.1	ELR55746.1	hypothetical protein M91_14620 [Bos mutus]	*	*	*	*	*	*	LINE-1	LINE-1 retrotransposable element ORF2 protein OS=Homo sapiens OX=9606 PE=1 SV=1
12.280.1	*	*	*	*	*	*	*	*	*	*
12.281.1	*	*	*	*	*	*	*	*	*	*
12.282.1	*	*	*	*	*	*	*	*	*	*
12.283.1	*	*	*	*	*	*	*	*	*	*
12.284.1	*	*	*	*	*	*	*	*	*	*
12.285.1	AAC52010.1	mariner transposase [Homo sapiens]	GO:0000729(DNA double-strand break processing);GO:0000737(DNA catabolic process, endonucleolytic);GO:0006303(double-strand break repair via nonhomologous end joining);GO:0008283(cell population proliferation);GO:0010452(histone H3-K36 methylation);GO:0015074(DNA integration);GO:0031297(replication fork processing);GO:0044774(mitotic DNA integrity checkpoint);GO:0051568(histone H3-K4 methylation);…	GO:0000793(condensed chromosome);GO:0005634(nucleus);GO:0035861(site of double-strand break);GO:0005694(chromosome)	GO:0000014(single-stranded DNA endodeoxyribonuclease activity);GO:0003690(double-stranded DNA binding);GO:0003697(single-stranded DNA binding);GO:0004519(endonuclease activity);GO:0005515(protein binding);GO:0008270(zinc ion binding);GO:0042800(histone methyltransferase activity (H3-K4 specific));GO:0042803(protein homodimerization activity);GO:0043566(DNA binding);GO:0044547(DNA topoisomerase bi…	K11433|SETMAR|http://www.genome.jp/dbget-bin/www_bget?ko:K11433	ko00310(Lysine degradation)	KOG0204(P)(Calcium transporting ATPase)	Histone-lysine	Histone-lysine N-methyltransferase SETMAR OS=Homo sapiens OX=9606 GN=SETMAR PE=1 SV=2
12.286.1	*	*	*	*	*	*	*	*	*	*
12.289.1	ELR46271.1	hypothetical protein M91_17975 [Bos mutus]	*	*	*	*	*	*	LINE-1	LINE-1 retrotransposable element ORF2 protein OS=Homo sapiens OX=9606 PE=1 SV=1
12.290.1	XP_005981552.1	PREDICTED: MLV-related proviral Env polyprotein-like [Pantholops hodgsonii]	*	*	*	*	*	*	Envelope	Envelope glycoprotein OS=Gibbon ape leukemia virus OX=11840 GN=env PE=2 SV=2
12.290.2	XP_005981552.1	PREDICTED: MLV-related proviral Env polyprotein-like [Pantholops hodgsonii]	*	*	*	*	*	*	Envelope	Envelope glycoprotein OS=Gibbon ape leukemia virus OX=11840 GN=env PE=2 SV=2
12.291.1	*	*	*	*	*	*	*	*	*	*
12.292.1	*	*	*	*	*	*	*	*	*	*
12.293.1	*	*	*	*	*	*	*	*	*	*
12.296.1	EGV92819.1	hypothetical protein I79_007606 [Cricetulus griseus]	*	*	*	*	*	*	*	*
12.299.1	*	*	*	*	*	*	*	*	*	*
12.302.1	*	*	*	*	*	*	*	*	*	*
12.303.1	XP_005690485.2	PREDICTED: apolipoprotein R [Capra hircus]	*	*	*	*	*	KOG4297(TV)(C-type lectin)	C4b-binding	C4b-binding protein alpha chain OS=Homo sapiens OX=9606 GN=C4BPA PE=1 SV=2
12.305.1	ELR58330.1	hypothetical protein M91_20393 [Bos mutus]	*	*	*	*	*	*	LINE-1	LINE-1 retrotransposable element ORF2 protein OS=Homo sapiens OX=9606 PE=1 SV=1
12.308.1	XP_014962776.1	PREDICTED: LOW QUALITY PROTEIN: uncharacterized protein LOC101106326 isoform X2 [Ovis aries musimon]	GO:0006826(iron ion transport);GO:0006879(cellular iron ion homeostasis);GO:0006880(intracellular sequestering of iron ion);GO:0055072(iron ion homeostasis)	GO:0005737(cytoplasm);GO:0005829(cytosol);GO:0008043(intracellular ferritin complex);GO:0016020(membrane);GO:0044754(autolysosome);GO:0070062(extracellular exosome)	GO:0005506(iron ion binding);GO:0005515(protein binding);GO:0008199(ferric iron binding);GO:0042802(identical protein binding)	K13625|FTL|http://www.genome.jp/dbget-bin/www_bget?ko:K13625	ko04216(Ferroptosis);ko04217(Necroptosis);ko04978(Mineral absorption)	*	Ferritin	Ferritin light chain OS=Canis lupus familiaris OX=9615 GN=FTL PE=2 SV=3
12.309.1	CAA10770.1	reverse transcriptase-like [Bos taurus]	GO:0006355(regulation of transcription, DNA-templated)	GO:0005622(intracellular)	GO:0003676(nucleic acid binding)	K09228|KRAB|http://www.genome.jp/dbget-bin/www_bget?ko:K09228	*	*	*	*
12.31.1	*	*	*	*	*	*	*	*	*	*
12.311.1	EFB13185.1	hypothetical protein PANDA_008337, partial [Ailuropoda melanoleuca]	*	*	*	*	*	*	LINE-1	LINE-1 reverse transcriptase homolog OS=Nycticebus coucang OX=9470 PE=4 SV=1
12.314.1	NP_001040099.1	bitter taste receptor Bota-T2R65A [Bos taurus]	GO:0001580(detection of chemical stimulus involved in sensory perception of bitter taste);GO:0007186(G protein-coupled receptor signaling pathway);GO:0007165(signal transduction);GO:0050896(response to stimulus);GO:0050909(sensory perception of taste);GO:0008215(spermine metabolic process);GO:0055114(oxidation-reduction process)	GO:0016021(integral component of membrane);GO:0016020(membrane);GO:0005777(peroxisome)	GO:0004871(obsolete signal transducer activity);GO:0033038(bitter taste receptor activity);GO:0004930(G protein-coupled receptor activity);GO:0052899(N(1),N(12)-diacetylspermine:oxygen oxidoreductase (3-acetamidopropanal-forming) activity);GO:0052901(spermine:oxygen oxidoreductase (spermidine-forming) activity);GO:0052902(spermidine:oxygen oxidoreductase (3-aminopropanal-forming) activity);GO:005…	K08474|TAS2R|http://www.genome.jp/dbget-bin/www_bget?ko:K08474	ko04742(Taste transduction)	*	LINE-1	LINE-1 retrotransposable element ORF2 protein OS=Mus musculus OX=10090 GN=Pol PE=1 SV=2
12.315.1	*	*	*	*	*	*	*	*	*	*
12.316.1	EHH60795.1	hypothetical protein EGM_18659, partial [Macaca fascicularis]	*	*	*	K04358|FGF|http://www.genome.jp/dbget-bin/www_bget?ko:K04358	ko04810(Regulation of actin cytoskeleton);ko04010(MAPK signaling pathway);ko04151(PI3K-Akt signaling pathway);ko04015(Rap1 signaling pathway);ko04014(Ras signaling pathway)	*	LINE-1	LINE-1 retrotransposable element ORF2 protein OS=Homo sapiens OX=9606 PE=1 SV=1
12.317.1	*	*	*	*	*	*	*	*	*	*
12.32.1	CAA10770.1	reverse transcriptase-like [Bos taurus]	GO:0006355(regulation of transcription, DNA-templated)	GO:0005622(intracellular)	GO:0003676(nucleic acid binding)	K09228|KRAB|http://www.genome.jp/dbget-bin/www_bget?ko:K09228	*	*	*	*
12.321.1	*	*	*	*	*	K18241|ITM2A|http://www.genome.jp/dbget-bin/www_bget?ko:K18241	*	*	*	*
12.322.1	ACC62065.1	hypothetical protein [Rhinolophus ferrumequinum]	*	*	*	*	*	*	LINE-1	LINE-1 retrotransposable element ORF2 protein OS=Homo sapiens OX=9606 PE=1 SV=1
12.323.1	ELR61814.1	hypothetical protein M91_08065 [Bos mutus]	*	*	*	K14740|MT3|http://www.genome.jp/dbget-bin/www_bget?ko:K14740	*	*	LINE-1	LINE-1 retrotransposable element ORF2 protein OS=Homo sapiens OX=9606 PE=1 SV=1
12.324.1	XP_014254000.1	PREDICTED: LOW QUALITY PROTEIN: uncharacterized protein LOC106669198 [Cimex lectularius]	GO:0008215(spermine metabolic process);GO:0055114(oxidation-reduction process)	GO:0005777(peroxisome);GO:0016021(integral component of membrane)	GO:0052899(N(1),N(12)-diacetylspermine:oxygen oxidoreductase (3-acetamidopropanal-forming) activity);GO:0052901(spermine:oxygen oxidoreductase (spermidine-forming) activity);GO:0052902(spermidine:oxygen oxidoreductase (3-aminopropanal-forming) activity);GO:0052903(N1-acetylspermine:oxygen oxidoreductase (3-acetamidopropanal-forming) activity);GO:0052904(N1-acetylspermidine:oxygen oxidoreductase (…	*	*	*	Transmembrane	Transmembrane and coiled-coil domain-containing protein 5B OS=Bos taurus OX=9913 GN=TMCO5B PE=2 SV=1
12.325.1	*	*	*	*	*	*	*	*	*	*
12.33.1	*	*	*	*	*	*	*	*	*	*
12.330.1	XP_014336118.1	PREDICTED: uncharacterized protein LOC106701213 isoform X1 [Bos mutus]	GO:0007165(signal transduction);GO:0035023(regulation of Rho protein signal transduction);GO:0043547(positive regulation of GTPase activity);GO:0008215(spermine metabolic process);GO:0055114(oxidation-reduction process)	GO:0005737(cytoplasm);GO:0005925(focal adhesion);GO:0016020(membrane);GO:0005777(peroxisome)	GO:0005096(GTPase activator activity);GO:0008289(lipid binding);GO:0052899(N(1),N(12)-diacetylspermine:oxygen oxidoreductase (3-acetamidopropanal-forming) activity);GO:0052901(spermine:oxygen oxidoreductase (spermidine-forming) activity);GO:0052902(spermidine:oxygen oxidoreductase (3-aminopropanal-forming) activity);GO:0052903(N1-acetylspermine:oxygen oxidoreductase (3-acetamidopropanal-forming) …	K14211|ELN|http://www.genome.jp/dbget-bin/www_bget?ko:K14211	ko04974(Protein digestion and absorption)	*	*	*
12.331.1	XP_012022414.1	PREDICTED: melanoma inhibitory activity protein 3 isoform X6 [Ovis aries musimon]	GO:0006887(exocytosis);GO:0006888(endoplasmic reticulum to Golgi vesicle-mediated transport);GO:0015031(protein transport);GO:0042953(lipoprotein transport);GO:0090110(COPII-coated vesicle cargo loading)	GO:0000139(Golgi membrane);GO:0005789(endoplasmic reticulum membrane);GO:0016021(integral component of membrane);GO:0070971(endoplasmic reticulum exit site)	GO:0042954(obsolete lipoprotein transporter activity)	*	*	*	Transport	Transport and Golgi organization protein 1 homolog OS=Bos taurus OX=9913 GN=MIA3 PE=2 SV=2
12.333.1	*	*	*	*	*	*	*	*	*	*
12.335.1	CAA10770.1	reverse transcriptase-like [Bos taurus]	*	GO:0005886(plasma membrane);GO:0016020(membrane);GO:0031225(anchored component of membrane);GO:0005578(extracellular matrix)	GO:0043395(heparan sulfate proteoglycan binding)	K08111|GPC5|http://www.genome.jp/dbget-bin/www_bget?ko:K08111	*	*	*	*
12.336.1	ELR50830.1	hypothetical protein M91_07955 [Bos mutus]	*	*	*	*	*	*	LINE-1	LINE-1 retrotransposable element ORF2 protein OS=Mus musculus OX=10090 GN=Pol PE=1 SV=2
12.343.1	XP_010819747.1	PREDICTED: transmembrane 9 superfamily member 2-like isoform X2 [Bos taurus]	GO:0001580(detection of chemical stimulus involved in sensory perception of bitter taste);GO:0007186(G protein-coupled receptor signaling pathway);GO:0007165(signal transduction);GO:0050896(response to stimulus);GO:0050909(sensory perception of taste)	GO:0016020(membrane);GO:0016021(integral component of membrane)	GO:0004871(obsolete signal transducer activity);GO:0033038(bitter taste receptor activity);GO:0004930(G protein-coupled receptor activity)	K17086|TM9SF2_4|http://www.genome.jp/dbget-bin/www_bget?ko:K17086	*	*	*	*
12.344.1	*	*	*	*	*	*	*	*	*	*
12.349.1	*	*	*	*	*	*	*	*	*	*
12.353.1	CAA10770.1	reverse transcriptase-like [Bos taurus]	*	*	*	*	*	*	*	*
12.356.1	XP_011972831.1	PREDICTED: cell cycle checkpoint control protein RAD9A isoform X3 [Ovis aries musimon]	*	*	*	*	*	*	*	*
12.357.1	*	*	*	*	*	*	*	*	*	*
12.358.1	XP_002414209.1	hypothetical protein IscW_ISCW024777 [Ixodes scapularis]	GO:0006006(glucose metabolic process);GO:0055114(oxidation-reduction process)	*	GO:0016620(oxidoreductase activity, acting on the aldehyde or oxo group of donors, NAD or NADP as acceptor);GO:0050661(NADP binding);GO:0016491(oxidoreductase activity);GO:0051287(NAD binding)	K08867|WNK, PRKWNK|http://www.genome.jp/dbget-bin/www_bget?ko:K08867	*	*	*	*
12.359.1	*	*	*	*	*	*	*	*	*	*
12.36.1	*	*	*	*	*	*	*	*	*	*
12.360.1	AAI34596.1	PAOX protein [Bos taurus]	GO:0008215(spermine metabolic process);GO:0055114(oxidation-reduction process)	GO:0005777(peroxisome)	GO:0052899(N(1),N(12)-diacetylspermine:oxygen oxidoreductase (3-acetamidopropanal-forming) activity);GO:0052901(spermine:oxygen oxidoreductase (spermidine-forming) activity);GO:0052902(spermidine:oxygen oxidoreductase (3-aminopropanal-forming) activity);GO:0052903(N1-acetylspermine:oxygen oxidoreductase (3-acetamidopropanal-forming) activity);GO:0052904(N1-acetylspermidine:oxygen oxidoreductase (…	K10838|XPC|http://www.genome.jp/dbget-bin/www_bget?ko:K10838	ko03420(Nucleotide excision repair)	*	*	*
12.361.1	ELR62772.1	hypothetical protein M91_11495, partial [Bos mutus]	*	*	*	K17495|CSMD|http://www.genome.jp/dbget-bin/www_bget?ko:K17495	*	*	LINE-1	LINE-1 retrotransposable element ORF2 protein OS=Mus musculus OX=10090 GN=Pol PE=1 SV=2
12.362.1	XP_011952426.1	PREDICTED: uncharacterized protein C5orf42 homolog isoform X11 [Ovis aries]	*	*	*	K04358|FGF|http://www.genome.jp/dbget-bin/www_bget?ko:K04358	ko04810(Regulation of actin cytoskeleton);ko04010(MAPK signaling pathway);ko04151(PI3K-Akt signaling pathway);ko04015(Rap1 signaling pathway);ko04014(Ras signaling pathway)	*	*	*
12.362.2	*	*	*	*	*	*	*	*	*	*
12.364.1	XP_008266390.1	PREDICTED: cytochrome c oxidase protein 20 homolog isoform X1 [Oryctolagus cuniculus]	GO:0009060(aerobic respiration);GO:0033617(mitochondrial respiratory chain complex IV assembly)	GO:0005739(mitochondrion)	*	K18184|COX20|http://www.genome.jp/dbget-bin/www_bget?ko:K18184	*	*	Cytochrome	Cytochrome c oxidase assembly protein COX20, mitochondrial OS=Mus musculus OX=10090 GN=Cox20 PE=1 SV=1
12.366.1	*	*	*	*	*	*	*	*	*	*
12.368.1	ABR01162.1	endonuclease/reverse transcriptase [Sus scrofa]	*	*	*	K10838|XPC|http://www.genome.jp/dbget-bin/www_bget?ko:K10838	ko03420(Nucleotide excision repair)	*	LINE-1	LINE-1 retrotransposable element ORF2 protein OS=Homo sapiens OX=9606 PE=1 SV=1
12.369.1	ELR58788.1	hypothetical protein M91_05496, partial [Bos mutus]	*	*	*	K09228|KRAB|http://www.genome.jp/dbget-bin/www_bget?ko:K09228	*	*	LINE-1	LINE-1 retrotransposable element ORF2 protein OS=Mus musculus OX=10090 GN=Pol PE=1 SV=2
12.370.1	*	*	*	*	*	*	*	*	*	*
12.372.1	*	*	*	*	*	*	*	*	*	*
12.373.1	CAA10770.1	reverse transcriptase-like [Bos taurus]	*	GO:0005886(plasma membrane);GO:0016020(membrane);GO:0031225(anchored component of membrane);GO:0005578(extracellular matrix)	GO:0043395(heparan sulfate proteoglycan binding)	K08111|GPC5|http://www.genome.jp/dbget-bin/www_bget?ko:K08111	*	*	*	*
12.375.1	XP_011981301.1	PREDICTED: AP-3 complex subunit mu-2 isoform X2 [Ovis aries musimon]	*	*	*	K10838|XPC|http://www.genome.jp/dbget-bin/www_bget?ko:K10838	ko03420(Nucleotide excision repair)	*	*	*
12.377.1	AAY53484.1	endonuclease reverse transcriptase [Bos taurus]	*	*	*	*	*	*	LINE-1	LINE-1 reverse transcriptase homolog OS=Nycticebus coucang OX=9470 PE=4 SV=1
12.378.1	ELR46456.1	hypothetical protein M91_05097, partial [Bos mutus]	*	*	*	*	*	*	WD	WD repeat-containing protein 64 OS=Homo sapiens OX=9606 GN=WDR64 PE=2 SV=1
12.379.1	*	*	*	*	*	*	*	*	Opsin-3	Opsin-3 OS=Homo sapiens OX=9606 GN=OPN3 PE=1 SV=1
12.38.1	ELR59748.1	hypothetical protein M91_15431, partial [Bos mutus]	*	*	*	K10838|XPC|http://www.genome.jp/dbget-bin/www_bget?ko:K10838	ko03420(Nucleotide excision repair)	*	*	*
12.380.1	*	*	*	*	*	*	*	*	*	*
12.382.1	ABR01162.1	endonuclease/reverse transcriptase [Sus scrofa]	*	*	*	*	*	*	LINE-1	LINE-1 retrotransposable element ORF2 protein OS=Homo sapiens OX=9606 PE=1 SV=1
12.383.1	XP_019808415.1	PREDICTED: peroxisomal N(1)-acetyl-spermine/spermidine oxidase isoform X1 [Bos indicus]	GO:0008215(spermine metabolic process);GO:0055114(oxidation-reduction process)	GO:0005777(peroxisome)	GO:0052899(N(1),N(12)-diacetylspermine:oxygen oxidoreductase (3-acetamidopropanal-forming) activity);GO:0052901(spermine:oxygen oxidoreductase (spermidine-forming) activity);GO:0052902(spermidine:oxygen oxidoreductase (3-aminopropanal-forming) activity);GO:0052903(N1-acetylspermine:oxygen oxidoreductase (3-acetamidopropanal-forming) activity);GO:0052904(N1-acetylspermidine:oxygen oxidoreductase (…	K14740|MT3|http://www.genome.jp/dbget-bin/www_bget?ko:K14740	*	*	*	*
12.384.1	EHH24065.1	hypothetical protein EGK_07653, partial [Macaca mulatta]	*	*	*	*	*	*	LINE-1	LINE-1 retrotransposable element ORF2 protein OS=Mus musculus OX=10090 GN=Pol PE=1 SV=2
12.387.1	XP_011966843.1	PREDICTED: thiamine transporter 1 isoform X3 [Ovis aries musimon]	GO:0006810(transport);GO:0015888(thiamine transport);GO:0071934(thiamine transmembrane transport)	GO:0005886(plasma membrane);GO:0016020(membrane);GO:0016021(integral component of membrane);GO:0005887(integral component of plasma membrane)	GO:0015403(thiamine transmembrane transporter activity);GO:0015234(thiamine transmembrane transporter activity)	K14610|SLC19A2_3, THTR|http://www.genome.jp/dbget-bin/www_bget?ko:K14610	ko04977(Vitamin digestion and absorption)	KOG3810(H)(Micronutrient transporters (folate transporter family))	Thiamine	Thiamine transporter 1 OS=Homo sapiens OX=9606 GN=SLC19A2 PE=1 SV=2
12.388.1	*	*	*	*	*	*	*	*	*	*
12.39.1	XP_014959394.1	PREDICTED: elastin isoform X1 [Ovis aries]	*	*	*	K14211|ELN|http://www.genome.jp/dbget-bin/www_bget?ko:K14211	ko04974(Protein digestion and absorption)	*	*	*
12.391.1	*	*	*	*	*	*	*	*	*	*
12.392.1	*	*	*	*	*	*	*	*	*	*
12.393.1	*	*	*	*	*	*	*	*	*	*
12.394.1	*	*	*	*	*	*	*	*	*	*
12.4.1	*	*	*	*	*	*	*	*	*	*
12.40.1	ELR60459.1	hypothetical protein M91_06316 [Bos mutus]	*	*	*	K04534|GNAO, G-ALPHA-O|http://www.genome.jp/dbget-bin/www_bget?ko:K04534	ko04015(Rap1 signaling pathway);ko04915(Estrogen signaling pathway);ko04916(Melanogenesis);ko04921(Oxytocin signaling pathway);ko04713(Circadian entrainment);ko04725(Cholinergic synapse);ko04728(Dopaminergic synapse);ko04727(GABAergic synapse);ko04724(Glutamatergic synapse);ko04730(Long-term depression);ko04723(Retrograde endocannabinoid signaling);ko04726(Serotonergic synapse)	*	LINE-1	LINE-1 reverse transcriptase homolog OS=Nycticebus coucang OX=9470 PE=4 SV=1
12.401.1	KHJ42451.1	reverse transcriptase [Trichuris suis]	*	*	*	*	*	*	Craniofacial	Craniofacial development protein 2 OS=Bos taurus OX=9913 GN=CFDP2 PE=1 SV=2
12.402.1	XP_019376199.1	PREDICTED: tigger transposable element-derived protein 1-like, partial [Gavialis gangeticus]	*	*	GO:0003677(DNA binding);GO:0003676(nucleic acid binding)	*	*	*	Tigger	Tigger transposable element-derived protein 1 OS=Homo sapiens OX=9606 GN=TIGD1 PE=1 SV=1
12.403.1	XP_011972835.1	PREDICTED: cell cycle checkpoint control protein RAD9A isoform X6 [Ovis aries musimon]	*	*	*	K06727|FCRL, IRTA|http://www.genome.jp/dbget-bin/www_bget?ko:K06727	*	*	*	*
12.405.1	BAD42838.1	hypothetical protein [Mus musculus]	*	*	*	*	*	*	*	*
12.406.1	CAA10770.1	reverse transcriptase-like [Bos taurus]	*	*	*	K09228|KRAB|http://www.genome.jp/dbget-bin/www_bget?ko:K09228	*	*	Craniofacial	Craniofacial development protein 2 OS=Bos taurus OX=9913 GN=CFDP2 PE=1 SV=2
12.407.1	*	*	*	*	*	*	*	*	*	*
12.409.1	*	*	*	*	*	*	*	*	*	*
12.41.1	CAA10770.1	reverse transcriptase-like [Bos taurus]	*	*	*	K08111|GPC5|http://www.genome.jp/dbget-bin/www_bget?ko:K08111	*	*	*	*
12.411.1	XP_003124794.2	PREDICTED: transcription elongation factor B polypeptide 2 [Sus scrofa]	GO:0006414(translational elongation);GO:0006368(transcription elongation from RNA polymerase II promoter)	GO:0030891(VCB complex);GO:0070449(elongin complex)	GO:0003746(translation elongation factor activity)	K03873|TCEB2|http://www.genome.jp/dbget-bin/www_bget?ko:K03873	ko04066(HIF-1 signaling pathway);ko04120(Ubiquitin mediated proteolysis)	*	Elongin-B	Elongin-B OS=Homo sapiens OX=9606 GN=ELOB PE=1 SV=1
12.412.1	KQK83709.1	density-regulated protein [Amazona aestiva]	*	*	*	*	*	KOG3239(R)(Density-regulated protein related to translation initiation factor 1 (eIF-1/SUI1))	Density-regulated	Density-regulated protein OS=Bos taurus OX=9913 GN=DENR PE=2 SV=1
12.414.1	*	*	*	*	*	*	*	*	*	*
12.415.1	XP_011960339.1	PREDICTED: tetratricopeptide repeat protein 13 isoform X5 [Ovis aries]	*	*	*	*	*	*	*	*
12.417.1	XP_015330605.1	PREDICTED: LOW QUALITY PROTEIN: uncharacterized protein C1orf167 homolog [Bos taurus]	*	*	*	*	*	*	*	*
12.423.1	*	*	*	*	*	*	*	*	*	*
12.425.1	BAH12888.1	unnamed protein product [Homo sapiens]	GO:0006310(DNA recombination);GO:0032197(transposition, RNA-mediated);GO:0032199(reverse transcription involved in RNA-mediated transposition);GO:0090305(nucleic acid phosphodiester bond hydrolysis)	*	GO:0003964(RNA-directed DNA polymerase activity);GO:0009036(type II site-specific deoxyribonuclease activity);GO:0046872(metal ion binding)	*	*	*	LINE-1	LINE-1 retrotransposable element ORF2 protein OS=Homo sapiens OX=9606 PE=1 SV=1
12.427.1	*	*	*	*	*	*	*	*	*	*
12.428.1	XP_010812528.1	PREDICTED: UPF0545 protein C22orf39 homolog isoform X1 [Bos taurus]	*	*	*	K06797|CDH4|http://www.genome.jp/dbget-bin/www_bget?ko:K06797	ko04514(Cell adhesion molecules (CAMs))	*	*	*
12.429.1	*	*	*	*	*	K09592|EGLN, HPH|http://www.genome.jp/dbget-bin/www_bget?ko:K09592	ko04066(HIF-1 signaling pathway)	*	*	*
12.433.1	AAI34596.1	PAOX protein [Bos taurus]	GO:0008215(spermine metabolic process);GO:0055114(oxidation-reduction process)	GO:0005777(peroxisome)	GO:0052899(N(1),N(12)-diacetylspermine:oxygen oxidoreductase (3-acetamidopropanal-forming) activity);GO:0052901(spermine:oxygen oxidoreductase (spermidine-forming) activity);GO:0052902(spermidine:oxygen oxidoreductase (3-aminopropanal-forming) activity);GO:0052903(N1-acetylspermine:oxygen oxidoreductase (3-acetamidopropanal-forming) activity);GO:0052904(N1-acetylspermidine:oxygen oxidoreductase (…	K06797|CDH4|http://www.genome.jp/dbget-bin/www_bget?ko:K06797	ko04514(Cell adhesion molecules (CAMs))	*	*	*
12.434.1	ACH79982.1	hypothetical protein [Bos taurus]	*	*	*	K10838|XPC|http://www.genome.jp/dbget-bin/www_bget?ko:K10838	ko03420(Nucleotide excision repair)	*	*	*
12.434.2	*	*	*	*	*	*	*	*	*	*
12.435.1	ELR51300.1	PR domain zinc finger protein 12, partial [Bos mutus]	GO:0008215(spermine metabolic process);GO:0055114(oxidation-reduction process)	GO:0005777(peroxisome)	GO:0052899(N(1),N(12)-diacetylspermine:oxygen oxidoreductase (3-acetamidopropanal-forming) activity);GO:0052901(spermine:oxygen oxidoreductase (spermidine-forming) activity);GO:0052902(spermidine:oxygen oxidoreductase (3-aminopropanal-forming) activity);GO:0052903(N1-acetylspermine:oxygen oxidoreductase (3-acetamidopropanal-forming) activity);GO:0052904(N1-acetylspermidine:oxygen oxidoreductase (…	K06727|FCRL, IRTA|http://www.genome.jp/dbget-bin/www_bget?ko:K06727	*	*	*	*
12.435.2	ELR51300.1	PR domain zinc finger protein 12, partial [Bos mutus]	GO:0008215(spermine metabolic process);GO:0055114(oxidation-reduction process)	GO:0005777(peroxisome)	GO:0052899(N(1),N(12)-diacetylspermine:oxygen oxidoreductase (3-acetamidopropanal-forming) activity);GO:0052901(spermine:oxygen oxidoreductase (spermidine-forming) activity);GO:0052902(spermidine:oxygen oxidoreductase (3-aminopropanal-forming) activity);GO:0052903(N1-acetylspermine:oxygen oxidoreductase (3-acetamidopropanal-forming) activity);GO:0052904(N1-acetylspermidine:oxygen oxidoreductase (…	K06727|FCRL, IRTA|http://www.genome.jp/dbget-bin/www_bget?ko:K06727	*	*	*	*
12.436.1	XP_014961252.1	PREDICTED: uncharacterized protein LOC106992064 [Ovis aries musimon]	*	*	*	K04358|FGF|http://www.genome.jp/dbget-bin/www_bget?ko:K04358	ko04810(Regulation of actin cytoskeleton);ko04010(MAPK signaling pathway);ko04151(PI3K-Akt signaling pathway);ko04015(Rap1 signaling pathway);ko04014(Ras signaling pathway)	*	*	*
12.439.1	KYO46380.1	nascent polypeptide-associated complex subunit alpha [Alligator mississippiensis]	GO:0006810(transport);GO:0061384(heart trabecula morphogenesis);GO:0003231(cardiac ventricle development);GO:2000138(positive regulation of cell proliferation involved in heart morphogenesis);GO:0006351(transcription, DNA-templated);GO:0016032(viral process);GO:0015031(protein transport);GO:0048742(regulation of skeletal muscle fiber development);GO:1901227(negative regulation of transcription fr…	GO:0005737(cytoplasm);GO:0005854(nascent polypeptide-associated complex);GO:0070062(extracellular exosome);GO:0005634(nucleus)	GO:0003677(DNA binding);GO:0003713(transcription coactivator activity);GO:0005515(protein binding);GO:0017025(TBP-class protein binding)	K03626|EGD2, NACA|http://www.genome.jp/dbget-bin/www_bget?ko:K03626	*	KOG2239(K)(Transcription factor containing NAC and TS-N domains)	Nascent	Nascent polypeptide-associated complex subunit alpha OS=Chinchilla lanigera OX=34839 PE=2 SV=1
12.44.1	*	*	*	*	*	*	*	*	Transport	Transport and Golgi organization protein 1 homolog OS=Bos taurus OX=9913 GN=MIA3 PE=2 SV=2
12.441.1	KPP68111.1	hypothetical protein Z043_113234 [Scleropages formosus]	*	*	*	K05628|RERE|http://www.genome.jp/dbget-bin/www_bget?ko:K05628	ko04391(Hippo signaling pathway -fly)	*	*	*
12.442.1	*	*	*	*	*	*	*	*	*	*
12.443.1	*	*	*	*	*	*	*	*	*	*
12.447.1	*	*	*	*	*	*	*	*	*	*
12.450.1	*	*	*	*	*	*	*	*	*	*
12.454.1	ELR57344.1	hypothetical protein M91_03782 [Bos mutus]	*	*	*	*	*	*	LINE-1	LINE-1 retrotransposable element ORF2 protein OS=Mus musculus OX=10090 GN=Pol PE=1 SV=2
12.455.1	XP_005978781.1	PREDICTED: hairy/enhancer-of-split related with YRPW motif-like protein-like [Pantholops hodgsonii]	*	*	*	K09088|HES3|http://www.genome.jp/dbget-bin/www_bget?ko:K09088	*	*	*	*
12.459.1	XP_011993766.1	PREDICTED: centrosomal protein of 104 kDa isoform X2 [Ovis aries musimon]	*	*	*	K16458|CEP104|http://www.genome.jp/dbget-bin/www_bget?ko:K16458	*	*	Centrosomal	Centrosomal protein of 104 kDa OS=Homo sapiens OX=9606 GN=CEP104 PE=1 SV=1
12.459.2	XP_011993765.1	PREDICTED: centrosomal protein of 104 kDa isoform X1 [Ovis aries musimon]	*	GO:0005814(centriole)	*	K16458|CEP104|http://www.genome.jp/dbget-bin/www_bget?ko:K16458	*	*	Centrosomal	Centrosomal protein of 104 kDa OS=Homo sapiens OX=9606 GN=CEP104 PE=1 SV=1
12.46.1	CAA10770.1	reverse transcriptase-like [Bos taurus]	*	*	*	K08111|GPC5|http://www.genome.jp/dbget-bin/www_bget?ko:K08111	*	*	*	*
12.469.1	XP_017916011.1	PREDICTED: von Willebrand factor A domain-containing protein 1 [Capra hircus]	GO:0048266(behavioral response to pain);GO:0030198(extracellular matrix organization);GO:0006412(translation)	GO:0005604(basement membrane);GO:0070062(extracellular exosome);GO:0005622(intracellular);GO:0005840(ribosome);GO:0005614(interstitial matrix);GO:0005576(extracellular region);GO:0005615(extracellular space);GO:0005578(extracellular matrix)	GO:0003735(structural constituent of ribosome);GO:0042802(identical protein binding)	*	*	*	von	von Willebrand factor A domain-containing protein 1 OS=Bos taurus OX=9913 GN=VWA1 PE=2 SV=1
12.47.1	*	*	*	*	*	*	*	*	*	*
12.48.1	*	*	*	*	*	*	*	*	*	*
12.480.1	*	*	*	*	*	*	*	*	*	*
12.481.1	*	*	*	*	*	*	*	*	*	*
12.484.1	XP_010999243.1	PREDICTED: LOW QUALITY PROTEIN: uncharacterized protein LOC105107113 [Camelus dromedarius]	*	*	*	*	*	*	*	*
12.485.1	XP_005194921.1	PREDICTED: regulatory solute carrier protein family 1 member 1 isoform X1 [Bos taurus]	GO:0006508(proteolysis)	GO:0005737(cytoplasm);GO:0005654(nucleoplasm)	GO:0004190(aspartic-type endopeptidase activity)	K11885|DDI1|http://www.genome.jp/dbget-bin/www_bget?ko:K11885	*	*	Protein	Protein DDI1 homolog 2 OS=Homo sapiens OX=9606 GN=DDI2 PE=1 SV=1
12.485.2	CAA10770.1	reverse transcriptase-like [Bos taurus]	GO:0006508(proteolysis)	GO:0005737(cytoplasm);GO:0005654(nucleoplasm)	GO:0004190(aspartic-type endopeptidase activity)	K11885|DDI1|http://www.genome.jp/dbget-bin/www_bget?ko:K11885	*	*	Protein	Protein DDI1 homolog 2 OS=Homo sapiens OX=9606 GN=DDI2 PE=1 SV=1
12.488.1	*	*	*	*	*	*	*	*	*	*
12.49.1	XP_015324130.1	PREDICTED: Ig heavy chain V region PJ14 isoform X3 [Bos taurus]	GO:0001525(angiogenesis);GO:0010812(negative regulation of cell-substrate adhesion);GO:0016525(negative regulation of angiogenesis);GO:0030154(cell differentiation);GO:0043537(negative regulation of blood vessel endothelial cell migration);GO:0048014(Tie signaling pathway);GO:0050928(negative regulation of positive chemotaxis)	GO:0005615(extracellular space);GO:0016020(membrane);GO:0016021(integral component of membrane)	GO:0030971(receptor tyrosine kinase binding);GO:0046872(metal ion binding)	K17086|TM9SF2_4|http://www.genome.jp/dbget-bin/www_bget?ko:K17086	*	*	*	*
12.490.1	*	*	*	*	*	K14726|SLC9A10_11|http://www.genome.jp/dbget-bin/www_bget?ko:K14726	*	*	*	*
12.494.1	*	*	*	*	*	*	*	*	*	*
12.496.1	NP_001040099.1	bitter taste receptor Bota-T2R65A [Bos taurus]	GO:0001580(detection of chemical stimulus involved in sensory perception of bitter taste);GO:0007186(G protein-coupled receptor signaling pathway);GO:0007165(signal transduction);GO:0050896(response to stimulus);GO:0050909(sensory perception of taste)	GO:0016021(integral component of membrane);GO:0016020(membrane)	GO:0004871(obsolete signal transducer activity);GO:0033038(bitter taste receptor activity);GO:0004930(G protein-coupled receptor activity)	K08474|TAS2R|http://www.genome.jp/dbget-bin/www_bget?ko:K08474	ko04742(Taste transduction)	*	*	*
12.498.1	DAA21178.1	TPA: crystallin, zeta-like [Bos taurus]	GO:0055114(oxidation-reduction process)	GO:0005739(mitochondrion)	GO:0008270(zinc ion binding);GO:0016491(oxidoreductase activity)	K09228|KRAB|http://www.genome.jp/dbget-bin/www_bget?ko:K09228	*	*	Quinone	Quinone oxidoreductase-like protein 2 OS=Bos taurus OX=9913 PE=2 SV=2
12.500.1	XP_011963819.1	PREDICTED: peroxisomal N(1)-acetyl-spermine/spermidine oxidase isoform X7 [Ovis aries musimon]	GO:0008215(spermine metabolic process);GO:0055114(oxidation-reduction process)	GO:0005777(peroxisome)	GO:0052899(N(1),N(12)-diacetylspermine:oxygen oxidoreductase (3-acetamidopropanal-forming) activity);GO:0052901(spermine:oxygen oxidoreductase (spermidine-forming) activity);GO:0052902(spermidine:oxygen oxidoreductase (3-aminopropanal-forming) activity);GO:0052903(N1-acetylspermine:oxygen oxidoreductase (3-acetamidopropanal-forming) activity);GO:0052904(N1-acetylspermidine:oxygen oxidoreductase (…	K10838|XPC|http://www.genome.jp/dbget-bin/www_bget?ko:K10838	ko03420(Nucleotide excision repair)	*	*	*
12.501.1	*	*	*	*	*	*	*	*	*	*
12.502.1	XP_011981301.1	PREDICTED: AP-3 complex subunit mu-2 isoform X2 [Ovis aries musimon]	*	*	*	*	*	*	*	*
12.503.1	XP_014336118.1	PREDICTED: uncharacterized protein LOC106701213 isoform X1 [Bos mutus]	GO:0007165(signal transduction);GO:0035023(regulation of Rho protein signal transduction);GO:0043547(positive regulation of GTPase activity)	GO:0005737(cytoplasm);GO:0005925(focal adhesion);GO:0016020(membrane)	GO:0005096(GTPase activator activity);GO:0008289(lipid binding)	K10838|XPC|http://www.genome.jp/dbget-bin/www_bget?ko:K10838	ko03420(Nucleotide excision repair)	*	*	*
12.504.1	*	*	*	*	*	*	*	*	*	*
12.505.1	*	*	*	*	*	*	*	*	*	*
12.506.1	XP_005894445.1	PREDICTED: taste receptor type 2 member 42, partial [Bos mutus]	GO:0001580(detection of chemical stimulus involved in sensory perception of bitter taste);GO:0007186(G protein-coupled receptor signaling pathway);GO:0007165(signal transduction);GO:0050896(response to stimulus);GO:0050909(sensory perception of taste)	GO:0016021(integral component of membrane);GO:0016020(membrane)	GO:0004871(obsolete signal transducer activity);GO:0033038(bitter taste receptor activity);GO:0004930(G protein-coupled receptor activity)	K08474|TAS2R|http://www.genome.jp/dbget-bin/www_bget?ko:K08474	ko04742(Taste transduction)	*	LINE-1	LINE-1 retrotransposable element ORF2 protein OS=Homo sapiens OX=9606 PE=1 SV=1
12.508.1	*	*	*	*	*	*	*	*	*	*
12.510.1	XP_017916133.1	PREDICTED: testis-expressed sequence 35 protein isoform X1 [Capra hircus]	GO:0001580(detection of chemical stimulus involved in sensory perception of bitter taste);GO:0007186(G protein-coupled receptor signaling pathway);GO:0007165(signal transduction);GO:0050896(response to stimulus);GO:0050909(sensory perception of taste)	GO:0016021(integral component of membrane);GO:0016020(membrane)	GO:0004871(obsolete signal transducer activity);GO:0033038(bitter taste receptor activity);GO:0004930(G protein-coupled receptor activity)	K08474|TAS2R|http://www.genome.jp/dbget-bin/www_bget?ko:K08474	ko04742(Taste transduction)	*	LINE-1	LINE-1 retrotransposable element ORF2 protein OS=Homo sapiens OX=9606 PE=1 SV=1
12.514.1	*	*	*	*	*	*	*	*	*	*
12.516.1	*	*	*	*	*	*	*	*	*	*
12.517.1	CAA10770.1	reverse transcriptase-like [Bos taurus]	*	*	*	K09228|KRAB|http://www.genome.jp/dbget-bin/www_bget?ko:K09228	*	*	LINE-1	LINE-1 reverse transcriptase homolog OS=Nycticebus coucang OX=9470 PE=4 SV=1
12.52.1	XP_014395430.1	PREDICTED: WD repeat-containing protein 26 isoform X2 [Myotis brandtii]	*	*	*	*	*	*	*	*
12.520.1	XP_010819747.1	PREDICTED: transmembrane 9 superfamily member 2-like isoform X2 [Bos taurus]	GO:0001580(detection of chemical stimulus involved in sensory perception of bitter taste);GO:0007186(G protein-coupled receptor signaling pathway);GO:0007165(signal transduction);GO:0050896(response to stimulus);GO:0050909(sensory perception of taste);GO:0001525(angiogenesis);GO:0010812(negative regulation of cell-substrate adhesion);GO:0016525(negative regulation of angiogenesis);GO:0030154(cell…	GO:0016020(membrane);GO:0016021(integral component of membrane);GO:0005615(extracellular space)	GO:0004871(obsolete signal transducer activity);GO:0033038(bitter taste receptor activity);GO:0004930(G protein-coupled receptor activity);GO:0030971(receptor tyrosine kinase binding);GO:0046872(metal ion binding)	K17086|TM9SF2_4|http://www.genome.jp/dbget-bin/www_bget?ko:K17086	*	*	*	*
12.521.1	*	*	*	*	*	*	*	*	*	*
12.524.1	*	*	*	*	*	*	*	*	*	*
12.525.1	*	*	*	*	*	*	*	*	*	*
[truncated: 7,948 more rows]
