# Supplementary material for: Integrative analysis of Iso-Seq and RNA-seq data reveals transcriptome complexity and differentially expressed transcripts in sheep tail fat
Source: PeerJ. 2021 Nov 3;9:e12454. doi: 10.7717/peerj.12454 (PMC8571958; doi:10.7717/peerj.12454)
Supplement: Supplemental Information 4 [file peerj-09-12454-s004.zip]

Archive with 1 entries (1 files):
- Table S3 Sequence of identified lncRNAs.fasta
