# Supplementary material for: Integrative analysis of Iso-Seq and RNA-seq data reveals transcriptome complexity and differentially expressed transcripts in sheep tail fat
Source: PeerJ. 2021 Nov 3;9:e12454. doi: 10.7717/peerj.12454 (PMC8571958; doi:10.7717/peerj.12454)
Supplement: Supplemental Information 4 [file peerj-09-12454-s004.zip › Table S3 Sequence of identified lncRNAs.fasta]

>1.1004.1
atcataattttcttagttgtgtattttttaaTGAAGTAAACCTTTTCAATATGTCttataaatgtttcagtttaaatgttagattaaatatagatatatatttatttaatttattatatatatttaatgtcagttaaattatagatataattaagttattagaaataagtttattaagaaattaagtttattagaaataagtttCTAACAGGTGCACACCTGTTTTAAACCAGATTGGCATACTTAAAATGCACTTTATAATTTTTGGTAGCTGTTTTGATTAAAGGAGAGATTGTCTGATAAggtctatgaatgttctgatggctgtatatatgatttcattttatgtccctatgtgtattttgtagggacagagtccataactttgaatagatctcagaagaatAGAAAACTGCTGtattaatttatattattaatttatatATGATGTTTTGTACTGTGGAATAGCTTTTCTCTCTCTGACTTGAGAAAATGTAAAGTTATGCATttccaaaacaatgtattccaaaacataagtattcAGGGAGGATGATAAATCAGGCCTTGTGAATGATGTTATATCTCTTAAATGGAACATTGCTTATAAATGGATATGATGTTAAGTTCTGTGTTTATTTATAAAGCTATGCTATAATTAAAAGTCTTACAAATCATTTACAGCACAT
>1.1008.1
AGTAAGAAAAGCTAGGACTGAGGTCAGGAGATGTGGACTGTTTTAAGTTTTTGCATGTGAGATTCGCAAAGCAATGTAGGGGATTATATCTTATGTGCAGGGGGAGATCAAAAATTATGTTCTGAGAACATTCCTTTTCTAAGATTATTTTGTATAGTTTATGAAAGTTCTCTAAATTGTTTTATCCTGACATTCTTTGAGATGATCGTAAATAATGTTGCGCTGAAATAGATTCCTGATTGCTTTATTCACACGGAGGGTGATTGGGTAGTTGTTGGATATTTGTATTTTGAAAATCTAAGTTGGAACAGCAAAATAACGTGTACATCATTTGTGACTCTTTGGATCTAGCATTGATACCACCCTCTAAAGCTCTTCTTTGTTCTTCAGGGGAGATTCGTGGTGTGATTAATTTCTGTTAACTCAAAACATAGGTGAAAGTTTGCTATTAGAAGCCTCTTCTCCCCTCAGTCTTCATTGTTATCTCCCCTTTCCTAAGAGTATAGGTGAAAGCTAAATACTGAATAATACC
>1.1013.1
AATTAGTaaaaaaaaaaaaaTATTTTTGATCTAAATATAGGCTCTGCATATCTGTTAGATTTTAAAAATTGCCAGTGTTTTGTCTTGTCCACATTTTTGTCTAGGCAAGGAACATAAGTTTTCAAATAAAATTTTGAACCAAAAACATTTATAATGCAGTTCTGGTTTTTCTATTACTTTTTATACTGTACCTTAAAAGCATTAGGCTTGGAAGAGTTTATTTTGGTGGTCaaaaaaaaaaGGCTTCCTCTCATTTGACTATTTTAAATGTTAAGATGTAAAATAATGAAAGACAGATAAATTGCTTTATGCAGTAAAGTGtttttttAAGAATGTTTAACTCAGCCAGTGGGCAAATACTTGGTATAAGACAAGTTGGTCTTTTCATACTGAAATGCGTTAGCTAGGAAAGATATTCTTGAAAATCtttttttttttCTGACTGTAATTAATTTTGGGAAGTGTAGAAAGCTCCTTACTCCTTTGTATGTATTCAGGATGCCTGCCTTTTTATGCAATTGTGGAAAGAATGTCAGATGTTTTAATATATTCTTTGTTAATCTGAAAACTTGTTATCTGATCATTTTCTTCATTTGGGGGGAGGGAGGAACACCACAAAAAGGGCATTTTTATCAAAATAAGTAATGGAGGTAACAAATCTTGTACATTTTTTATAGTAAAAATATTTAAAGAGTAAGAGACTATTCACTTTTAGAACTGGCTATGGTTAATATGCGTTTATAACTTTGTCGAAATATACAACCAACAGTTTGGCAGTGATGTTGTCTGCATCTGTAGTGAGATGGATGTGGTTCCTGGTTTTCTGTTTGGGAACAGATCATCCCAGCCTTCTCTTAAAAAATATAACCCCAGCACTTAATCCGTGATCATCTGGTCCACACACAGCACCCATGGGTGCTAAGAGTAGTAACTGAGACCGGAATAAAATGTGCCCTTTCGGTGGAGAAAAGAGGTGTGTTCAGGCCAACTCTGTGGTCGGATGAGGGAGTGacagaaatggacgggtccaagtcggcctttgttccctcaaactgtgtgtgtgtgtgtgtgtgtgtgtgtgtgtgtgtgtTATTTTCATTTCTTACTGCAAAAATAATTACATGTCATTTGTAACAGGTTTCTTTATAAATTGCACTAATTAATATTGGAATGTTACAAGTCAGTTTGTCAATTTCTGAAGTCTCTTTGATGTTTTTTGCAATAATTGTGAAAAGCATTATTGATTTCAATAATGCTAGCACATATTCTTTAATAAGTTCTTTAACACTGGCttttttttaagttttacacatagttttttCTCTTGTGGCTTTAGCACTTTAAGGAGTTTGGCGTTTGCATAGTTTTTGGTGTGCTTCCCGGGTATGCGCCAGGACGTCACGTTGCCACGTGACTGGAGAAAACTCATGGTCTGTCTTTAGATTCTAGAGGAGAAAAAATGAGTCAATGTCAGGTTTTTAAAAAATTCCATTTAGAGGCAGTCATTTGGGAACCAAAGTATTTTACTGTATATCTTTAAAAGCATTGAATTCAGTGCTCTTTAGTCATTTATTCGTGCTGTCCAGATTTTCCACAAAGTTGTACCTGGTTAATTTGCAAAAGTGATAATTTCTTCTTGACATTAATCCAAGACTGTTTCAAAATTTTCATTGAATAAATGCTTATTGCTAAAAGAACAACAAATGTGGTTTTATAACTGTGTGTATTTTGTTTCATATGCCTCAGCAGAGAAATCATTGTTCAGTTTTATTTAGGAATAAGCTTTTTTGGACTGAAAATTCATAGTAAAATAGGATTCTACCTAATGTTAAGCCATTGCTTCTTTGTATCCAGTTGTCTGTTTACTTTGCTTAAATCTCAACTAAGATTGAGTGGAGTCAATAAATTTGTACTGTATTTTGTTT
>1.1031.1
AGACCTGCATAGAGCCCACGAACAGCGCGCCCACCCCGATCGCGTCCCTGATCCCGGAGAGCAACACCTCGGAGAGCCGGGCCTTGCCCGGCATCGAGCTCAGAGCCCGCGGCTCGAGCCCCGTCCCTGGCCCACTCGCCCTGCTGGCCCCGCTTGCCCTGTGGCTGGTTCTCGGGTAGGGACGCTGCATCCAGGCCTGCCCAGCGTGGACACTGCACCAACACCTCGCCGGCCTCCACGTCTCGACCTCACGGACAGAAACAGGTCCAGAAAGCAGAACCCCACCACCACCCCGTGTGCGGTCAGTGATTGTCAAGGTCACACCTCCCAGCGACTCCCTGAACAGCCTGAAAGGAGATGCCACATCCCAGCGAACTGAAGACAGGGCTCAGGAAACCTGGGTACCAGGAAATCAGAAGATAGTTTATCTCTACTTTGATTCATTAAATTATAAAGC
>1.1039.1
ATTATTTGCTCTGTGATACCATTTCAAATTTCCGAAATGCAGTGGTTTTTCTCAGGGCATGTGAGACACAGCTGTGTACAGTACGGTCGCAGTAAGATTCCTTTCTCAAAGGGGCAGGCTTGCTTGACTCACAGGAAAAGATAAGGGGCCCATCTGGGGCAGGTGGACAGCAGGGGACATGCACCTGCCCTTCTGGGACAGCAGAACTTAGATTTCTGGGGTGTTCTCTGTGTTCCGAGCTGTTATTGTGAGATGCACAAGAATCCCAAGTCCTTGAGGGTTTCCAGCCCATAGCTTTCTTTTGGGATTAGCACATGTGTGGCTCTCCAGAGGGAATTCCATCATCTTCCCCAGAGCCTGATGGCCCATGCCGTTCGCTCTCACACTCGTGTCTCTGGGGAAAGTTCTTTTATTTGCATGAAAATTTCCTGGAGATCCCCCTCATGTAAGATCCTATGTGGACAGCTGTCAAGGGGTCTTTCTGTAGATGAGCCCTTTGGTGGACAGCAAAAACCCAAGTTTGTCTTTGGGAGGGCTGCCTCTCATCTCCAGTTGCCTCTGAGCTGCATTTAAAGAAGAGGTCCCACGAAACCATTGGTTTCCTGGTGCTTCATCATCGCTTACTCATTCAAAATATGCATATTGATTTTTTGAAATTCCAAAATGCAAGCATGTATGAGAAACTAGATCAAATGGTACATTAAGTGAGATGGGCTTGGTGGGGCGGGGGAATTGCTGCTTTTCTTCTAAATAGAATAAAATTCTTTAGGAGGTGGCTGGATCTTGTGTTTAGGGCCATTTACATGCATGTCGTCTGCAGGATTCCACTTGTAACATTCAAGGGGAGACTTCTGTTTTCTTATCCTCTCACGGCGTCACTGACCATTTCTACTTCTGGGCTGATAAAGGAATTTGCTTTTTTCTACTGCTCTTGAAACCAAAATTATGAAGCATTTTGAAAGGCAATGAAAACATAAACCACACGGGGGCCGGTGGAAATCATCACCTGGAGTCTGGCTTGGTTTCGGTTTTGGTGAAGAGTGAACCAGATCTGATTTCTCTTCCTGGTCAGATACACTCTCTTTACCGAAAAGAAAATGGTGGGCTTGGGGGTGGGGTGTTGAATTCCTATCCTCAGCCATCAGCAGCTCTCAGTCTGAGGCATTGCCACTGACGGGCATTCCTCAGCTCATTGGAATACTGTTTGCTTAGCACAGTATCAGGTTTAACCCCCTTTCTTGTTCCTTTTAAAAACTTTTTTACTTCTGCAACCTCTAAGTAATAATAACTTGCTTTGAGAGTGCCCTGGAGTCTTAGTTGCTACTCTGTAGAGAATGTGTTAACTATGTCACCGATGTCCTTTCTTTCCAAAATATGATTTGCCGTTCAGGACATCACTTGTAAAATTGTAGGAACAGCTTTTAAAAAATAAGTATCTGGGAGAGTTTTATGTAAAACGACTTTTCCTTTCTTTTTTCCCATTAGAAATCTAATGCTTTTTTACTTTCGTCCTGTTTCGAGTAGACCCTTGGGAttttttttcccccccTGAAATTAGAAAGTTAACAGGAATCACAGTAAAGTCTCTTTCAGCCAAAACCTTCATTTTGTTCTTGATGGGTATGAAAATGGTTATTTTCCCAGCTTAGCACAAGAGCTTCTATATTATATTTAAGAAGATGCTTTGTATAAAAATTCAGCATGTGTTTATGGCTCTCTTTGAAATGGCCGCAGTAGTTGGAAGAAAAACATCCCCATAGTATTAACAAGAGCAGTTTTACAGCCGTGCCGAACCAATGGGTGGATGTTTTCAGCCTGGTGGAATCGTCAGCAGTTAGGGGCTCCGAGAGATCCTGGGTCAGTAGGCTGATGGACCCGGTCTTTCTCAGGCTTCATCGCAGGGTCATGCCTGGCACTTTAACTCCTTCAGTACGAAATCATAGATCTAGGATACTGCCTCTATTTATCTAGAATCAGATGTGCTTAAGAAGCACTCAAAATAGATACCTCAAATGATCTGCAGCAGGGTACAGATGGAAAAGGGGGCTAGGTTGCCATGCCACCAAACCACTGTTTATTTGTTGAGGTTTCAGCTATAAAAGGGCTGAGGTTAATTTCAACTTCCTACTTTACCAGGTCTTAAAATCAAACAGAAAGCCATTTGGTCACGGCTGCACGTTTAAGCAAGTCAGGACATTATCACACACTTGTGCGGCCGTTTTAGATTTTTTCCCCAGTCACAGGAAAGAAAACTCGACACACGTTCTTTTGAAAGATGGACCAGGCAGAGTCTAGACAAACAGGGAGCTGCTGCCACCGCGTCAGTCACACCTCCCCTTAGAGATGGCTTCAGGCAACCCGAGCAAGTAGGTTTAAGAATCTGACTCCTGATTTACCAAAAATGACGAACCACATTTAAGCCATGTATGTAACTCCCTCCTTTCGGGGAAAGCAGAGACAGGGTGAAATCTACTGATGTAGAAAACTGTCAAAACCAGAGAAACTTAAGAAGCCAAGTTTTGTTTTTGGTCTGTCTTGCCGTCAGCATCAAGGCACAAGGCTTAACTCTTTACTGGGAACAGTTATCTTTTGGTACAAGTCAGACCtttttttATACATTGTGTTATTCCTACAATCCTGTAGGTGTGGtttacaggcagagaaactgaacctcagaggttaacaattgccagaattctccaagattggaagtgaactcaaacggagaccctttctggctccaaaaccagtgctGGTGGATGGCAGGTTCTCCCAGTCTCCCACCCTGGGATCAAGGACTTAAACATAGGGCTGGTCAGTGTCAAATAAAACCCCTGTCACCTACGGGGAGATGGGAGCAGTGCTGGGCTGGTCATTCCCTTGGCAGTCCTGATTAGACTGGGTTCTATTATCATGAGGTATTGATAATAATGAACCATTAGGGCCAGACTTGGGGGTGGGCACCTGAATACATTTCCTGCTTTGGAGACGTGTGTTTTTAAAGATGGGGAAAAGAAGACTCAACTCAGAATAATGACTCTCTGAGCATTGCACGCGTGAAGGAAAGATGTGTGGGTAGGCAGAGGGTTTCTTAGCCGTCCATTCACTTTACTGGGGCAACCCTTCCTGCGTGGAAGGCTCTCTTTGTGGGTTTCAGTGGCACCGAGGCCTTCTTAACCTCTAAACCCCAGCAACATCTGAACTGCCTGCAAGAGTGTGGGTGCTGTAAGACTTTCATATGGCTGATGGGGTTTTTGACCTCTTAAATCATCTCCAAAATTTTAGTGTTCCAAGTTAGTTTGTTTTGCTAGTGATTTACCCTAAGTTACTTTGGAAACACCATTTTCTGGCACTTACTATCTGGGCAGCCTTTTGAGATACTGAGTTGACTTTGTTTCTCAGCCATACTGGGTTACTTACGTCAATCTTTGTCAGCTGGATTGACC
>1.1051.1
GTGGCATTTAAAGAAGCGGGAGGAGCATTtcccctcccctcccacccctgagaccttcctgcctccttccctctcctgcctctctttgctgctttcttcctctcttttcctcccttgcctctcctgtttgtccatcctcttatttcctccttttGTGCTTTTAAAAAGCCAGTATATATAAAAATTTTATGTTGTTCATACAAGTAGATAGGATTTGTAACTCTGAACTGACACGTGCCGTGTGTCCATGTTGGGACTGGTCACCCAGGCGGTGAGCTGCTCCTTCCTGCTTCCTCTGCTCGTCATGCTCAGACGGAAGCCTCAGGTCTCTGAGGAGCCTGGAGCTCTTGTGGGTCAGCACTCAGAGCCCAGGCTCCGTTTCTTTCCTACTTTTCACTTCTCAGCTCCCAGGGTTCCCTTCCCATTCGGAGTGATGCCAACCTTTTCCCTCTGAGGTGTCTTCCGTTGAGTTGCCCCACCCtggtgtatgtgtagttgtctgtgtgtagtggtgtgtgtgtgtgtTTGCCCTCAAGGGGAAAATATTCTGACTGCCAAATACTAGCAGCATTTCAATAAAACAATATTTGAA
>1.1059.1
GTTAATGCTTTCAAACATCAGGTTAATGAGGGAGAGTGGAGACGATTGGTGCCACTAAAGGTGATTGAGCTTACGATTTAGTGAATGTGAAATTGCCTTCCAGCTTTGATCTGCTGCCACGTAAAAACTAAAAATGCAGTCTGAGGATTTTTCCAGATGGTTCTTAAGTGTACAGAGCGTCACTTCCATACTGAAGAAAACTAGGGTTCTCTTATATGAAGTATCTTAGACACCCACCAGCACCCTGTAGAGCTATATCCCCAAGGCAGAGGTTAGCCGCAGGGCTTCTCTGAGTGCAGGGTCTTGAGGACAGTCAGCCGTCATAACTTACTTTATGAAGAGGTGAAGACAAAGAGTAGATTTGACTCGTTCCTGGGTAATTCCAGCTGAGTTATGTGGACCAGAAGCTGAACCTTGAAAGATGATACCCAGATTTTCAACAAGAAAGTTTCAGTCTGATATTAGTAGAAATAAAAGTAAAAATGATCAGTGGCAGCCAAGGAAGTAGCCATTAGAGG
>1.106.1
TCCCGCCTCCCGCGCCGCTACCCCTTTGCTGGGGAGGTGGCGTAGGACTTCCTGATAGCCGCGGGTCATGCCACCGTAAGTCCCAACTGTTCAGCCCCCAGTCCCTAGCATTTCAGCAGTCTGGACACTAGAGGATTCCAGACATTTCAGCTGTTTTCTGGACAACCCCTGGAGCTGCTACTGGTAACGCACACCCACGAGTTGGAACCCAGCATCCCTCAAACAAGTGCTTTCCTCCAGGATTCTCAGTTCCTAACGGGATACCACCATCCACTCTGGTGTGCCCACACCAGAAACTTGGAAgagaaatgggctcagagataaagaaaacacagtcttggcctcaagaagatcacaaaccagcgagaaaactgggaacgaagTTTCCAGAATCTGGGAAGTCCGtctcagactggagaggcctccagaaatccttagtccagctgcccgtctgatgcaggaatgccttctccaacaccactgccaGCATCGCAGAAAACCGTGATTGGTGCCTCTGTGAGCGTGGGACAGGAAGAGTTAACTTGCTGACAGACGGCATTTTTTACCTTCAGTCAATATGAACAAGGCCCCAAGACTATGATTCCAAACATCTGGATTTCATCAATATGTGATCTGTCATCGTATATTGGCATTCCCCAGTCCCCGCGCCAGAGCAATGCGGCTGGTTTTATTAATACGTCAAATACATTATCCGTG
>1.106.2
CTTCCGTCCCGGAGCCCCGCCCGGCTCCCGCCTCCCGCGCCGCTACCCCTTTGCTGGGGAGGTGGCGTAGGACTTCCTGATAGCCGCGGGTCATGCCACCGATTCTCAGTTCCTAACGGGATACCACCATCCACTCTGGTGTGCCCACACCAGAAACTTGGAAgagaaatgggctcagagataaagaaaacacagtcttggcctcaagaagatcacaaaccagcgagaaaactgggaacgaagTTTCCAGAATCTGGGAAGTCCGtctcagactggagaggcctccagaaatccttagtccagctgcccgtctgatgcaggaatgccttctccaacaccactgccaGCATCGCAGAAAACCGTGATTGGTGCCTCTGTGAGCGTGGGACAGGAAGAGTTAACTTGCTGACAGACGGCATTTTTTACCTTCAGTCAATATGAACAAGGCCCCAAGACTATGATTCCAAACATCTGGATTTCATCAATATGTGATCTGTCATCGTATATTGGCATTCCCCAGTCCCCGCGCCAGAGCAATGCGGCTGGTTTTATTAATACGTCAAATACATTATCCGTGT
>1.1064.1
GAGTTTACAGTTTTCCAGGTTATTCTATCATTTCTCAAGCGTCCCACCAGATCACTGCTAGTAGCTGAGGAGAATAGAACCTCTTCTCCCAACTCTAGCCCTGCCAGGGACTTAAGAGTTAGTAAGCAGTGGTCTTTCAGACTAAGCGCAGGCAGGTTGAGAAGGAGATCAGATGGACTTTCAGAGTCTCTAGAGTGAGACCAAAAAGTATTGAATCCAGGAGGTCAAGGATGGTGCCTGTTTGCTTCCCCAGGACCTCGTTCTCAGCACATAGTAAGTATGagtaagtaatatcttactcagtaagtaatatcttagtcagtaagatactgagtaagtgattagtgagtgaattaatcgttattattatccccattttgcagattaggaaactgaggctcagatgaatcaactgggtcaaccagtgacatagctaagtgcgtggcagggctgagtccagagctttaagcctcagactgttcgtctcaggctcattctgaGACCTGTCAGTCATTGAAAGGGAAAACCACAACCCCAGAAGGCTGCAGGATCGTTCCGTGCGGCCTCGCGACTGAGCTGACGGCAGCACTGGGTGAAAGTTTCAGTTCCTGAAGCTGCGTGTTGACACGTCAGAACTTGAGCTAAAACCTGTGTTATTTTTGAACCTCCATTTTCGGAAGGCTGTACAAGAGCTCAGGCGACAGAAGATGGGAAGGGTtgtgtgtgtgagtgtgtgAGATAAAATATTCACCGTGAAGACTCACGTGTGACTGTGCAACCAGAACAGCGTTTTTGCGTCTGTTCTTGACATATGGTTCGTGCCTCTGTTTGTAGGTTCCCTTTGTATGTCACGGGCCCCCAGAGACTGTAAAATGTCAGCTATCACAGGACGGTGGCCCCTGAGTTACAGCGGGGGCTCAGGGTGGTCAGTGCTCTGGTTTGGGGTCCATTTGGATGTCTTTATGTGTGAGTCTTGGTCTTTACCCTGTGTTATATGCCTGCACAGTCACTGTTGAAAACCCTGTTTCTGTCACTTGGTATTTCATACGGTTTTCTATGCTCTGTATcggcagtgtccagtagagctctctgtgatgacggaaatattctgtatttgcaccagacgctctatatttgcattcagtagggcagtcgccagccaccggggccctcaaacgcttgaaatggggctggtgtgactgaggaattgaatttttaattttattttatttgaacgaatttaaatttaaatattaacagtcacacttggctagtggctactatcatattggatagcgcatctttatattttcaaaAAGTCAGTAAGTTTCTGATTCCCAGCTGTAAATAGCATGACAGTTCTAGGGATTCCAATAAGTTCATCCGAAAGTTGGAAATGGCCTATAGACATGAAGTCTACCAGTTAAAGACTGAATTCCTTTACCGTAAAACATGGCAAGGAGGCTTCTTTCACCCAGGCAACAGCAACTGCGGTCTGCCTTCTGTGCATGCCAGCCTCTCCTCTGGGACCTGTAATCACCACCCAACTGAGTCCTTTCCTTTGTTCCTGTCCAGGGCCCACTTCTCTCCCTGCCTTTGGGGACCCCTGAGCCAGCCCTTCCTTTCACGCTCGGTCTGCTTTCGGTTTGGAGGTAATTCATCAACCTGCTGCTACAGTCCTCTTCCCCTGATTCCCTCCATCTGCTTTTCTCCTGTGTGATGTttctccagagaaacagctcatagtgttagctatccgtctgtctgtcgagactgaagttgagattgacttacatggctggcccaaatgactgtgggagctgggctgtcccaaacctccagggccacgtggtagactagaggttttgggtgagagtgatgctgcggtctcaggtctgcaggttgaagcctcgggcaggttttctggaggcagaattccttcttctttggaaaaccttgctcttcactttttaggccttcaactgattggcagaggcctgtccatgttatagagggtgacttgctttactgaaagccaggggactatagatatcaactacatctaagagtgtctttacagcagtatctggaccagtgttgcagttagtcactgtagttttatccggggtgacacataaaatgagccataacaCCGTCTTCAttagattcagaccgaagggtcctcgaccgttgctggcccttcgcccgggccgtcccgcgtggcctgtgggctccagtcctgttggcTAACAGCAGGGGTGCTTTCTGCTGCCTTCCCTGTGGCACGTGTGGCTTCCATGTTTACCAAACCCAATCAGGACCCCATTTCCCCCATGCTGGTTTTACCCTCCTTGCTAAATGTACTCTAAACAAGTGTGTGCGTAAGACGAGACAGAGCACGTATTTGCACTCAGCAGCAGCAGCGTGGCATTCATTTTGAGAGGAGAGTAACAGACAGTATGCCCTGGATTTTCAGGGACTATCCGAACATCATGGTGTGACTTTTAATAAAAATGATTCTTGAAATATTTAACCAAAGATGATATCATTTTCTGATGCACTGAGACTTTTTATACAAAGAAAGTTTTTTCAGTAG
>1.1072.1
GGACACTCCGGCGGCAGAAGTGACACGTGCTCAAACCCGAAGCCGTGAACTCACTCGGGTCAGGGCCTCAGGTGACGTGAAGCCAGTTTGCGACCCAGCCAACCTGGGACCCCGATGTGGAGAGTAGACGGCGGCCCGCGCTGGAGTGGGTCTGGCCTGGTTTAACTGCTCCAGCCTGCCCGGGGAGGATCAGCTGGCTTGGGGTCTCTGCCTCTGCCTGTAAATCCTGGTGTGACTTCATTTCCTCAAGGTTCCTAATTAAAGAATAGAATCTACCTTTCTAAGAAAAAAGTAAATTCAATGAGAGTTCAGTTCTGAGAGTTTGAAGCTCACACTTTTATATATGTCTATAAGTTTTGATTCGTGTCTAGAGAGCAATAAAGTTTGTATGAG
>1.1085.1
ACGGAATGTCACCACAGACGGAGAAGAGCTCAATGAGGCACAGGTTGTGGGGGCCTTGACCCCGAGAGGCTGTGCATTTTCAGCAGCAGGTGATGCGGGTTGCGTAGCGATGCCGGGAAGAACTCACACGCCTCAGTGAAGCCCGCAGACTGGTGCTGACGCCAGCCAGCGAGAATGGGTGCGGCAGCCAAAGCCTCATCAGAGGGGTCCCCAGCCCAAGTCCACCTGGCGCCAGTTCTGAGCCTCTCTTCCCATGAACGAAGTCTGGAGACTTCTCGGCCTGGAATGTCTCAGTGAGCAGAGCTGGACCACAGCGTGGGAAGCAAGACACATCCAACATCCAGCCCAGAGAGAAGGCTGGGAGCGCCACAGCTCAGCCCTTCCAGCAACACTGAGGAGCCAGAGTCCCTAGAAACTCGGCGTCTGCCAGCTCTGTTCACGCACGCGCAAGAGCGGAGTGTCCACCGAAGGGGACACATTTACGGCAAAATCTAGAACAGCAGGGGTGTCAGGGACTTCAGAGCTTCCATCTCCTTCTTGCCCCTCTGATACGGTGTCTCAGGATTCTGGTAAGCTCATCTATAAATGCCCTGGGGTTTTATCGTTGCCCGAGAAGACGTGCCCAATCCGCCACATCCCAGCTGGAAACATCTTGCGTAAAAACACCCCAAGGTGGCCTCAGACCTGGCGGTAAGGGACCTGTAGTTGCAGCGGGCCTCCTCCCTCCCACTCTCTGGGCACGCTGGGCTCCGGGGAGCACTGAGTTTCTATGGCCCCTGCAGTCCCGCAGTTTCCTCCCTTGAATCAAACCTTGATCTTTGAAGCCCCAAGTTTTGTAGATTTACACTGGCCTGAAGGGACCGGGAAAGGACTCAGTGAGGCCGGGAGTCTCCTCAGCAGCTCTGAACACAGCAGGGAAGGGTCGGATTGCTCACCCCTCTGGCTGCCCCTCGGAAGGGACTCCCAAACTGCAGCAAACTTTGCAAAGACTCCTGAGGTCAGAAGGGCTACAGGGTAGGCCCCGGCTGGGAGCGGGGTTACGGCTTCTGCCCCCTCCCCACTGCCCAAGGGGGCTTTGTAAAGTAGGGGCTCAGACTGTGAAGGATTTGTGCCTGTATTCAGGTTTATTTTATTTTTCACTCTAAGCaggacattttcctttgaagggagaggtgaccgaagaactagaggccagagaggctggacacatacctgcagtggagtggacactcaccaagagctaGAGGGCCTCTCTTTCGGGCAGTGATCCTGCTGTCGGCCAGGCAGCCTGGCTCAACTGCTAACGGTGATGTCTACTTTCAGTCGGGAGGAGTCCAGAGGGTTCTTCTCCTTGCACGAGGCCTGACGCGGTGCTGGGAGAACGAGCTGCCTAGACGGCCTCCTCCAGCTGTTGCTACGTGGAACTCGGAAGTGCAGCAGTTTTATCCAGAGCGTTTTCTGTGATGTGTGTTCAGGGCCCCCTAGAAGGGTCCCCTTGGCTTTGTCAGTTCCCGAGACCCAGATGGACACCACTTGTGCTATTGAAAGACGCTTCTCATGGCCTAGGTATTACTCCTGTTCCCACATTTCCATGGAAAACTTGTGGATGGCAATGTTAATTTAAGAAACTCTACCTGATTAGGTAGAGGGAGGGAGACATAGATAGGTGAACCCTCAGACAACACAGTAGGTAGAGAGTGGCTATCAAACCGCTAACTGGGGTATCACTATTCTCATCACTGGACCTGGAGGCCTGGACCTGGAGAAGTGGGCTTCCTCTGAGCATGTGTCCACACAGGGGAGGGATCCAGGGGCAAAGAGTCGGGTTTCGTGGTCCTGGGATATGGCCTGGGTTCTCTCCTTGGACTTTGGCCTCGGGGTCTCCTGACTCTCCGGTGTGGGTACCTGTGTGCCCACCTGCACGGGCACTCCTTGTTCCTTGCCCCCTCTGTGGTCACCCCTGGCCAGGCCCTCTGCCCTGGGCTTGGGCATGGGAGGCTCACAGGGCCTGTTCACTGGAAGTAGAGACAGAGGGGCTGGTCAGTCTGCAGGGACGCAAGACACCCCTCCAGCTCGAGGAGGAAGGGACATGGACTTTGCGATTCGGAAATCAAGAACGTTCTCTATGGCCACTCCATCCGTAAGTTTTCGATAGTTTGATCTGGCATTCCCTCTAATCAGCCCCTGGAGGACGACCGTGACCTTTGCAGTCTTCATGACCTCCAAAGGCCTCGGGGACCCTGCGGGACAACACAGGACATGGCGGGACTTCATTGCCAAGACAGCAGCTCTGCCCTCCGAGGTCTCAGCAAGAAGCCCAGGTGCGTGCACGTGTGTGTGTAGGCATCTGTCTGTGTTTGCTGTATGCCGCGGCCCCTGGGGCTCCTGCTGCAGGGCGCCGCACCAAGGTCACTTCTAGGAGCCAGCAAAGTGATGGAAGTTAACAGACCAGCATTTCTGGAGCGCCTGCCTTTCTCGTGGGCTCGGGAACAGGAGTAAAGACTGAGGTGAGAAGTTCAGGGTCCACCACATTCTGGCACAGACCCCACTCTCCAGAACCCTGTCTGGAGGCGGCACGGGGTCTGCATGGCCTCTCCCCCATGGACAGCTCCATCCAGCTGACCCAGGTACCAGCTGTCCCCCACGAGCTATGCTTCTGGAGCCTCAGGGTGGTGAGCAGGTGACTTGCAGCTCCCCAGCTGGAAACCCTTTACCTGGGCGTCACCCCAGCTCCTGATGCCCGCAGACGCAGTAAGGAGGCCAGCGTGGGGAGTGGGACTTCCTGTCCCGCGTGGAGCGTGTCTGTCCCGTCCCCCTGACTGCCCGGGCCAGAGTCTCCTTCTTAGCCACAGACTGGAGCCTCCGTGGGGCCTCTGCCCCAGGGCTCCTTCCTTACCTGCACACGCAGGCGTCGTACCCTCACCCTCGCCCAGCTGCACAGACCGGTCTTCAGGGGATGGGACAGCTGCGGCGGGCGGGTCAGCTGCCATGGAATTGGTCATCAGGGAGACTGAAGGCACACAGAGCAGACAGTGACCCACCAGGAGATAAATGTAAGTGAGCACAGAGGTTGTGTCTGGCGGAAGCAAGGAATCCCACCCGGGAAGGCTCTGCCGGGCTGGCCCTGGCTGGCACTGACCTCAGACCGTAGGGTTAGGACATAGGATGGGTGGCTGACGGGGGCCGGGGGTAGCAGACGGGCACATGGAGGGGCTGAGGCCAGCCTTCCCAGACCTGGGCCCACTGAACATGCTCAACCACATCAGCGCTGGTGGTTCTAGAAAGTTCTAGGGTCAAGCACAGCCTAACACGTCTCACATCCCTGCTGATCCCCTTTAAAGTGACGCGACTGTTATTTTTGCAGCTGGTTCCAAGTTTCTCAGGCTGTGCTCATGCTGCAGTGTAGAGAAAAGAGACGGGAGACGGGGGCTGCAGGGACGTCTTTATTGTTCCTGGGAGGGGAGCGGTATACACAGCCACACTGCAGTCACTGAGCTTGTTAAAGACATCTCAATAAATAAAACAAAGAAGCAACATATACACTGAAACAGAAAATATTAAAAGAAAGGTTAGCTGAGTGAATCACAGAGGAAGAGAAAGGGGAGAGGTGAGGACTCCAGGCTAACTTGAGACAGCCATGCAGAggctggggctggggctggggggAGTAGCTCGAGGTTCCTTTGTTAAGAGCCTTGGTCCAGTTGAAACAGAATGTACAGGAAGGCATTTCTGGTTTATTTTTtaaaaaatatacactaaaaaaaggcacttaaagggaaatacaaaataaaatCCTCGTAAATGTGTTCCTGATTTCAGCGATCTTCAGAATCAATCCCCGCCCCCTC
>1.1085.2
AGACGGAATGTCACCACAGACGGAGAAGAGCTCAATGAGGCACAGGTTGTGGGGGCCTTGACCCCGAGAGGCTGTGCATTTTCAGCAGGTGATGCGGGTTGCGTAGCGATGCCGGGAAGAACTCACACGCCTCAGTGAAGCCCGCAGACTGGTGCTGACGCCAGCCAGCGAGAATGGGTGCGGCAGCCAAAGCCTCATCAGAGGGGTCCCCAGCCCAAGTCCACCTGGCGCCAGTTCTGAGCCTCTCTTCCCATGAACGAAGTCTGGAGACTTCTCGGCCTGGAATGTCTCAGTGAGCAGAGCTGGACCACAGCGTGGGAAGCAAGACACATCCAACATCCAGCCCAGAGAGAAGGCTGGGAGCGCCACAGCTCAGCCCTTCCAGCAACACTGAGGAGCCAGAGTCCCTAGAAACTCGGCGTCTGCCAGCTCTGTTCACGCACGCGCAAGAGCGGAGTGTCCACCGAAGGGGACACATTTACGGCAAAATCTAGAACAGCAGGGGTGTCAGGGACTTCAGAGCTTCCATCTCCTTCTTGCCCCTCTGATACGGTGTCTCAGGATTCTGgacattttcctttgaagggagaggtgaccgaagaactagaggccagagaggctggacacatacctgcagtggagtggacactcaccaagagctaGAGGGCCTCTCTTTCGGGCAGTGATCCTGCTGTCGGCCAGGCAGCCTGGCTCAACTGCTAACGGTGATGTCTACTTTCAGTCGGGAGGAGTCCAGAGGGTTCTTCTCCTTGCACGAGGCCTGACGCGGTGCTGGGAGAACGAGCTGCCTAGACGGCCTCCTCCAGCTGTTGCTACGTGGAACTCGGAAGTGCAGCAGTTTTATCCAGAGCGTTTTCTGTGATGTGTGTTCAGGGCCCCCTAGAAGGGTCCCCTTGGCTTTGTCAGTTCCCGAGACCCAGATGGACACCACTTGTGCTATTGAAAGACGCTTCTCATGGCCTAGGTATTACTCCTGTTCCCACATTTCCATGGAAAACTTGTGGATGGCAATGTTAATTTAAGAAACTCTACCTGATTAGGTAGAGGGAGGGAGACATAGATAGGTGAACCCTCAGACAACACAGTAGGTAGAGAGTGGCTATCAAACCGCTAACTGGGGTATCACTATTCTCATCACTGGACCTGGAGGCCTGGACCTGGAGAAGTGGGCTTCCTCTGAGCATGTGTCCACACAGGGGAGGGATCCAGGGGCAAAGAGTCGGGTTTCGTGGTCCTGGGATATGGCCTGGGTTCTCTCCTTGGACTTTGGCCTCGGGGTCTCCTGACTCTCCGGTGTGGGTACCTGTGTGCCCACCTGCACGGGCACTCCTTGTTCCTTGCCCCCTCTGTGGTCACCCCTGGCCAGGCCCTCTGCCCTGGGCTTGGGCATGGGAGGCTCACAGGGCCTGTTCACTGGAAGTAGAGACAGAGGGGCTGGTCAGTCTGCAGGGACGCAAGACACCCCTCCAGCTCGAGGAGGAAGGGACATGGACTTTGCGATTCGGAAATCAAGAACGTTCTCTATGGCCACTCCATCCGTAAGTTTTCGATAGTTTGATCTGGCATTCCCTCTAATCAGCCCCTGGAGGACGACCGTGACCTTTGCAGTCTTCATGACCTCCAAAGGCCTCGGGGACCCTGCGGGACAACACAGGACATGGCGGGACTTCATTGCCAAGACAGCAGCTCTGCCCTCCGAGGTCTCAGCAAGAAGCCCAGGTGCGTGCACGTGTGTGTGTAGGCATCTGTCTGTGTTTGCTGTATGCCGCGGCCCCTGGGGCTCCTGCTGCAGGGCGCCGCACCAAGGTCACTTCTAGGAGCCAGCAAAGTGATGGAAGTTAACAGACCAGCATTTCTGGAGCGCCTGCCTTTCTCGTGGGCTCGGGAACAGGAGTAAAGACTGAGGTGAGAAGTTCAGGGTCCACCACATTCTGGCACAGACCCCACTCTCCAGAACCCTGTCTGGAGGCGGCACGGGGTCTGCATGGCCTCTCCCCCATGGACAGCTCCATCCAGCTGACCCAGGTACCAGCTGTCCCCCACGAGCTATGCTTCTGGAGCCTCAGGGTGGTGAGCAGGTGACTTGCAGCTCCCCAGCTGGAAACCCTTTACCTGGGCGTCACCCCAGCTCCTGATGCCCGCAGACGCAGTAAGGAGGCCAGCGTGGGGAGTGGGACTTCCTGTCCCGCGTGGAGCGTGTCTGTCCCGTCCCCCTGACTGCCCGGGCCAGAGTCTCCTTCTTAGCCACAGACTGGAGCCTCCGTGGGGCCTCTGCCCCAGGGCTCCTTCCTTACCTGCACACGCAGGCGTCGTACCCTCACCCTCGCCCAGCTGCACAGACCGGTCTTCAGGGGATGGGACAGCTGCGGCGGGCGGGTCAGCTGCCATGGAATTGGTCATCAGGGAGACTGAAGGCACACAGAGCAGACAGTGACCCACCAGGAGATAAATGTAAGTGAGCACAGAGGTTGTGTCTGGCGGAAGCAAGGAATCCCACCCGGGAAGGCTCTGCCGGGCTGGCCCTGGCTGGCACTGACCTCAGACCGTAGGGTTAGGACATAGGATGGGTGGCTGACGGGGGCCGGGGGTAGCAGACGGGCACATGGAGGGGCTGAGGCCAGCCTTCCCAGACCTGGGCCCACTGAACATGCTCAACCACATCAGCGCTGGTGGTTCTAGAAAGTTCTAGGGTCAAGCACAGCCTAACACGTCTCACATCCCTGCTGATCCCCTTTAAAGTGACGCGACTGTTATTTTTGCAGCTGGTTCCAAGTTTCTCAGGCTGTGCTCATGCTGCAGTGTAGAGAAAAGAGACGGGAGACGGGGGCTGCAGGGACGTCTTTATTGTTCCTGGGAGGGGAGCGGTATACACAGCCACACTGCAGTCACTGAGCTTGTTAAAGACATCTCAATAAATAAAACAAAGAAGCAACATATACACTGAAACAGAAAATATTAAAAGAAAGGTTAGCTGAGTGAATCACAGAGGAAGAGAAAGGGGAGAGGTGAGGACTCCAGGCTAACTTGAGACAGCCATGCAGAggctggggctggggctggggggAGTAGCTCGAGGTTCCTTTGTTAAGAGCCTTGGTCCAGTTGAAACAGAATGTACAGGAAGGCATTTCTGGTTTATTTTTtaaaaaatatacactaaaaaaaggcacttaaagggaaatacaaaataaaatCCTCGTAAATGTGTTCCTGATTTCAGCGATCTTCAGAATCAATCCCCGCCCCCTC
>1.1086.1
gactgcccggccctcgcgcgcgccgcccgcgcctccgccccgggctctgaccgctctccggccgcgccgcgggctcagccgATCCCGCTTTGTCTGCTCCTTAGCTGGAGATCCGGCCCCGCCGGGCTGCGGGGTCTCTCCCGCGGCGCGAGGGGTGCGGGAGGCAAGTCCTACCCTAGATGCGCTCCCAGGAGCTGCGCTTCCCTCTGTGTGTGGGCCTCACTCTGTCTTGGTGCAAGGGGTCCTCCCCCTTCTGCCTGAGGGTGACAGGCATCACTCTCCAGGGTCGCATCCCCGTGGGGCGGCATCGCTGATTCGACAGTTTTCTCCTCTCGCTTCAGCATAAAAGATTGATGAAGAGCAAGGTGAAGGAGGAGCAGAGAAGATGATGAAGATGCTGGTTACGTTAATTAAGAAAGAAAACAAGAAACAGAAGCCAGCCTGCCAGCTCTTGTCGCTGGGaaagtcataaaaacgaagtggtacaggacatagccctttgtgtctggcttttcacgcttagagcactgccttttggatccacccacactgtgcgtgcgtgctgagtattccgtcgcagggggacactacagtctgtccatccatctgtcagccggtggacgtgggggttgtatctggcttttggtgatatgaataaagctgcgtttaagtcctttttcttctctctcagg
>1.1086.2
ccgcccgcgcctccgccccgggctctgaccgctctccggccgcgccgcgggctcagccgATCCCGCTTTGTCTGCTCCTTAGCTGGAGATCCGGCCCCGCCGGGCTGCGGGGTCTCTCCCGCGGCGCGAGGGGTGCGGGAGGCAAGTCCTACCCTAGATGCGCTCCCAGGAGGGGATGAAAGGCTGCAAATGACCTCGCTCGGCCTTTGGCAGCCCTGGTCTGCAAGATGTCATCTTATGGGGTGTGAGAGGGAAGAGGGCCGCGGCCCTGCCTGCCCCGTCCTTGATTGATGAAGAGCAAGGTGAAGGAGGAGCAGAGAAGATGATGAAGATGCTGGTTACGTTAATTAAGAAAGAAAACAAGAAACAGAAGCCAGCCTGCCAGCTCTTGTCGCTGGGaaagtcataaaaacgaagtggtacaggacatagccctttgtgtctggcttttcacgcttagagcactgccttttggatccacccacactgtgcgtgcgtgctgagtattccgtcgcagggggacactacagtctgtccatccatctgtcagccggtggacgtgggggttgtatctggcttttggtgatatgaataaagctgcgtttaagtcct
>1.1086.4
acccgggactgcccggccctcgcgcgcgccgcccgcgcctccgccccgggctctgaccgctctccggccgcgccgcgggctcagccgATCCCGCTTTGTCTGCTCCTTAGCTGGAGATCCGGCCCCGCCGGGCTGCGGGGTCTCTCCCGCGGCGCGAGGGGTGCGGGAGGCAAGTCCTACCCTAGATGCGCTCCCAGGAGGGGATGAAAGGCTGCAAATGACCTCGCTCGGCCTTTGGCAGCCCTGGTCTGCAAGATGTCATCTTATGGGGTGTGAGAGGGAAGAGGGCCGCGGCCCTGCCTGCCCCGTCCTTGCTGCGCTTCCCTCTGTGTGTGGGCCTCACTCTGTCTTGGTGCAAGGGGTCCTCCCCCTTCTGCCTGAGGGTGACAGGCATCACTCTCCAGGGTCGCATCCCCGTGGGGCGGCATCGCTGATTCGACAGTTTTCTCCTCTCGCTTCAGCATAAAAGGAAAAGTTTTTGGATATACTAATATGGAAATAACAGCAGCGCAAAGAATGGAGATCCTCAAGTAACTAGGTGTTTTCTTACTGATCAGATTGATGAAGAGCAAGGTGAAGGAGGAGCAGAGAAGATGATGAAGATGCTGGTTACGTTAATTAAGAAAGAAAACAAGAAACAGAAGCCAGCCTGCCAGCTCTTGTCGCTGGGaaagtcataaaaacgaagtggtacaggacatagccctttgtgtctggcttttcacgcttagagcactgccttttggatccacccacactgtgcgtgcgtgctgagtattccgtcgcagggggacactacagtctgtccatccatctgtcagccggtggacgtgggggttgtatctggcttttggtgatatgaataaagctgcgtttaagtcc
>1.1088.1
ATCTCAGATGGAGCGGAGGGCACCGCTAGAAGGGGCCCCTCCAGGTGGCTGGCCGGCCGCACGGAGCCCTGTGGAGGCCCTGCTCCCAGCCTCCAGGACCACTGCTCCAGGGGCCCCCCGGCTGTCACttgccgtgtacgaagcatttgtgccagtgtcgtctcttttgctctgctgccagtaaccctgtgtggtcagtggtgtgtgtgtgtctgtctgtctgtctatctgtctcagagatgcagaaaccaagagtcaaggtgggtgaccatcccaggccaccagttactcttcagggagcctggtctgtgcctcagttctgaccactccaagGAACCTGGAACCCGTTAGGGTCCCTGACCCTGTGCAGTGCCCCCTTGGTGGGGGTGATTTACCCCAAGGCTCAGAACAACCAGGGCTCTGGGCCAGGCCAGCCTGGGGCTCCGTCTCCAGGGCCGCTGCGAGGCAGGCCAGGGTAGCAGGTGGCAGGGAGGGCTTATCTACTCTCCACCTCGCTGGTGATCACCACCTCACTGGTGAGAAGCTCCCAGGTGCAGAGACAAGTATCTGCAGGTGCTCAGCTCCTGTGGCTGATCTAAACTAAAATTAAAACCAGGACTTGGTGTATCGTTTTCATAGAAAAACTACAGATTATTTACTAGAGAGATTGttacctccaatagggtaatttaagtggaaaggaaagttaaacaaaatcatctaaaattgcatgagtaggacttccctggggtccagtggtgaagaccccacacttcccctgcaggggccacaggttccgtccctggtcagggaagatcctctatgctgaggagtgtaggc
>1.1090.1
GAGCTTCTACGGACACGACAGCCTCGCCCGAGCTCCGCAGCGTCTGCTGGCCGGGTACCCCGTTAACACGTCCCCCGGAGAAAGGGCCGCCTTCTAGGGCGACCAGAATGCGCGGCCCGCGGAGGTGAGAACAAGCGTCCGGTGGCGGGTGCGCCCCCCGCCCAGCTCTCGCTCAGCAAGCCGCGGCAGAAGAATGAGGTTCGGCGCGGATTCGGGGTCTCAGGGCCGGGGTTGGTGGGGGCGGAGGGGTTGGCCGCACCGTCCAGGGTCCTGCGGGAGGTCGTGCGAGGCCGGGGCCGCGCGGAGGGGAGTGTCCGCGGCGAGACGGGGACCCCGCGGTTCCGCACGCGCCTCCTACAGCCCCAGAACACGCGTGACTTGTTCTTTAAAAGTCCTACAAGCAAATCATGGAAACGTGTCCCGACCTCGGCAGGCCGGGGCGGGAGCGACGGGAAGGAAGGACGCAGATTTTTATCAGAATGCCAGCCTGCCCAGGCCATGCCCCACGTCCGCGGCGCCCCCTGCTCCTACGCCGCGTCCAGGCGGCCCCGGCCCCTGCTGACCTCGCCCTGAGGGCACGTGTTCGGAAGCCCTTCTCAGAAAGACCACCTCCCCGCCTCAAAATGAAAACTTCCAACGGGAAGGCTGGGCCGAGGTGTATGCAAAGGCGGCTCCAGCAAGCGTCTTGAGAGACCGCCAATGCGCACTAAAATGTACGGTCCCCAGGTCTCCCGATCTCCGCCACCCTAACCTAGCTCCCAGTAAAGTGTCAGCGCAGCGGACCGTGTGCGCTCACCTTGCCGCTCTGGCTTCAGGGGAGGAGGCTCTGGAAGGAAGGgtgtgtgtgtgtgtgAAGGACGGGGCTGGGTGGACAGAGGACGTTCTGGGGGGCCGGGAGGTTCTAACCTAGGAGGGAATAGGGGCAGCAGAAAACCAAGGCCGAGTAAAGACCCAGAGTGGCCGGCGCGGGAGAAACAGCAGGGGTCAGCTTTGATGAAGGTGCACACAGCTGCCAAGCTTTAATGCACAGCACCGTCGGATTCGCAAGAATAACTTTCAGAAAGACTGAAATGCATACCTTTAATACTTTGTCTTCTTGCTATAGCGCTTTTAAAGTCCGTTAGTGTGTTAACAGTTCTTGATTAAACACGTTG
>1.1092.1
TTGCGGTGAAGCAGGCTGTATCCTAAAGTACCCTCATGCAAGGGCGTTAACCAAGTAAGAACTTTTAGAGGAAGCATGTTGCTGGTATCTCCTGAGAAAGAGATTACACTAACACGATGCTTTTCCAGAACCCAGTCTGCTGTATCCGGGTAGGGTTTCTGAATTTTAGAAATAGAAGGGATGTTAAGACGGAACTAACCCAGTAACTCCCAAACTTTGGCCCATGCGTCTCATATTCCTTTAAGCTTAATAAACCCCATTGTGCTCCAGGGCGGGGAACTCTGGGGTGGGAGgaggggacaaaaatgactaagactccggccctgccctcGCCTTAGGGCAAATTATTGACTTTGGCAGGCTATTGACTTCCGTTTGGCTACTTGAAATATCCCCAAATTACTaccttggtggatgttctgcccacacccttgacacctcagatgaagaaatggaacccagagggatgaactgcttgtctgaggtccccagagtattagttgctcagccgtgttcgactctttgcgaccccatgggttgcagcccgccaggctcctctgtctgtgggattctcaggccagaatactgaagtgggttgccactcacttctctagagcatcttcccgatctgggtcccaaagcagaatcagcattccctggacatgccagtgtgccctcacaggtgggtGTTGAGGACCAGGAACATAACGCGAGAACACATCTTCAGGAGTACATTTTGGAGTATCACGAGAAGAAAGGTGCtttttttGGCCATCGACCAATCTTTTATAGAGTATCATATTTTATTTAGCAGAGAGGTAATTGTTGCTTC
>1.1096.1
CTTTAGGAGAAGACTCAGCAGGATGCTGCTCCCTTCCAAACTCAGAGGAAGGGCCGGAACCTAAACAGCAGGGATCGTAACACACAGAGCAAAGAGCGAGGAGACAAAGTGAGCTGCTGGCCGGGGTTGGGGGGTCTCTGTCCACCGCGCCCAGGCCGGCCGCCAGCCCCGTTTCCTGCCCCTCTCTGCACAGTGAGAGCGGCAGAAAGAGGACCACGTGGGCTTCGGTCAGGGAAAACACGAGGAGGCCCTGGGCCTTCGAGGGGCTTTGAGTCTCAGGGACCCTACTCGTGTGGATGCAGCTCCTCCCGGCTCCTAACCAAGAATGGTCCCGGCAACAAGACATCAAGCCTAGAGAGAAACTCGAGGTCAAATAAACTTAAGTTTCTGAGGAAAAGTTTCATTTCCAGAAAGCTCCAAAAAGGCAATCTCAAAGTCATCACTCTTCAAGTCATGGGTTGTTTGtttttttATTCCAATACTGGAACCCAGGCTT
>1.1098.1
ACAAGCGGGTTTTGGCAAGGGATGTGTCTTGTAATCCTAACCGCTTGATGATGAGTTATGGTTTTCAGACAttttttttCCTTAAAAATAATATGCTACGAATGAATACTCCCCATAGAAATACTCAATTTAGGGGGAAAAAAGACTGCCTTTTTAGATTCCTTTACGCTGCAAGTGGCGACATGTTCAAATTTCTAATTTGGTTCATTGTGGCCTATCTGGTTTAAGTATTTTCATTGCAAATGTCTCATTAGAGTATTTGATGTTATGCACCGACAGAcaaaagcccaccttgttgcaaaagcccacctcattgcaTGGATTTCAAGGCGAGGGAAAagcacaaggaggtccttcctgattcctgcttgtggaaactggTTGCAGAGCAAATGCAGACACAGtgagcgcttgggatgaaagaaagcatgtgacgtaatcgtcacctgtcctcaggctcctcacagtttacttgAAAGAGGCTTTGGAAATAAAGTGAAAGAAGAAGAAATACCTATTTTTAATAATGTAATTTAAAAAATCCTTTATAATCAGGACTGAGTCTTGGTTTGCAGAAGCTGTCATTCACCCCCAAACACAGTATCAAAAGGGAAACTTATACTTACTGTATGATTTTGATTTCTTCTTTAAATCCATGTTTACAGGTAGGATTATGTTCCCCCCATCCACGAATAATGATAAATTTCTTGTGTGAAAGAGGCCTTTAGAAATTGGGCATGGTCATGCGTGAGCATGTGAGTTAGTCAAATTATAAATCCATGCCTATAAATAAATCCCTGCACTCAAAGTGAATTTAAGAACCAGAGGTAGTAGTCCTGGCTTCCTGCTTGATCCAGTTCCCCTATGAAGTATTTTAAAAGAAGAAACCTAGCAGTCCATCTTCCTTTTCTCTTTTGTCAGTGTATTTGGTACCCCTCCAACCTGGTCTTTTTGTAGAAACTCAGTAGAGGAAATATAGCTGAGCAGCGTTGAAACGCCTGCAAGGTTTCAGTTTACATATCGACAGCGTAGTCACTGATTTCTAAATGGGCTGGTCCCGTCATCTGAAGATCCTGTATAGAATT
>1.1121.1
AAGATTTGGTTGCTTAGTAGGAGGCTAGGTTTTGGTAACTCGGGGCGAGTGTCCAGGTGGGGCCAAAGACTGGCGTGCCGCCAGGGGGCGGGGCCTGCGGAGCCCCGGCGCGCGAGGACTCACTCCAGACGCCGAGAGTGGGCGGGCCCGTCTCAGCTAGGACCTCAGAAGCCGCGGCAGCCGGCGTCTACTGGTTTGTGGAATCTCGTCTTGAAAGAGGGCGCGCGACCGTCGAAGGCAGCCCTTGGATTTCCAGTGGCTGGAAAACTGCTTAGAATCGTCTGTTTGGGCTCCGGCTCTGACGTTTGCAGTCTCCTTATTTTGTGGCCGACTTGATGTGTGTCTCCAGAGGGAGGCTGCACAgttttgttgctgtattccacaagcccagaaagttcctgatgcatcaaaggtgttcagaaaatacttatATctgagtaaaagCTCTCTGATCAGATCCCGACTAGACTCTGGGAGTTCGAAGATGGGAGCCGTAGAAGAACTGGCAAGCGGGGCTGGGAACACCCACCACTCCCATACTGCTGCAAGGAGTCAAGATGGAGAAAGACGTCCAGGAAAGAAAAAGGATGTGATTCTCTGAGAACCCGAGGACTAAGTCAGGCTCACCTGCCCTTCTCCACCTTACCCAGGAGAGCGTGGCCAAGGCCGCCAACCTTAGGACAACTCCTCTTTGGCAGAAGAGGCTTTCGATCACTAAGCTGTGCTGCTTCCCCAGCTGCATGCGAACAAGTAGTTTCAGACATCTGAATTGtttttttAAACAGCTGGCCCCACCCATTCATTGGTACCAGGCGGGCCCTTGCAGAGGCTGAGTCCAGCCTTGATGTGGCTGGGGTGTCCAGAAGGCTGGGCAACAGACTATGCTGGGTGTACCCAATTGCTGCCCAGCTGGGCCTGGTGGGGAGGCTTTGGGTGGTGTTGCTAGGCAACCTGGGTAATTGGAGAGGCCACGGATTGGGCTTCTGGGCCACAGAGACGAACAGCCTCCTTCATCACACTGCAGACCATCATTATGCCTCATTCCAGAGTCCTGCAGCAATCTCTCTGTGGTTATAGCCTGAAAGAGGGCTTTTTTAGCTACAGAAATTAAGAACCAGCCTTTCCAACTTATGGGTTTGTGGTTGTGGTTGTTTTCTTTTCGCTACATCTCCAAGAATACACTTGAAATAAATAGGCAAAAGATTTTAAAACAAAATAGAAAGTACCTTTACAAATCCCCTTTTCCAAAAGTGTTCCTTATTCCTGAAGCAAACAAAGCACACTTGCCCTCAATTGTGAGGGCACGGATGCTCTTCTTCCTGAGGTCTCTGCATGCCCACTATGTGTTAAAAGATTCTTCTTTGGAATCCCACAACTGTGGCTGTGGTTCAAGGTGGGGGGACCAAGACTCTGGTCATGTACAAGACCTCTCAGTGGAATAATTTCTTTGTGTCTCTCCCATTCAAAGACTATCATGACTGCCCCTTCCCAATCCACAGAACCACTTTCACttgcggggtttttagttttttttgttttgtttgtttttgtttcattccgccgtgcctcaaggtttgcagaatcttagttgcctaaatggggatcgaacttaggcccacagcagtaaaagtactgagtcctaaccaccggaccatcagggaatccctatcacttgtggtattttgatgaatcgtcctagctgccctgtgaagaagacaccatttttattcccattttacagatgaataacaaaggcaaaaagaggtacctgggattgcacatcaaaagcaaagccagagcactgtcccattcttgaggctagatcctgagccactccactattaagatacccactgcctcCCCACAGAGCTATTTAAGCACTCTATTATAACATTTTTGTTTTCTGTTATAATAAATAATAGTAACAATAATATATACTGTAAAGACC
>1.1128.1
AAGTTTGCATGCCGGGACCGTGACAGCTgcgggcggggaggacggcggggccgcggggccggcggcagcggcggcggagaatagaggcggcTGCTTGACATGCAGCCCAcggcgtggcggctgcggaccggggactggcggcggcggcgggggaggcggcgCCCACAGCACGCGGGACTCAGCTGCCGGAGGGACCAACTAACTTCCTGAGCGCGGGACTGGAGGCCGGCGCGGCCAGGAGCCACCTGCCAGCCTGCGGTGAGGCGACCGTGGCCCTCGGGGCGCGCGGCGCGGGGAGGCGGGCGGCAGGGAGCCAGCCTTGCCGACTGACCCTCGGCCGCCGCCGCAGCCCTCTGGCCCCTCAAAGACCCGGCGCCGGGCTCCACTCGCCTTGTTTTGCGGCCGCGGCGCTGGGCTGTTCTGGGAGCCACAACAATGCCATGATGTTTTGGAGACAGGAAGCCCCAAGCTGGCCGCGAATGAAGGACTTCCTGTGTTTAAAGTTGCAGGAATATCCGCCGACCAGCCCAGTTCAAATACAAACACCCGAGCTAGGGAGGACGAATGGCTAATTCAGACCAGCTGGACTCTCCAGAGCTGGAACTGAGGATAAAATGAAAAGAATTCTTAGGAGCTTGAGCCATACTTGAAGACCAGAATGGCTGTGCCATTGTTATTAAAGGACGCAATCGATGTAAATCCTCTGCTTCCAATTCTGCTCGGGTGAAAAGTGAGTGGAACTAGATATTGAATAAGACTTGTCAATATCTGATGAttttttttAACTGACTGAGTTAGAGCTGTGCTCTT
>1.1131.1
ATGGGGAGAGGACATAATCTGAAGCATGCCTGGGTCACATCAGGTTGTCTTACCAAGCGGAGAAACTGCTAGCGGGGCAAGTGTTCTAAAGCTGTCTTCCAGGCAAAAAGATATAAGTGTATATAATTTTCCATTCAAAATTCGATCAGCTAAAAACAATATTTTGCTGGGCTGAGTTATAAGTATATAGTGTGGTTCCGGGGAAGTCAACTGTGGTATCAGTCTAGCCCACTTCTGAAAAGAGCCCAGTCTTTTGGAAGTCAGAGCCCCTTATGTTTTGGAAGTCAGAATACCAGACAGTACAGTTCTGATTTACACCCAAGTCTTTTGACCATTAACACAGAATTTATAATGCACACTAAGTCAAAAAAGTCTTGGGATATTTAAGGTACTCAGTCGGTTTAAATACCTTATTAATATTTTAGTTACTTGTACTTATAAGGTATGTGAGAAGTGTGGTGTGGAATCATACTTGGCTGTAGCCTGAAAGTTTGCCAATTACGGCCAGCCAGTATGATCTAATGGGATCAAATTAGACTTGCAAAGAAGATTGAATGCTTTTGACTCTGCTTGGTAATTCTAACCTTTTAGATCTTTTTGAGGGCTCTGGGGTCCTATGTCTTTAAATGGAAGGAAGTTGCATGGGTAAAATTTGTCTTGTGAAATGAAATCAGAAACACTTGGTAGATTTGAGGCCTTCAATCAATGTTGAGTTCCAGGCTCTGCCTTAATCACTAACTATAGTAACATTCTGGGCCAGTGGGAAGAACAAAGGATGGAAAGAAAATGAAAACAAGAACATCCAAACTGACTTTAAATAAATCATTGCAGAAGAATGCCAAGTAGCACCTAAGGTTGTGCCTGTTTGCTAATGACTGCATGTGAGTACAGGGCCCTTTGAAGTGGCACTGATGTTCTCTTCTACTCCACTGACCGGCAGAGGGTCAGAGGAGTCCATTCCAGTGTTGGGAACAGAATTATGAAGTTCATTTTATACACGAGGCCCCTGAGGCCTTAAGGACCACTGTGCCCACAGTTGCACGGGAAATACCAGAGCCATGGCCCAGGTCACTGTAAGGGATTTTCCTTTTAAGAGAAGGAAACAGAGCTTACTGTTCCCCCTAAGACTGTCCAGAGGTCCTTGCTTCTCTGGCAGCTCCTCTTTGCCAGATTTGTGCCGGTCCCTGTTTATAGAGCTGTGGTAGTTCCTTCCACACTCATCACTCTGGCCTCAGCTTCCCCAGCCACTTTGGCCTCTGGCTTAGGTCAAACCTCCTTTTCCCCATAGCTCAGTAAAAGCAAGTTAGAATACTTCAGAGAGAGCTTTAGTAAGAAATTAAGGAGAAGAAAAGAAAAGAAATTAAgggggggAAAAAATGAAATCAGTGCAATTAGGCTAACAAATCGTTGAGGGGGCACAGTAATCTAAGAATATAGCTCAGCTTGGGGCTCCTTCCTGGTTCCCTCTGGGAGATGCAGAGCTCCTTTTCCTTCTCCCCTCACTTACCCAGAGAAGACTCCGAATCGTGACGCAAGCTGACACTGCCCTTAGATCCGATGGAGTCCTCGGTGCCTGCCTGCTCCCACTCACAGGGCCAGTGTCTGAGGGCAGCTTCCTTCCTGGGACAGGACATTCATTCCCTCACGTTTCTGGCCCCCACTTCAGTGCTCTTCACACCACACTATGCTGTGGCTGCAGTCACTCTGTATAAAAACCTATAACCTGGGTGAGAGGAAAGATGTAGGACGATTTTTATTTTCTGAGATAAGGGCTTGGGTTGGGGGTGGTAttttttttCAGTCACCTTGCCTGTATAAGTTAACAATTAGCTTGAGTGAGTACAAAGTCATATGGAGAATTACCACAAAAATACTAATTTTGAAAGAGGTTGATTATGGATCCTTCTCAAAGATCCTTTCTGGCATTTTCAAATTTTGTGCCCTGTTTCAAAGTTATGGTTCTCCTTTTAACTTTGAAAATCATAAGTAATTGAATCCCCATGCCCCCACCCCCTGCAACGTTCTCTTTGAATTAAACAATTCTAGGAATTCCATTTCTGCAACCATATGTTTGATTTTTGTTTTGAGGTCTCATGATTCTCTTCTGTTGCCTCTTTATTTTGGGAAGAGGATAATTTATTCGATAGGAAACTCCAAATGTTGATACAGTTGGGAAGTTGGCATATTTGGCAGG
>1.1148.1
caggataattggaagaatagtacattgaaacctatatacttttcgcctaagtttgccaatattgaacattcttgttgtagcattttgctttggcttttgtctgtcttctcccctcacctccccttcccattcccgctgttcctctcccactcctcttctttcctttctttcccttacttcatttctttcccatctggaagttggaggacttcttgataccttacccctaaattcttcagcaagtgactcctaaaaataagaacatcgtgcataaccacagtaatgttgtctgacatacaagTTCAAACTTCCCCAGTTATCCACAAAGTAACTTTTCTAGCTCTTAAAAGAAATCCAATCAGGATTCACATATTTCATTTGGTTATTTATTCTTAGTTAGGAAAGCAACATAATTCACCTGAAAATTTTCACGCAGAACAGCTAAAGCACCCCCCTTCTCCTTCTGCATGccccccccccccccGCCACTGCTCTCAGAGGTAACTGCTATGTCAGTCTGATGTATGTCCATGGGGCCTTTCTTTGCCAATCTAATTTGGAGAGGTTTTgttttttcctaaatggcatcatactattgagttggccaaaaagtttgttcaggtatgtccataagatgttacagaaaaaccatacgaacttttgggtcaacccaatatttgctcattattttatttccatTTGACATATATCTGGAAGACTTTTCCTATATCATTCATATAAAACTATGTAGTACTTAAAACTGATACGCTATATATCTGTAGCATATATCTGAATAATTACAAACTTTATAATTATACAATTTGACTTGAATTAAGTGTACATTTCTGCGTCTTAGtttttattttttATGTTGTGGCCATTTTGTCCTGAATATATGTTaaaaaaaaTTAGCAgtgggttgcttatcttaactttggtgatatcctttgttaaagagaagttcttaatttgatgagatcagaatttttcatctt
>1.1167.1
CAGAAGCTGACCATCTGTCAGTCTACCCTTCTTGGCCAGGACCGAGAGGCCTCAACTCTTGGGGGGTTGGGTGTGGCCCCGCCAGGCGGCCTGGTGTCAGTGCAGCGCATTGATCGCCCGCCGGGCGGGCTGGGCCGCAAGCCGGGCAGCGCGTGCTTAATGTGATTGAAAGGCAGTTAAAATGGCGGTGACCTTTTCAGGAGGAATTAGATTGCCTGCCAAGACCGGTTAGAGGGAGTGATAACGCCAGTTGAAGAAGCTGCCCAGCCGGCTTCAGAGAGAGGGAGCAGAGGCAAGATGAGCAGGCGAGCGGCGAGGCCCATTTAAGCCACTGTGCGTGCTGACAGAACAGAGATTGCTGTCCTTGTTAGATATGAAAGAATTGAAGAATTGCACATAAGTTCCTGTATCTGATCATCACCTATCCCTCCTCCCAGACCAGGGCCCCTTCGTCCTCAGCATGGCTTCCCATCAGGCCCAATGGGGGCTGATCTGGTGGAGCAGATGAGTTCCTTTGAATGTAATGTGCCGCAGAGCCAATGAACAAGCAGGAATTTTTGGTGGGATACTTGACTGAGGAGAATGGGCCTTGGAGATGGGACCTGTGATTACTGAGACCCAGAGAGCTCAGGCCTGGGAGGGCTTGGAATTGGTATTGTAGGACCAAATGAAGGATCAGACAGAACAGGTAAGGACTGGGATAGGTCCAGATAGACGTGGATCTTCAAGAGCCT
>1.1177.1
CACACATAAAAGAAGTTCTACAAAACTAAGATACTTGTAGAAGAATGAGtactatacgccatgtagaattctaagcactcaggatacagcagtgcagaggtaaaaagagatttaaaaaagaaacctgccctcatagaacttacactacctctaccatggagcaggtaagtaagtaggtaaataatagataattgatatataaacatgcacacacacatacacatacagacatacatgcatttgcctacataagtacaaaatacctctagaaggacatgtaagaaagcactaaataccagttacctagagagaagaaaactgaggggcagaaaaaagcaaatgatttttcattgaataaccttttacaccttttaagtttatactatgtgatttttaaaatAAATTCAATTAAAATTACACAAAATTAGATGTTCAAAGAAAAGCAGGAACAGGATATTTGAAACAAAAGAGAAgtgcatttaagaaacacaaatagaaagtctacaaaactctcatcacaagaaaaaaagaatctgcaaatacaggacgtgatggacgttaactaaacctattatggtaatcatttcacaatatatattcatatgaaatcatattatacactgaaaattaatacactgttatatgccaactgtatcttaataaaatctaaaagaaaaaagctaaaaaaagagaaagtctagaaaagaaaaacatagcaactgaaattaaaaaatctcaaaagcagtttgaataatagagtaggccccaaatgagaagaaagtaaataggaaaacaggctgaaaatcaccagcacactcccccctaaaaaaactagcacaaaaaggcaaagaaacaaaaacacgagagaaaaattaagagacatgaaagatagcacgagacaatccaatatacatgtaatgggaccttaagaggccaaagaaaagagcagaattttaaaagataaaatgtccaagaattttctagaatttaagacacatggttcttaaaatgaaggaataaaccacattctaagcagaataaacaaaaataaatcagctccaagaccaatataatcaaaaccgaacaaagaagaaaaaataattctaaaggcTGATTAAAAAGGGTAAACAACCAAACTAACAGCTAACTTAGTGAAAGCAGAGG
>1.1183.1
GGAGAACTGGCTGGTTGAGTTACATTGTTATATTTGAACCTTCCTGTACAGAAAATAGCAACAGTTGGAACTGTTACCTGTCCACAGTTTTGAATTCTTAAATAAAGATGCTAAAATGCCTCTGGACTTGTGTTTAAAGAGTGGGATCCTGGGCTGCCTGGAGCATTTCAGTGGGATGTCGGGTTGAAAGGTGGAAACTAGCTCAGCAATTCTGGCTGCCCAGTCCAGGGGTGCTGGTGCTTAGGCCACTGGTACTAATGTCATCCCATTGGGCCCTTGCTCATGTCCAGGGTGCAGAGCCAGTGTCAGATCTGTGACTTGGCTGCCTCTGAGCTGACCTTTAATAAACTGCTTTATATCAGGCAGGATCTGAACTTCAGTCAGTGCCTGCCCTCTACTACCTAATGGGATTTGGTAATTCCAACACTCACAGGGCTGCTTTGCTGCACTGGACAGATAGCAGGTTAGAACCTGGAGTTTGAACATCCAGTGTTGGAGGCAAAGGCAGCTAGCTCTTAATTATCAAGCCTTTGATTTTGCCGACACTGGGGTCTGAAGCCAGGCCCAATATAATTTCAGCTGGATTTCACCTCTGATGAGCCCCCTGCCAACTTGGGGGGAACATGACTGGGTTGTTTGTAAGTAGATAGGCTACAGGAGCTCCCTGTTTTATGGTGACCTTGAGAATCTGGAAGGCTTCCTGGAGGATGTGAAGAAGCTGGGATAAATAAGTGGGCAGTAAGACTGGCTTTAGC
>1.119.1
CTTTTTGGTAtttttttCCTTTTCTAGTTATTACTTTTCTGTTGACTTCTCTTTATTTGAATTAGTATCCAGGTCCCACACTGTAATTGACACTGATATTCTCTCTCttttttttttttttttgactgatattcttttaagcctcttagtttgtatgtttctttagggttttttcccttgtactttgttgaagaaaacaggttatttctcctgcagtttcccacattctagattttcctgTAAATTGGTAGCCttttttttCTTCTGGTTTGTTCACTGTTTCTCATATCATTTTCTCACAATTTCTCTGTTGAGCAGCATAGAGTAATTGTATGAGATATTAACCCTCCTCCAACATGGTTGTAAAATGGAGTGTTTGTTTTGGTCCTGTGCCCAATTCAGTGTTAACTTTTCCAGCTAGTTTGTTTCTTGTCCtttttttttCCTACCTAGTGTATATTTGTTGTATTATAAAATTGAGCT
>1.1192.1
AGAGAAGAGAAAGGCAAGGAACAGCGTCAGAAGTGGGAAGAGAGGAACCAGAGGGTGCTCTGGGCCCAGCAGGATGCGACAGGACAGGATGTGTGCTGGCCTCACGTGTCCAGCCAAGCAGGCCGACCCCGGAGGCGAGGACGAGAACATGCTGAGctaaccttgacttgcaagatcattattttgtgccttgatctcacctacccggggatgaacttcttgaggctaggaccacaccgtgtttgacttgacttGAAATCTGTGCAGCTCATCCCAGGTATTCACCACCTGCTtggggaaggcttcggatgctcagaaagtcttaaacctatatattttggaaatggaataaaaaagcaccacttgcaagtcattgatcaggaaaagaatggcaataatgaagcagtgtggcagctttgtgcatagtgctttccagctagcaccgtaacaagagtcttcaaaaggccatcagtgatctgtaagatgagttgcttctgtgtgaaggagaatatggtaagttccacggatcccatatgtaggagctcatcactccacttctttcatggtgaaataagtctctcaattagaaactgtattaatactttgtaaggaacaccacagtgacaataaggcattgttgcatctgttcttggtgatgctggcagaaccactgtagccaaggaaggcaaacacacgtagggataattatcccacccagtgaaaacaaagtttccttttctttagggtggcagaggtccaatacaatcaattagtggagaatgatttgtcatgcaggacattagttgaagatatggggcttaatgtttaatcctgggtattgacagttgggagatcaatggttccaataggcagaagccatggggagggaaaatccgtcttgttgagctcatgcattaccccgcatcccactgcaaatacttgagcccattaaacaagtaccagggttgctcataaaagagactgatggatgttcacaggatgggcaccttactcacgtggctaattgagggcttcccctacaataagcaactttggatgacatgcaaataacttgcaaatgtgctcatactttgtgctcattgtaagaggtgaattcacatatgtaacttctcagtcatcactaatcttacaacttggtttattccacgactctgaccaGCTGGTGTTCATGAGCTAGTGTAGATTTTTACGCTCATCCACTGACTCCTTATCAGGCTACTagtgtctattagagtgcaggaacagcccagaagctggttccctaaagcagaatagttatttgtagaagatggggtgccttttctccaaaTCTGTAGATATTTACATGATGATTCACaaaaaagaactgagttgggcaattggatttcaaagctcaatataaaatgacactaattaaaacagtgtttgctgtaaacacacacaagtggatccgtgaaatagaatacagtctaaaaatGTATTCAAATTTTTTGTTCTTTGAACCCTTGTCCAAAATCAGTTACTAACATATGTATCAATCCCTCTGAGCATTATATATCTATAATGGTTTTTGTAATATATCTTGAATTTAAATAATATAATACATCTTGAATTTAAATGATGCCTCTACTTTGTTCTTTTAAAAATTGTTTGTCTATTCAATATCTGAACTTTCCCACATCATTTTATATGCACTATGTCAATTTACTCCTCAAAAACCTGCTTGGCTTTTGATATTAAGCTTGGTCTCTGTATAAACTTTGGAAGGAGTTTCTTGAAAGAATTTCTCTCATGTTTTGTTCAATCATCAGCAGCTACTATTTTGTACTTGAGGAACGTCCTGTGTACCTTAGGGAAGAGCTCTCTCACTTCTTATGCTCTGTCCCCAGTCTTTGGTATACTATTTCCACGTACAAATTAAATTTCCATGCAGGAAAATTTAGTGTTTATACTGACTTGTGTATAATCTTTTGTAAATATAGTGTTAATATTTTTATGGGATTTAAAAGtccttatttctgtttactttttctatcaaatactgaaagagaaggattaaaatgtgcaactatagctgtggatttgattatttctctttttagtttggtcagcttttgcttcctgtcttttgaatgtctttagctagaagtatacatatttatgatttctatgttttcttgattaattacatcttcatcactttgtactgttcctctttatctctgttaatattgtttgttctgaagtctatgctgtctgatgttaatatagtaagatattaatatgttcgctgttcacaaagtatatattttttcaagcatttacttttaaactttttgtgtatttatatttaatttaaaattataatattataatgatatgatacctc
>1.1194.1
AAAAACAGGTTTCAGAAGTAACAATCTGGAATCAAATATATGTTAGCCCTAAAAGCCACTTCAAAAAGAAATTGCCATTAAAAAGTGCTTCCCATTTGTTGAtttttttAAATCACAAAATGAAACAATTGGTTAAATAGTATATTTCCCAAAAGTATACCATAAGTATGCTAAGTGTAACAATGGCTTTTTCTCCCTAAAATACCAGAAATGTAAAATTATAAAAGTTTAAGTATTAAAATGCACTGCAAATACCAATATTGAGGTGATAAAAAGCTTAGCAAGAGCATATACATATTAATTACATATGTGTCATTATTTATTTAGGGGCTACAGTATAATATAGAAACTTTTACAGTAAATAAATAGGCCACTCCTACACGTAGTACTTGATTCCCTCAAAACTTTTTAGTAAAGACATATAAAACTCTTAATAATACATCTAGTTAAAAAtttttttGAATGAAGTGGAAATATCAAATTTCCAAGAGAATTTTCCAGTATCTACTACTTACTATTATTTTAAAGATTTCACCAAAGGATTTCAATGCAGTTACCTCTTATAAATTTATAAATACTTTATTCATCGTCTCCCACATGAACAAAAATGTTTTACGTTAAAGGTCCCTCCTGTTTCATAAGCTCCCTGCCCTCACTCCAAAAAGAACAAAATACTTGAAGGTTTATTGAAGGACATGGTTCTGATGCTTGCCCTAACAAGGATTGGAAGGTTGCAGACAAGTGGTTTTCGATAATTTATTTTTCATAATAGTATAAAAGAATATGCAAGaaaaaaaTCCTTTTCATTTGGCATTTTAAGTTCACCTTCCCTATGTCAAGTGCAACAAGACTTCAACTTCTGCCATCTCAAACCACAAGTTACTGAATAAATTTATTTTTGATAGCAACATGAAATTAAATGTAAAACACTTATTTTAAAGTTTGGGGGAAAAGTAGAAATTGAGATGATTATGAAAGAAAAGGGTGTATTTTGTATTTAAGAACTAGAATCAATATACAAAATACACTGCTTGAGTAAGCTGAATACTTTCTAAACACAAGACTATTACTAAAAATAAAAGTAATACTTCTTACAAGTTGCAACTGTAAAGATAAATGTTTCTCAAAGTTGATTTAATGGACTTTTCAGTATCCACCAAGTATAAGCATTAAAATCGCTCTTTAGCTATTTCG
>1.1197.1
aaaaagcagtagtagcaaagcaggggctgcaattaggtctccttacttggaggccagaaatctcctcacccgatcagctgcctTTTTAGGGCAGAATGTGCTAGGAAGGTCTGCAGTGTTAGAGAAGCAATGACCAGAAATGGCTCAAGACACAGTGAGACTCTCAAGACAGCATTTTCACCTTCAGAGGCCTCTGCACAAGGATACAGTGGTGTAGACACCCAGCAttttcacattccttcacatatgtgtgtgtttgtttttggccatccagcttgcaggatcttagctccctgaccaggaatcgaaccctggccacgtccgtgaaagcaccaagttttaaccgttggacctctggggacctccctcacaagcgtgtttGAGGGAGGAGCTCAAGCTGCAGGTAGGATAAAGGAGACAAAACCAATATGTCGGCAGCCAGGGCAGCAGACGGCTGGGCGGCTAATGCGTGAGGCCCAGAAGGAAACAGCAACAACTAGGAGATCACCTTGGCATAAAGAGTTCAAAAACACCTAAAATGAACACTGAAAGAAAGGCTTTTTAAATGGCAATTTTATGCTTGGTATGTGGTGACCAGTGCTGCTTTTATACTGCGATGGGTTCCATTCTGATATGTGAGGGAGGCCAAGAGGCCACCCTGTTCAGCAGTCTAGCTCTAGTTCACCCCTTTCACCTGCCCTGCTGGGCTGGGCGCCCAGGATCCAGGCTGTGGAAGAGAGCTTGCCCTTTGTGGAAAGCATTCTTTTGTCTAGTTCTAACAAGATACTGGAGCTTTCCTTCAGTAGCATTTCTGTTCTGACAGAAAGAGGATCTTTCGACTGTCTTTTCAGTCGAAAATGAGAATATGCTTTACCTAAAACCCATAACTTCATTCAATATCAGTCAAGGAAACTTAGTTGTATATTAACTGAATAAACCTCCCTGTCCCTAGCATATGCCTAAAAGTGTTTGCTAAATACAGCAGGCTGGAAGATTGGAAAAGTCGTCTGTGGTCCTTCCCTTACAGAAACTGCATTTGTGTGTTTGAGTTAGTAAGATACTTTtaggggccagaaggataagtgttgaaaagagcttctactcagctccaactgattgttgccttgtgaaaatgaggcccagtattgccagatttttaaagtaagaagccagaagccagatttatttgtgaagtctccccatttttaaatgttaacttattctgaaaattttaaaacattaggttgtctaaataaaacatgcttgggccatatGGCTTCTGATTGAAACTTTCTGCCCTGCCCAAGAATTCAAGCAACAAAGTATTTTACTGAAATAGATGTTGTATGATCTCTGAAGTGTATAAGTTTTATTACTGAAATATAGCTTTTCTCTTGACTGAAAAATCTAAAACATACATAAACAGGCTAAGAATAACCATTCTGTTTCTAAGAAAAATACTATCAGTAAATAAATGTACCTTGAAGTAT
>1.1199.1
GCTGCGCAGCGTTTATGACGTAAGCGTGGAGGTGGTTTGAGGTAGCAACTGCGTGGGCTCTGTGGCTCAGAGGAAAATATTCCCCTGATGCGAAAACTGTCCCAGCAGAGAAAACTGAAAGCTTCAGCCAGTTTATGGCACTGTGGGTTCAACCTGAAGCCCTATTAGTACCGTCCCTGCAGAAGAGGCTGGGGTGTCCTGGAATGGCTCACGGCAGCACTTAACTATTGCTGTGGTTAGGTCTCAGTATTTATATGCagaaatcgtgtggtccagtgggaagagcccaggcttggaggccctgtgctatgtgatggaactgtggatctatatcagacttggcccttgccttcagggagctttcaatctgagaggaagacagacaaGTTCCAGATACATGCAATATAGCTGCACATCCTATGTTTGGATTGGCAGTTTGGAAAACACAAGGGTGCAGTGTGGACTGACTGAAAGctgaggaaacagaggctcagagacatcgttacttgtcacactgctggGGCCATGTTTTCACTCTACCTCTACCACAACTAATGAAGCTCCCACCCATCCTCATACTGGAAGAATGCGCTCCTCACCGAACACTGCATTAAGCGCTGAACCACTGAATTACAGACCTGTTTATCAGTGAGGCCCATCAGAATCACCTGTGAAGCTGTAGAGGGTGGAGAGAGACAGGGCTGGTAGAAAGGGAGAGAAGCTGGAAAGCTAACGGGGGATAGTTTGAAACAGATAACCCATCCCTTTCTGAGCGTGTTTCCTTGGAGACGCAGCTCCAATTTTCAGCTATGACACTGACTCTCAACCACCTGTGAGGTCCTTGGGGCATCACAGGGCAACCGGAAGAGTGGTGAAGGCAGTCGGCTGTAAAAAGAGCACAAgttctgagcccctattgtgccatttactaactttgatgatatttgttcaagtctcttaacttctgagtctggtagttttgtcatctgtTCTGTGCTCCATCATTGTGGTGATTTTCTTTTAAAGGCATGTAAAGTAACTGTACAATCTATAGTTGTTGCTCAATAAATTATAACTC
>1.120.1
TTTAAATTAAAGAGAAAAGCCAATGAGACAACTTCCTACTTCTGTTTTATTCCTACTTTTCACTAACCCCAAACTTTTTATTGGCGGTAGGTATACTGGGAGGGACATGTTGGAAATGTTTAGCTGTTTATATAAATTTTCACTTGTTGATAACAGCATAAAAAACAGCTCTTGTTCACTTATGTTTTTGTTTTGATGCTGGAATTCAAGTGAGAAATTAATAGGTTCTTAGTGACAGTACTTTATTGCAATAGGATGATGTATGGGTGATAGAGGCCAGCTGGTTATATGCACCTTTTTCCAAAAATATGTTTAGCTTTGAGAAGAGGGAATTTATTAGATTACCAAGCTTTATGAAGCATACTCATACTTGGGCAAGCCTAAGTATGAACTTAGTATAAAGCCACAGCCTGGCTTGGAGAAGATGGAATTATAGATCCCTGTATAACTTTTTATATACACTAACTCATAAATGTAAAAGGTTCTGATCCAAAACTGCTTCTCAAAACTTACCTTTCTCGAAGAAGCATTCTAAAGAAGTGTTCTCTATTTCTGAGACAGAGATTTTGTGTACATGATCATCACTTTTATTTCTACTAGTCAGTTGGAGCCATATACATTAAAGGTCTTATACATTTAGGTTTACCTAGCTGTTCCAGGATTTGATTCCTATATCCCTGATTTCCCCTTTTCTATATGAAAGTCCTTTAGTATATTATAGGCATCAGTGGCTTATTTAGATAGAAAACCTTTGGTAAGCATTAAAGACTCAGGTCCGAAATATTTGGATTGATCCACAAGGATACTTTCCTTCACAACTTAACCATATGCATATTTTAAGAAAAGCTTATGTAGTGCAGACAGAAAGCTCTGTGTTCCATTCTTTCGGGTATCCTGAAAATCTGAAGGGTCACAGATGGCTGACTGGGATGTGTAAAATGTCAAGGAGTGAAATATCAAGATAATGTATAAACTAAGCTGTAATTCATGTGCCTTTAATATTTCTAGTTGAGAATGTGTTTAAAACAGATTTACAAATTTTCCTATCATTTAATTTTCATTATTGCCTGGTGCCAGCCTAAAATGGCAGTATGAAGAGAGGCATTTTGTACTGCTATGATGGAAATGTAGTCAAGACAATCAGTGTTTGGGCTTAAATAGATTCAGATGATGCCTGAAAATAAGTAATTGTAAATATGCTTATTTCCTAGAAAATGACAGACTGTTTTAAAAAGAATGTACTAATAAAGTGTCTTGAAttt
>1.1201.1
CCTGAAATCCCCTTTCTCCTTTATGATTCACAACTTTATTCAAGGTCACATCCTCTGAACTGTCCTTGACCTCCTCTCCCCTGACAAAGTAACTTCTTTCTCTGCCCTCTTTTGTTTGGCATTAGATCATTGCATGTATCACATTTATTAAAGTTACTGGGTTATTCATCTGTCTCCTCTGAGACCCAATAtttatttaaagctaaattaaatcccaagtcctcagttatagcacccagcacatagtaggcacttaataagaatgctggtgaatgaaACTCAAAGGCTGATTCTGTGCTAAGGACAGAAAACTCATTTAGAAACTCAGGATTGGTAGGAAAATCACCTGTGAGAAAAGGGTCCCCTCTTCTTTCTGATTCCTTTCCAAGTTATGAGACAAAAGAGGAAAGCCCAGAGCAGTGACAGACTTAGGAAGTCACACAGCTAGGAAGAGGTTATCTCTGGGGCCTCTGTCCTTGCTTGGATCCTGCCCCATTATATACATGCTTGCCAGTCAAACTTCTTCCTGCCCCTCTTTAGCTCATTCCCTCCAGGTGAGGTTATGGGGGTGGAGGTGGGGGGATGATGAGCACCAGGAAGGCAGGTAATAAGAGCTTCTGAGCTGGTTCTCCCCTCATCCTACGCCCTGACCCACAGCTGCCAAACTCCAAGCCCTTTGTATTCTGTAGCACCTGGGAGCGATGGGGCATCATGTCCCATAGGAATGGGAGGAAAGCAGAAGGAGACAGCTTTTCAGGGACATTCGGTGGAGCCAAGGAGAATCAAAGGATTGAGGAAAGGAAAGAGTGTCCCCTTAGTGTCGGCTTGGTGTTACACCCATCTGTCCTCAGTAGTATAGACCACACTTGGagcaccctacagtttataagcatttttgttgtatcatctcattggattctaacaatgaccttgtgaTACAAACTTttgagagtcagaagaaaccagtctttgagctcatccagtcttgattgctttattttgcatgtagcgaaattgcaactcagagaggtaaagtgactttcctaagatgttacagctgcttatttttttgactaggctgggactcaaatgcaaatattctgactccacctccagtattctttccagcacaccatgaattattgtcactaTTGATTTACAGATAAGAAGATTGGAGTCCAAGGAGTTCAGTCACAGGTAGTGATCCTTGAGGACAGCGGGCAGGAAAAGAGGTCACTGGAACCCAGGACTGGGTATTCAAAAGcacttccctgcccaccataattcctatctaacctttgaggtccaggtcaaagggcacctattctgggaagttctTAGGGATCCAATATCAAAATCCATCATCAtttttttGGACCTCCACAGAATATACCTGAGCTTTATTTTAGTGATAGGAGAACACAGAACCTTCAAGTTAGAAAGCCCTTGTGGAATTGATTACATATGTGAGAGTAATCAattccacaaacatttactgagcctacactgtgccagtgaataagacccacatgatttctgccctcagacttctcagtctagcagggaagCTAACCTCACATGTGGCAAAATCCTTTGGGAGGTTATAGGATGATACATATGATACCTATAGGGTcacctccctcattttacaagtgagaaatccagcccgagagaggtgaaTACCCTGCATTCTTATTTTGGGCATTGATCTCACACAAAACCCTCAAAGCCTCTCACAGATACGAATGATTTCCACTAAGATATAGGCACTATTTACTTCCCACAGATAAACTAAAGATATAGTGGTTCCTTTCATTGCTCCTCAGTGAACGTGGCATATCTTAGGttttcaatgtttatttatttattttcggccgtgctgggctggctttctctagttgcagtgagtgggaactactctctagctgccgtacacgggcttctcgttgtggaggtttctcctgttgtgaagcaggggctctagcgcgaggcggcctcagtcgtggctcatgggcttagttgctccactgtatgtgggatcttcctggaccagcaattgaatggtgtcttctgcactggcaggtggattcgtaaccactgaaccaacagggaagtcccttcaataactattcttgaatgaatggatcatagaatctatatcagggatttgtttcaactcccaTCTACATCTCATGTAGGCTGTAGACTCAgggccatgcctttcatttctatagcctcagcaacaacctagagcaaggcatggcacctggcaggtattccaaaaatactgaatgaacaaaggaatgaataaatGAGAGAAAGCTGGGGAATATTATCTCTCTGTTGCCTCAGATAACAAAGATGACATGCCCCATACTTGCTCCTCTTCTCAAAACCCCTCCTTACCTCAGTTTCTATGAAACCTTACTTCACCAGTGCTTCCCCTGCACCTCCTCCtgctcctgtctcctaaactggctctttatcccctgggccccttaattctgagtttcagatacaaatttccaactgtctgctggacatctccattcagtctgaatgccttagacatgtacatagttgactattaagtaagacctatttcatttgtgtcttctccagttactaagccctcatcagtACCCAGGACAGATCTGGGCACTCGCAGGTATTTTAAAGATGCCTGCTGAAAGAACAATCATCCCTGACACCCCAGTGCTTTTGCATGGACAAATTTAGCATTAGAGTTGCCAATCCATTTCCTCTTCAGTCTTTTTGCCTCCCAATTGACATCAGCACTATTCAGAGCAGTCTGAGGAGTCTCCCTAGGGAATCTGCTTAATTTGCCACCTGCTGTATCCTTTCAGTGACTCACCCAACTCCCCTTCAAGACAGGAAGAAATGGGAGAAGAAGTGATGTGGGAGAGGGCCAGGAGaaaaaaaGAGAAGCTTGAAACAAGATTATACTTAATATATCCCCAGGTAACAGCAAGCAAAAGGAAATGATTGTTAGGTTTTAtattaagaaatggctggtgataaaaataggacccttgtcagacaatttgaagaaaacaaatggttaataaatgtatagatgattgttcaataagtaatcagagaaatgccatttgaaataatgagataccattttaatctattaaattagctaaacataaactaagataatattcgatgctggcaaaggtagagtacaataggaatctcactaatggaagtctatcaaaggatataatctgaaactgaggaagagttttatatacaaagatgatcactgatcactgcaatgtgatccataacagccccaagttggaaagtagttaaatgttcaaacaatagagaacaactaaactttgagaggccagaacttgtacctcattgttttgctgctgttcagagtgaccaaaatatggtaaatgcaacaaatactgttaatgaatgaattaatgaatagatatggtacattttgcttgtaaaatactatgaagtcattaaaaatatatttaaaaagattttctaacaactttagctgtattcatgtcatagctttacatttaaaaagacaagatataaaattgaatatacatcatgacctcaattatgttgaaaattCATAGAAAAGAAACCAACCAGAGTGGCAGTAAAATTTTCTTCTTTATGTTTGTATATAATCTCAAAGTGTTTCTAATGAGCATATATTAACTTTTATAATTAAGAAAAACTAAACTCATAATGAACActggcagttgctattattatgaatagtccagggagaaggaaacatgggaaaaaatatggaagacaaatcataagttgatcattgttgtagatggatgatggtactcaagtactccttagtcttcctacttaagtgtatgtttgaaattttccattataaacagc
>1.1202.1
aagacagacaaGTTCCAGATACATGCAATATAGCTGCACATCCTATGTTTGGATTGGCAGTTTGGAAAACACAAGGGTGCAGTGTGGACTGACTGAAAGtgctgctgagcattttgtcatatacttgttggacctttcatatgtgtctttggagaaatgtctattcaagtcctttgacggagctaccatatgatccagaaattctacttctggCTCTCAAGGCTTTACTGGGACCTACACGCCCACCGCTGTATCAGCCTGCCCCTTGGCAAGGCTCACTAGGCAGGTGTGGAACATGCCCAGGACACTTGGAAGACTCAGACAGAGCATTTACACGAAAGAAGAAGGTAAGATTGGAGGGGAACAATTGGCCTGATCCAACTGTCTCATAGCCCAAACTTTTCAGTTTTTCATTGTACAAGATGCAGAGCTCATTTCAAGGACTGGCAAGTCAAAGGAATTATGCtttttttCTATCTAAGACAAGGGAAGCAATCACAACGACCTCACACCATCCTCCGCTCTGCTACCAGTCATCTTTGTTTACAAGAGAAAATTTCACCTTTGAAAGTATATATCCATTATTAAACGTTAGGGAAAAACACAAGACTAAAGAAAAGAAAAATTTTAAATTACTAGACACCGCATCCACTCAGAAACTGCCATCTTTAATATTTGAAGTAAATTTCCTCCTTTATTTTTTCACACACCAGAGTATCATCTATTTTGAAATTATATCTTATTATTTAATTTAAAACAGTATATATATTGTGGTATACCTGGGCCTTAATATTATCAGTAAATACTTGTTAAGTACTCGTTATTTTCCATGAGGGACATGGTGGTGACAATAACCATGTAACAGTTACCATTTATTGAGtactgtgatataataaaagatatgtatttggtctgggtacctgcttccaggcagagctcctaaagcctttggactctctggaagtgcaagtgattaagtgtcttgtatgctaatgagatgactggtgactggggctccaggacaacctcaggtaggggcttgttgccagaggaaccaaccacatggttagaggattggaactttcagcatcacccgctaacctctaggaagagaagggctggagattaaggtgatgactaaaagccaatgacttaatcagtcatgcctagaggaacaaagtcttcataaacaaccctaaccaaatgggcatggagatcttccaggctggtgatgacattgatgtgttggaagggtggcacacctggagaggccatggaagctccaagacctccttttccccataccctgccctatgcatctcttccacctggctgttcctaagttgtatccttttacacttttataataaaccagtGTATGCATTACTCTTtatatatataaataatatatatTGAAAACATTTATTTTACATTAAAAATGATTCAAACT
>1.1208.1
TAGAATCATAAGCAACACTCACTCTGTTGAGGAAGAAGGGCAAACACTGACTGAAAATTGAAATAATTGAATCATTTCAGAAAGGTAGAGGAAATGGGAGAGATGGGTTAAGGATGCTAAGGACAAAGAAGCAAAATAAGGATTAAATAGTGCCCATGGGTACTGATAATCAAGAGGGTGTTGGATCTTTGCTAGAGGAGTTCTGTCTACCTGTACTTACCTTTCCTCCTTTAAAATGGaaaaaaaTAATTGACATTTCCTGCAGCTCTGCCCCTGGCAACAATTATGAAGACCAACTGCCTCACAGGATCCAGTTTCTTGGAAAGTCATATCTAATCATAGGCTAAACATCCTATTGATTGTTGAACTTGAGGACTTCAGCATCAATATTAAAGTGTTTGGGGATCATATTTGAGATTTCATGTTCTTCAATAATTGTTCTCCTGATACTATTTGAGCTAATAAAATCATGAGTTATTATGGCTCAACATACAACTATATATAGGACTGTCTTTAAAAATTAAATGTAAGCGCCTCTATTTCTATCTGTTATATAGAATCCTAGCAGAAATGaaaaaaaaGTGTATTCTGGCTGAATGACCTATGGACCAACCAAGTTATCATCCAGTATATTAGTTTTAAAAGTATATTTTTAAAGTATAAAAATGTAGAAATCCACCCTAAACCCCAGTAATATTTAATACCAAAAATAAACCTTCCCAAGTGTAAACTGCAAACTGACATGTCAAACCTCTCTCTCTGGAGATCCCTTTGATAAACTACAGAATTGTAGAGCAGATGACTTCAGGACGAACCTTGCTGAAGGACCATTTCTGTCATCTGTGTGCTAGCCTACTGCATGAGTGAGGCCTTGGAACTAAAGGTTTACAACTTTGGCCTGTATTTAGAGACATATTTTTCATGTTACCTCTATACTTATACATATTCTGCACTAAAACAGATTTCAAGAAAATATTCCGTATGCAAAATACATTCTGATATTTCTATGTATTATCAGTTTTACTGTTGGGTGTACAACCGCTAAATTGTTTATACTCCCCACAATTTGAATATACTGCTTTAAAAGGTTTGCCATTGGGCATGATGACCTTTTAATACTAAAGAATTAAAGGATATGTATTCTTAGGAGCAAAGGAAACAATAGATTTGGTGAGAGGCTTCCAGTGTAACAACCCAACTTAAAAGTTCATTCCTCTAGCCTCTCCATTATTTTTGGCAGATCTAAATTTAAATAAGCACTAACCAGaaaaaaaTGCTCACATGCTGGTCATTCCTAGCCaaaaaaaGGAACAAGTTTCTACAGATTCAAAAAAGATAAAATGATCTGTTTCTTTTTTAATGCAAGAATACAAGTTCTAAGAGATTAAAAGATAGAAGTGGAAAGTAAGCATGGCAGAACTTGAAGAAATGAGATTTGTAATGAAAGCCTTacaaaatacaaaacagacaaggcacagagaaaacaaactggagggaataaaaaatgggaaaaGCTATATAGATTTCAAGCTATATATATTATTATAGAGATAATAAAAAGATAAAGAAACCTTGCCTATGATTAACTGATATTTCTGATAAAGGGAATTGGGCaaatcaacttaaaaaattcaaatagaagaaaaatcaccttgatttaaagagaaaaagaatatgggaacccaagcagagaaatcaagtcatgtatagtgagggaaaggatcaagatggcctcaggtctccactaaggtagtgaagcaaaaggctccaaaggtctaaggaaaactgtgccaggaactttatacccagccagggttgtccttaaaatataaagggaatagacattcttaagtatgcaagtgcttataagcatacaaccactagggggaaaactgcctgatgttactgaacaagaaatgaatcaaattaaggatttagggaaaaaagcagtaaaagaaatggcagtaaacactttagaaattttaaataaaaataatgggaaatCATTAAGACAAATGAAATATTTGAACACTGTACAGTAAGCAGGAAGTAGAACTCAATTTTTTATGACAAGAGTCATACAATCTCTAAAACATACATGAAGCTGGaaaaaaaaaaaaaaCTCCAGCCTCTTCAATGTTTTCTATACTTGTCCTTAATTTCAGCAGTCTTTAGAACTAGATTCTCTTGTAGaaaaaaaTTTTTTATAAGTTGAAAATTTTACAtttttttCTTCAGTTAAATTGAAGTAAAATTAATTTGCTATATGTACTAAATACAGCATGTGAACCCACTTTTGTAAAACTTTTCCTATGTACGTGTAACTATATATATATGATATGTGTGTATTAAAGAGATGGTTTAAAAGAATGAAATTCACTGGATATTAATAGTATTTCTGGTTTATGGAATTTTTAGTGATTTTTATACTGTTATTTAATGCtttttttGTAATAAACAGATTATCCTTTACAA
>1.122.1
GCCACTCTAAAAAGTAATTTGGAGAACCATAGCTCTTTTCAAAGTTCTTGTCTCTGTGTTTGGAAATAAAGATAATTAGTGAGTTAAttttttttttctttttCAAAACTAAAATCTAGTTAGTACAGTGATGTATTATGAAGCCCATTTTTATTTTATAAATTGGAATTCACAGGGTTACATAGTATTGAGAGTTAAATATGACAGGCCATTTCCTGTCTTACCAGTTGCTTTCTAGAAGATGAAGAAGCTAACATCTCTGGTTGACAGTTTCCTTATCTGAGGCTTGTAGGTGTTGGAATAGAGTAAATTAGTATATCTGGTAAATGAATGTAAGAAAGCATTTATAAAATTATAAATTTCATATTTCAAAGTTTAGTAAATTAAGTTTGATAAATTAAGCCTAAGACTTGATTTATGATTTGAATGACTGACCTTAAAAATTAGGACACTTAAAGTAACTCATAGATCATATCTTTTAATTAGATTGTATTAACTAGTTAGAAATTCagaggcagtatagtggggctgttaagagagagggttctggaatcagattgccagagttcatgttggcttctgccacttcctagcatatatcattgggcaatttacttatgttttctgtgttttggtttccttgcctaaaaatggcaatgatggttgtccctacttcaataagattgttttgagaatccagtgaattaacaactataaagcagctaacatgatgcccagaccgtattaagcatccaaaaatgttTTTGTTCATGTGTATTAATTTAATTCATGTTTTTCAGCAAATATTTGATTGCCAGGCAgatatagcgttcaacagaacagcaaaactccctttattcatggagtatacatttttaagggaggagagagaagaaagaatagacaaaatcataagtggaatacatagtgatggtgataaatgttatgaagaaaaagcagagcacaaaaatatgagtgctgggtgagggaactgctgttttcaatattgtttatttatttactcattcattcaggccacgcagcatgcgggatcttagttccccaaccagggatcaaatccaagctctcttgcggtagaagagtggagttctaaccactgggccaccatggatttcccccagaagctattttagatactaggacagggagggcctgacgtgaaggaagtgagggtgctggtcaggtatatatatgggaggtaagagggtaagggagtatgcctggcagagggaataccaggtgacatgcaggagcatgcgtgtcaggcagtcagggatccgttaggaggccagtgtggctgaagtggagtgaggggaaactattatatagtaagatttcaaagactagtaatgatgtggatggtggggaagactatataggacattgtaagaacttgggcttttaaaacttgactgagaaatataaatggagcgcaacctttaaaagctgtgactcactcttctgtacatctgtaacatataatattatatatcaaatatgctttaatgaagaaaaaagcttgactgtgatgagaagccatccaagtgtgttgaagaaggatgtgttatgattcctggcttaaaaggacaattctggttgctgatgggagtggagaaactgttaggaggccacggcaataaacaggctgaggggtggtggtggcttggacaagggtggatgctgtggagactatgaaaagtagttggattctgaatatTATGACTAGTTATATAACTTGTCTTTTCTAAACTGACTTATTTTCTATTTTTTAGCTTTAGGTATGCTTTAGTAATTAAAAGATTTAGCTTTTAAAATGATGTCAATCTATATATTTTTGGATGGATTTTTCTATCTTTGAAGTGTTATGGTTTCTAATCTCTGACATGAGTGCAAAGCAGCATAATATGTGGCCTTAGTTATTTGATGAAGCCTTACTCATGAGTTGCTTTGATAAACATTACTGAATAAATCTAGACGGTACTATAATTTACTTTGAAAAGTAACTTTGAAAAGGAAATTATCTTGAAACTGTAAGTTTCTGTGGTGGGCTATGAAGGGGAGGAGAAATTAAAGAGAAGGAAGCCATGTATGTATCATTTTACTTTATGTGCTAAAGTTGTTGGTGTTTCAGAATAATGAAAATATATTTGTGTGTTTACGTATTAGTGGAATGATTAAGTGCCTGAGCATAGACATTGCTGAAGTGTTGCTCAGTGTTTAGGGGTTCTGGATTCAGATTATTTTGATTTCCAGTTGTATCCCTGTCTACTTCTAGTTTGTGACCCCTGGAGAGCAACTTGAACAGTCTGTAGCAACTTGAACAGTCATTGTTTTTGCTTCTTTCCTGACTTTCTCAAACTTATTAGTTTCTCTTCCAGGAGGACCAGCCCTTTAGCTCTCTCCTTTGCCTGTTTGCTTACTGTGATCTGTATAATAAGGGTCAGAAACCAAGGGAGTAAAGAAGAGAAGCTGTGAGTACTCATATAGGAACATATTTGATTTTGTCACACTTAACCTGCCAGAGAGTTTGACATGTTTGACTTTTAGGAAGAAGTTTAAGACAGTCGGGTGATTCAGACCTATAGTAGGACGTAGTTCAGTACTTGGAGTTTACTCTTGTTCCTGAACTGTGTAAGAGCCGTTATCACTGCTGTCTGACTGAAACTGATCTGTGCCTCTCTTTTGATTCTGAGGTATCAACAGTGGGCATTTAGGGTAGCATTGCCAGATAaaatatatgcagtatgtccccatgaaatacttgggacatatttatattaaaaagttattcattgtttatctgaaattcgaatttaactgggtgtcttgtatttttatttgctaatttgccaagcctaatttagagagaggctaGACAGTTGAATAAACACTATTTCTTAGTACATTCTCCCCATGGAGATAGATGTGTAGGAATAGACGTGTAACTTGTTGTAACTAATATCAGAATAGTTTTCAGACTgagtagcaaaagtccaactcaagttggtttaaacaaagagaatttatgggtttgtgtaattgaaaagttcaaagGGAGtgagggaataaacaaggtcctcctggatagcacagggaactatatccgatctcctgggataaacgccatggaaaagtatataaaagaagaatgtatagatgtgtataactgagccactttgctgctcagcagaaattagcacaacattgtaaatcaactatactgcagtttaaaaaagggaatgagggcccctggctaagtttgatcaagactgtcagactttggcccagtttttctgcatttgttttggctttcccctatatcagctttttcctcaggctggcttctctggtagtataagatgactgctttggctcctgggattgcatgtttcctCAGTTCTTGGAGTTGGGTCGGGGGTAGGGAGGATGCTTCCCACAAATATAACACAGTGATCCTGAGTTTGTCACTAATTGGACTGTCCTGTGTCCCAAAAGATCACTGTCTTAAAATCAGGATTCCTTGAGTTACTAATTGTAGCTTtctctgtctcctaaacttgagagtgcatcagaaccacctggaggacttgt
>1.1226.1
GTTTGTCTTTGCCTGTTTGTGTTTGGGTTCCTTTGGCCAGGCCTCACTGTCATTGTCAGAAATTGTCCACTAGCTGTGTCTGTCTGTGTCGCTTCACTTTTTAAGTCACCGTGGTAGAAGTTTGGCTGCCTTCTCATGGTTTTAAAATGAAAGCAATGAATAGCAATCTTTATATGTCAACCCTTTAAAAAGTTTGTAAAGGAAAgaaagaatgcagagcaaagaacaaaatctaatttggaatctgattctcagtttggctgctgtggcggcagcaggtcatttaacctcatttaatgttttcatctataaaatatgggtgtaacctacctcacagatacgtgtgagaaACTGTTGGGAGGCCCTTGTTTAAATACAGGGTTTATCATCATATTTAATGTAAATCCCtttttttAAAAATAGATATCTTTGATACTGATAGGATGAGTATCTTGATTTTAGGTAAGTTATGTGGTAAGAATGTAGAAGAACGTTTAGGAACACAATTTCACAAATTATGGTATTCTTAAGTGACTTTTGAAATTTCTTGAAAATATCAAATATTCAAATATTAAATGTCTTTTGTTGCAAGAGATATTCAGAACTTCTTAATATGTTGGCTGAAGATGCCTTAACATACCAAATTACAGTGTTTTCTCGAGACTGCTCACAAATATCTATGGTTGTACAATGTTTCGAGTGTTTAATGTAAAATTGTTATAGAACTGTGAACTCTGAGCATAGTAATCTTGTTTTAGGAAGAATGCTTGTGTTCAATATCATATATGCTTAAATATCATACAGTGACTTTGGAATGCAACAAACAAAACTGAAAGTTGACAGCCATTAGGTTGTTGTGTCCATGACAATCATAAGAAAATATAAGATTGGATATTGTTCCAAAAAATTTCAAGAACATCTTGGGGaaaaaaaTTCCATAGGCTGATATATTTACCCATCAAAGCACTTGATTACATATCTAGTAAGATTAtttttttAACTGTTAAAATTGGGATTGTGTTTTATAATTCATTTAAGAAATGGAAACaaaaaaaaaGACCAGACTTTTAGTGCTTTTGTGTTTTAATAACCATAGATGCAAATTTCAGTTTTGTtatatatatatatatatatTTTGTGACTGTTAAATGATCAGTGGAAGGATCTGTCTTCTAGCAACTGTGTGCTATGGGTGTCCTCTTGAATTACACAGCATTTCATAGTTACAGGTTCTCCCTAGTTAATATTTGCACTGTATAAGCTCACAGGTAACAAACACAAGAGAGAAATGATTGCTTCCAAGCTTTTTTCACAAAATCAAATTAAAGTCTCTGGTTAATTTG
>1.1228.1
tttagccattcctgccttcctcacaccaactttatgctctgtccttcctaggagttgtgatctctgcatagacacagaaaagcagtatgagggtaagtgcactggtgtgtaaacttggatgagaggagaggaagcaactgtactcaagcagatacagaaagtagtacccatgtaattttctcgttacctaagacttggggcctccaaatcaaggagaaaactgtggtgaagggacaaaaatatcttctgtttttggcactttccataaataggcaggagagcttggggcaccaagattttcccagattccactgttcgtagccagtggagattctttctagattctgacattagagagcctattagattttgcttctggtatttttgtTTTCTTGCCACTTCATTTGTTCATTGGGATTTTAATAAAATTAAAATGTCATCTCTGAAGGAGATGACATTTTACACAAAAGTCCTATATATTAACACAAAAACCAAAAGTCTAACCATAGCAAAAACTCAAAATGGGGGCTATTTTATAGAAACACCCTCATAATCTTGATGATGTTATTTACAGGTGACATGTTTCTCTGTGAGTTTCATACAGGATTCACTCAAACGTGTGTGGtacttccttctgaaactcatcacctttctttaccttgtgaaatgtatactctggccaaaatggacagtctgtggttctccaaacttgtcatgttcttgcttgcttttttatcttggcacatactgctccttctatctctgagatactcctttccatctctcatctgattggtttctacaagtcccaccaagctccgctgagTGTTTGGTAGTACTGAAGAGCCAGCTCTGTTCAGACTGCTAGAATTATAGGTTAGTCCCATGATTTGAAAAGTTAAATCATTGAAGCCATTCCCTTGAGAACCCTGCAATCTACTATTCCAACTGAGGGGCACAAAATATTCTAGGAAAAGGAGGTGAGTAGAAAGAAGACTGTGGAGGTGACTCAGCCTGCAGGGGGCTGTATAGTCTGCTTGGGTTGCC
>1.1229.1
GGCAGAGCAGAGAGCCCCTTCAAAAGTTCAGCTGTGCTGGGCGTCTGATCTTCCTTCCAAGACCGCTTGCCAGGGAGCCCCGCGGGTTTCAGCTTCCACTCAAAACAAGACCTCGTCTGGCTAACGAACTGAACCCGGCGCGTTCAGCCCTCTCAACTTGGAGTTGGACTTCACCCTCGGCGCCACAGatgagaaaagcgggccatagcaaaagagacctgctcaagttcacagaccatggcaatgtctggaacccaggacttcactcccagttcactccttctcccaacccgAACTCATCTTGAGAGTTTATAAAGATGTGTTCCTGGAATCTCTTCACCAGATGTTTACCCAAGAAATTACAGTCGCAGAGTCTTCAACATGTGCGTGCATTTTGAAAGCAGCATTTAAGATCTGAACTCAATTTATGATTTTCTTTTCCTTATTaaaaaaaTAAAAGGGTGGGGGCACGT
>1.1234.1
AGATAAATATAAATTGATCAAATGCTAACTCTTGAAAAGAACCAAAGATAGTCACGCCATCCTTTCCCCTTGTTGTCAGAACTTTTTAAATTTCTGCCCATCATTATACTCCCAGACCCACTCTGTTGCAACACATACGCACACACCCCATTGTACTGTTTCAAACTTTTGCATTGACATCAACATCCCTGCTGTTCTGAAGAACTGTTCTAGGAAAGAACAAGTGAATTCTTGATAGCTCGGGTTAATATATGGGACTTAGATGTAGACAGAAGTCATTCTAATCATTGAAGATGTCCAACGGTAGACTGGACTTGTAGAGAGGCTAGGGACCCCACATGGGGAGGGAGCAGGTCTGCTGAAGTGGTTCAGGGACTTTGTAGCTGAGATGGATTGGGAAATTGCATGAGACAACCTTCAAATTTGTACAGtttttttAAGATTTTGAAATGAAATTTATTGAATTGTTGGTTTAGGGAGCAACTTCTTTGATAACTTCATTTTTCTCAGATTTAAGTAAATACACATGAGGAAATTATTCTTAAGTAATAAATAGACCTGTTTTACATATATCCATATTTGTTCTTTCCCCAttttttttATTAGAAGATATATTTTCAGCTTGGATCCAATTTTTggggggtgggggttaattgcttcacagtattgtattagtttctgctgtttcacaaggaagtgaataagctatatgtatacatatatccccttcctcttggacctctctcccacctctatctcacccatctccatgttttctagatttaaaaaCGAGGCTATAAGGCACTGAACTGCTTAGCCAGAAACTGTTGTACATGGTCAtttttcctttctttttctttttctttcttttttAACTTCATGATTTTGTCCTAGAAAATTTACAGATTCTACTTACATACGCCTCCCTCCTCAGCCTGGTACCTATCATTGAAGAGAAACTTGGGTGATCATGGGGCACATAAGAGTTCAGCTGATAGTTGGAAGTGTGGGAGGAGTCCCGGGAAATCTGTAGCTGTAAGCATTCATCTTTGACCAGAGAAGCACTCTTAAGATGTGCCCAGATGGAATTCCCGTGAGTCTCTCTTCTGTGGGAGTGGGACTGTTGTGGCACCAACAGCAGAGCAGTTCATGAACAAAAAGCCTTCTCTAGCGTCACCTTTGCTGGTGTTCACTGTTTCTTGCCTCCCCCTGCTTTTGTTTGGCGAGGGGTTTCTTATTTATTCACACACACGTTTTTACAAGATTAGAACAAATGTCTGTGTTAATAACATCCCGAGTTATTCTGCGGGGAGAGGTGCACATTCCATCTTGGTGTTTGTGTGGGGTTTTGCTGAGGAAAGCAGAGAATTGAATGAAGTTTCACTCAGCCTGACTAGAGGATGTTGTGCTGTGTAGATGTACCAGACAtttttttttttCCACTTGCTCAGGAGTGGATAAGGAGAGGCACTATTTGTAGTGTGTGAAATATTTTTAAAAAGTGAGAACTCCCTGTGAGGTGTGGTTGTAGCAGGAGTAGGTCAAGTATTTCCTTCTTTAATATTTAGCCAGAGGAGACCACTTAGCTCCTGTGAAGCCTGCCTGATAACTGATCATCCCTTTCtttttttCTGTTCACAACATTATGATCCAACTCTTGTTCTTGTACACTAGTGAGATCTTTCATTCTGAAAATCCTGCTACAAGCAAGTTCTGACCAATTCATCATTCTTGCTGCCATTCTCTGCTGAAGTACATCTTGGTTCATGCCAGGCTGAGAATGAGCTCAGCAGAGAAAGGAGAAATATATAGTGGTTTAAGGATGAAAAGAAAAAGAATACACTGGTGgtttttcagtttatgtttgttttgttttttagttttgaaaagacccaagctcccacttttttattcttttaATTCAGAAggatgcagtttgatatattagaagcattgtctttggagtccaggagacctgagtttggagctgcactttgtgacctcagacaaactacttactctttctgaggttcagtttgctgtctataaaataggaatgaataatagtatatcatagggttgttacatggattaaataagaacacttagtataaggtatatagcacaattctttgcccatagcaagtagcgtgctattattcttgcattaacaaagctgtccaggtatttcttccATTAGTAATTTTCATAAAATACATATTAAACTCTGTAATTTAATATGATTTAAAACTTTTAATAAACATGTCTAGAGTTTAAGATTTAAGACTTTAGAAAGAGTTCACACAGGATTGGGTTCTTGGTGATTAAGTAGTGGGCAGTCATAAGATTTTTATTTTATGACATGTTTAGGAGAAAGTGCTGAATGAAGCTTGTAATAGTAACAGCCCTTTTAATGAGAGGACCAGATAAAGAAGTCATTTCCAGTGCTGCCTGGGAAAAGGGTGGATTTCCTGTGGCATCATAACAGTTCTGAGTAAAGGACCTCAAAGAATTCCTTGAATTAAAGGAGCTTGGAAACTAAAAAATGCAAGGttttttttttttttttCCCCTCCCATAAATTGATCTATTGCATCCTAATGATATTAAATAGAAGTTGATTTTTCACAGGAAAGAAATACTTGAGAGAATTGAATTGTCTGTCAGACTTGCATATTTCTCTTTGGAGAATCTGTTCTGTAAAAGCAGTTATTTGTATCTAGATTTGTTCTCTTAGAAACCATAATTAACCCTTTCGGGGTAAATAGTTTTCTCTCCCCTAAATGGCTTTGATTGATTACTTATTTTTTAAAGATTCATTTTCCCATATAATCTCTCAGAGGCTGGGGATCAGATAGCCTTCAAAGTACGTACCACACTGTGCACCTAGGCTCAAAATTAATATTTTCATCTTTATTTTAAAgttttttttataaaagtaatatgagcttgttatagatcctttggaaaatatagaaaaatggaagagaaaccatacacagctccaccgtctaaaaataatcatcatcacaatcttggtgcatttcctgctggatgttttcctgttcgtaCAGAGCACCATGGTGGATAGTCATGACTGAATATGTGTGTGGGGTCTTCAAGGATCTTCTCATGAGGCCAGGTGCTGTTGGACAGATACTGGTGGTAGCCAGGCAAAGTGTGTGGGCCTGCTCATAAGGATGACAGGATCACAGAGAGAGCAGACTGCCCTTGGATCCCTCAGCCCAGTGGGACGTGTGGTTTTCCTCAAGTGGGAAAAGATTGTAAAGGGAAGGTGGTTGTCGTAGGCAAACTCAAAAGAGATCTTCAGATTGTCCCCATGGTAAGTAACAAGGGCC
>1.1235.1
gatcctgtgcttagattatcacagaagtatgtttagaatctccctgcacttaaaaaaTCTTATATAGGTGTGGTTTGTATAAGAAAGATGCTGCATTTAGCAGATATTAAAGTTAAGGCTGTGTTTCTGTATAGAAGGGCTGCCAAGAAATGTGCATATGTCTTTAAAGTTAAATTGCTTGAGGTGTGTATGTCTCATAAAGATTTAGTTTTATCCATTTaaaaaaaCGAATGAATCAACTGCTAGCTCCTTTCATATTGAAAGGGAATGCTTCTATTCTATTTCTTGTTCATATTCTTTTCATATATTTAGAAATATTCTGTTTTTTCCCCCCAACAAGGAAAATCAGACGGAATTAGCAGATAGGGTTCATATCTTGGGCTATGAGACTTGTAAAGGGTCAAGACCTGAAATTTTTCTGTGGGAGTTGATATGGTGAGGTTGGTCAGTTCCATTGAAAAAATCATCCCAGCTAGAAGATGTTCCAGATGGTCTAATTATAGACTTCGGGAGGTAGCGCAGTGAAGCAGTAGATGACTTGGAGGTCTAGCTGGCAGAAGGTGAGTGTCCAGAAGTTGGGCAGAACCAAGAGATAGTCTGTGGGTCAGTGGTTAGCATCGCAGAACTCTGTCAGGAGCTAATAGGACTCCGGGTGCTAACCTGAATTTCAGTGCCAAGAATTTTGTGCTTGGGAAGCAGGCAAGGAAAAACAAATCAGCATCTCCAGTTCCAGATGAGTCAGGGTACTTGACTGAACACTTAAGGTGGAGTCTACCTGCTCAGAACACTGCGCAGATTGCTTGCACCCAGACTGGAGCACAAGGTCAGAAACTGGGGGGAAGCTTAGTGTGGAGGTTCACGGTAAAATTGTGTTTCTCAGGGCCCCTCCTGTCTCCTGAGCATGGTCGCGCTTACCAATGGCTACTGTTACACAATTTGACATCAAATGGCTTACCTGGGGGTGACAGAGAGCCAGGTGAGGACTTCAGGTGTTTAAATAGGGTAGAAAATAAAATAGCTCTGTGTCTGTCTAAATGAAGACAAATCCCAGTAGCCAGAGGATTGAGAGTTTTCCTGAAAAAACTCCTATATTTGAAGGAAGCATCTGTTTCCAGTGTTAGAATAACCATAACTAAGTAAGATAAACTCTCTGCCTTTCTTTGTTGCTGTTGTCTGTCCTGGCATCTAGTATTGCCTGGCACc
>1.1236.1
CATCAGTGTTTACTTGTAAGCTGCAGATTGAATATACATATGTGCAACTGTGCAGTGACGGTCTACATTCTCAAATAAAGATTTTTAAAATATTTCCTCACACCTCTGTCTTTAAGGCCATGGTGATAGTGGaaaaaaaTAGACAATATTCCTAAAGGTTATAAAGTGTTACAATAATACTTCTTTTGTAACTGCAGCTATAAGACTGATAAGCAAAATGCATCTATTATAGCCATTTTTCTAGATTTCCTTACTGTAATAAACGTCTTATGGTACTGAACAATCGAAATAGAGTAATTCTAAGCCTTAGATTACCAATCAGAAATAGATTTCTGTAACATCATGGATGTAGAAAAAATGAATCTTGGATTCTTTGGTTTGACTCTTTTGCAAACTACTCATCTTTCCAAACCTCTGT
>1.1240.1
AATAATTGCACTCCTAAGTAAACGGATCTATCATTACGTTGTCACAAAGAATGACAGTGAGCAGAAACATCCTGCTAATCCCTCTCTGATAAGTGTTCGGTGTAATTAGACAGACACCATCTTGTCTGTTGAATGTAGCATTCACCAGAAGTGCAACTTTACACAGAATCTTCTTTTCTGATATGTCGTTTTGCTTCTGAAAACGACTCGTGTAGTTGTGCGCAGCTAtttccttttgattttatgtttttgtttgttttagtcgtttttAACAATAATGTGGGCCTTCTGTATCCACAGAGCTGCATTTGAGGTTAGCAGTTCATTTTGTTTTGCCAACTGTCAGAATCATAAACCTGCTCAAGTATTTTTAAGCTTTGAAATGACCTGTTGGCTTATCTCTCTGAAATGAAGATAATGGCTCTTTTAGAGAGAGGTCTTCTTATGAGGAGGAAGCCAGTTTTCTGCCTTAAATAAGAGCCCAAAAGAGAACATGTTTCCGTGAAAATTTTTAATGTTAAAATGATTAAATGTATTGCCCCCTTCCAGCATTCCCAGGCATAGCTC
>1.1243.1
AATCAGTTAGGGTGATGGGGAAATGGAGAGCAGATTTCAGCAATGCTCAGAACGATAAGAGGGGACCACCTGCCCTTGAGCATGGTAACAAGGGAGACAGCAGAATGTAGGGGCAGGACTTTGCCTGAGTGCCAGACATCATGAGTTTCCACAGGAGCATCACATTTCCTGATGCTATTCAATTCAAAAAACACAATTTCCAAAGTGTGTCTGGACCACGAGAGTGTATGGTGCAAGTGCCTCTGCGAATCCAGCCCTACCACCGGCACAGTGGAGAACGCCCCCCAGGATGTTCCACGTGAACTTGTGTCTCTCCATGGCGGTTTCTAGGACAAATGGTGTCCAGTGAATGGGGCTATTTTTCCTGCTGTTTTTATGCTCAGCTTCTCAAAATGACAGAAGatttttcccttttttattctatttgtgttatttttatttttcaattttttaaaaaataatagtctataatttagcactgtttttttttttCCAAACATCTCAGCCGAAGGTCACAAGGCCACTGGCTACGTTGGGATGGAGGCCTAAAGATTTCTCCCTAGTCGCCGACTGCCTTTCTGCACTGTGAAGGCATTTGGTAGCCTCACTGCTGGAGGTACTGGCTTGACCTAGAGCTGGAGGTTTATCAGATTCTAGGAGGTCCTCAAGGTAGACTTTCAAAGGCAAATACACGACCCCCCTCCCCTGCAGCCCTGACCTCTTTACCAGAACAAAGTTCACTGAGGGCTTGTCCCACCACCCTTGGAAATCTGTCTGCTCAAGATACCTCCgtttttgttttttgggttttttttgtttgttggtttttttCATTTCAAATTGTGGGAGAAGGGGATTAAACACTTCCAATGATAAGAGATCTGTTGTGAAACTGAACAcccccccGTGTTAATCAGTTAGTTTGACATTTGTTTTTATGAGCCGGGCCCCCTGTGCCTCTAGTATACTTGTATTGACCCTCATAGTTACCCTTTTAGTTTGACTGTGTTCTGTGAAAATTTGTAATTGGTTGAGAATCACTGTGGGCGTCCATTCTTATTCAACTAAATCTCCACAGGTTTTTTGAGCTGGTGTGGATTAGTTTAACTCTTGTATTCAACCATTAGTGCTACCACCGTCTCACATTACAATACAATTACTGGAAGCAAGTACTGCATTTCCTATGCAACaaaaaaggaaaataaaaaaTTGCTAATGCT
>1.1244.1
AGAACTGAGGCGGGAGAGTAAGAAAGGGTGTTTGAAGCCAGCCTgggggcgagggggcgggggtggggCTTTCCTGAACTGAAGAGTCTCAAGTTGAAGGTTACGATAGCAGGTGCAGAAGAAGCAGAGCAATCTAGATGGAGGAGGAAGCTCTCTCAATGGCATATATGTGTAAACAACTTTGGGAGCTGCAGGAACCTCTTGAATTCATTCCTCCTCCCCAGCTCCACTTCCACTCTTCCACCGGTGAGCAAGCCCTGGGCCTGGCCATGAACACCGCGAGAATGCAAAGCATGTGACGTCTCACTTAGAGCTGATGCAGAAGGGAAGTGACTCTGAAATATAGACCCTCTTGGCCTCTGGGGGAGATTTATGTGGCGAGGATCACGCTCCTCAGAGAAAGACTGCAGGTGACTCTGAGGGGATCAGTGACATCTGTCTCAGCCTGAAGGACGTGAGGAGGCTGAGGAAACCGTAACATCAGCCAGATCTTCACTGGAAGCTTAGGACTTTGTTAACAAGAAAGTCAAGCTGCTCCTCCTCCATCGGCAGAAATAGAGTACAATAAGAAGCTCTCTTTGTGGATCCAGTATGTATGAGGGTGTTCTCCTTGATTCACAGAGTCTGGCATAAGTTAAGTGTATATGCAAATTTGTTG
>1.125.1
AATAGTGCAATTCATGTTATAAGAACAAGTGACGTCTACCATCTTTTCATCTCACCCCACTCTCAATTATTTTCACTTTTGTTTCCGTTGTTATTGTTTGGTGCTTCTTAGCAGTACCAGCTACATCACTGCTGCTTGTACACTTGCTTCTGTGCTTGAAATAAAGGTTCTGTACTGCTGTACTCTATACAGTACTATACAGTACACAAAAACACAACCACTTGTAGAGGATGCATGCATGTGACAATGTATGCCAGACATGTGAACTTACCTGATTGGACATGAAAACACATGTTCACATCTTTGAAAGTTCAAAACTTGAAGGTTCATATGTAGGGAACTTATTATATATAGGTATTTGGGAGGATTATACATAACTATTGAAGTGGGTTCTAAGTCAGAAGTGGCTGGAAGATGCTGGCCATCCCTGTAGCTAGGACAATAGGCTCAAAGAGCTTCTAGATTAAAGTGGCCCTTTGCCCCATTTTTCCAAACACAATCCTTCAGATTCTCAGAAGCTCCATTACCATGTATGCCTGTGAAGCCTGAGTCTTGCAGGCTATATTGAATATCAGCCTGCTGATTACTTCTGAAGCACAAAACACTCATTTCTGGCATGGCTCACTTTCTGTGTATGACTGTTTACATATAGGTCTTTCTCATGTGCAAACTaaaggttgcaaactagtgagctaaagccccagcccataggtgtgttttatttagcctaatgctttgaaaagttagttgttcacatttaacaactgggagatttcacataaaacaagtgatctggcaacactggttgtgccttcctacaaagcaacagttgactACAGTATAAAGGCAATTTTCCAGGGCCTGGAGGGCCTGTTCCCCTCATTTATCACTCAGATGCAACTTCTAGTCCTCTgctgcctaacatagtaaccacacaggactattgaatataaattaattcaaagttaattataattaaataaaatttaaaactcagaacctcagtcacattagccacattagcatattggacaatacagaagagaactttgtcgtcactgcacactgctctatcgaacagtgctgACCTAGCCTGTCTCCCCAATTGGAACAGGGAACATTTTTGCCTATCCCTTAGGCAACATAGCTCATTAGTGATAACTGTGGAGCCTCATCAAAATTTACTGTTTTTATGGGGAAATGTGCCAAGTTCTAACTCTAGACATAGGCTTATGGATGGTTCACAGGACTACAAGTTGGCCTCTGTTCCACATGCATGGAACTTACTACAATGTTTTTTAGTAATTCCAAGCTTTATCATTAAGTCACTGACATCTAATTcagactccgtttaagttttaccaactgtcccagtaacacccttaacaagaggatccaggttagagtcacacgttgcacgtgttctctctagtctcctgtgtgaaatggttcagcagtcttgactatcacacccttgacacaagtaaggatgattttgtacaatgtactattttatagaatgttcctcaatttATCTGGTTGGATTTATCTTACCTATACCTTACAGGAATCTGTGATGCTGTGTTCTCATTGCTGCCTGTAAGTCCACTTATCTGTCCCATTATTGGAGATGTCAGCTTTCAACTGTCTGCTGGACTTCTCCAGTGTACTttctcctttaataaaataatatatatccccttc
>1.1254.1
GGGCCAGTGGCTGCTATGGGACAGGTGAGGAGTCAAGAGAAGTGAGGCATGGGCTTGGAGAGTCTACCTTTGAAGtttctttctttctttctttcttttttAAATAATGTGTAAAAACAGATAACTGCAAGTCATACCAGGGTCAATTTTACACAAAAACAAGCCAGAATTTTCCAGTAAAACTTTTTTAGTGGTCTAAAACAATAGCTCGCACATGGACATATTTACGTGTGATTTCTTTAGTCATGCCTTTGAACTGGAAATATAAAGACCCTACTTTATTTATGGCTCCTGGCATGCTTTGGAATAGTGAAATCACATTGGTACCTTTTCCATCCAGAGCTCttttttccttcttttttattttcagggttttgtttgtttgtttttgttgattttttttttAAACTTAAGGAGAAAGTGCAATTCGTTGCTGATCTGGATTTAATTTCTCTCTAACATTCTGTTTAGTTTTGTCCTTTCCACTCCGGCCAGGCTGTTAAactcttggaatagtaagactcttgggatagtaagaTGTTACCTTCATCTTGTATGTTCCGAGTCAAGCAAAGGGGGAGAAGTGCCAGGGCATTTGAGAGTTGGCAGAGTCTCCATCGAGTATTTAAAATGGGATACTTGGAGCCTGCAAACCAGAGGCCTTAGTGTAATATCACTAGGAGAATTATTTTAGGATCTCCAGATAAATTAAAAATTAATTATTTTGAGCAGTCTGTCTGTATACTTATAGGTAAGATTCTAGGTAGAAGCTGTTTCAAATATATTCGATTTTGTTAAATTAGTTTTCCCTCTAATTGTAGAAGGGGGTACCCTTATTCACATGCCAAATCTTAACAAAGCTATAAAGAAACTTAAAATGCCATAtttttttATGGCAATGCTCTGACTCCAGTGCTTTGAAAATGATGTCATCTTTTTTAGTTTGTTTCTATGAAGAGTACATGGGGTTTAGGCTTGCTGTTAAGTTGATTTTCCTAAACCCAAGGATTATTACATTTCTTCCTCTGAGATCTGTTCTCCTCCCTTTCTAGCTCTCTGAAAATGTAGATGGTCTTTCCACATGGGAGTTTCTGAGCTCTGTGTATTGGCTGTAAGGACACATGGGAAATGGGCTGCTGTGTCGAGATCAATCTGTGTGAGGCAATCTGACGGGCTGGTCTGGACTTGTAGATAATGACCAGAAGGAGCTGGCTAGCACTGCTGTTTTCCCCAGCCACAAGCCTAGATAAATGATCCTGCTTGGCAAATGACTCTAATCAACATTTCTAGCTCTGCTGAACATGGACGCAGTGGCAAGCACATAGGTCAATCATTGGCTGGACAGGTCGCCCCATCTGGTCAGCCTCCTTCCTGAAGCCTGATTTACCAGTTGTTTTCACCTCCTTCCTTCCATAAAACCATACAACTTCAAATACGTTGGTCTTGTCTGTTTTGGTGGATTTCTGCCTTCCTTAGTCTTCCGtaatagaaagagcatgggctccagaagcttgggtttaaatccaagctctgttattttttgactttgcaatgttaggcaagtgacttaatctcttctaagcctttgcttactcatttaaagaattgtatcaatcatctctccctagcagagctattgagataatatgaacagtgtccaacacagtgccaggcacacagaaggccttcCGGAACTGGAATCCACTCAAACTTTACCACTTACTTTTTTATGAGTAGCCCAAGTACTTTAATCCCAGTTGACATGCCTGCAGAGCGAAAGGATTAGTTGATCCTTCTTTGTGCCAGGCTCAGTCCTAGGTCCAGGGTCTTCCGAGAGGAGTAAGAAAGGAGAGTGTCTAGGAAGGCCCTCCCAGCTTTActtagatccattcattcaacaaatgtattttgacatctactgtgtgcaaaaccctatacccttggggaagatactaagataaCTCCATTACTAACTTAGTCCacgtttataggttgtctgttgtgtgccagatagtgttacaaacactaggggtagaaaaagcatgtgggttagctccttctttggagaagctcacaatgcagtaaagaacacCTAATGGTGGGAAAATTAGATGAAAATTAATGTGATCTGGTTGATAAAAGGCACTTGCTTTGCTGAGTAATACTGACCGCACACAGCAAAATAAGTTGCATTTTCCCAAATATTTAGATCTGGAAACTTAGGGCTTCACTGaggcagtatgttctcattttacagctgaggaaacagcccaggagtggttCATATATCACACATTTCAAGTAAAAGTTAAGCTGAGACCGGCCTCCAGCAGCTTTTATCTGTGGTTGAACCCACTCCtttttttGATCGTATTGTTATCGGTAGCAGATGTGCTCTTCACCTTTTGCAAACTATCGCGTTCCACTTTCCCAACAGCTCTGGCGGGATTAGGACCATTATgaacttagggaacttgctcaaggttgcaccacttgacaaagtcaggatctgaacttaggtctatctgattccagggtcccagcccttagcctctctcccataACTATCGATGATTCATCCTCATTGAAGTATCTGAAGGCTTTTGTAAGCTTTGGGGACTGTGTGTG
>1.1255.1
GGCAAGGTGAGTGTGAAATTGGGAAAAGAAAAGACTTCTTTATAGTGTGATACTACCAAAACATCCAAACCATGGTATGATACTTTCAAGGTTTAGATTTTAAGAGTTTCCTAAATTTAGTTAGTCTGAGTCTGTAAGAATAAGAAAAGAGCTTATCCTTAGCTTaaaaaaaTCCTGTCTATTACCTAGTTAAAAGGAAAAGAAAGAAGAGTTGTTATATGCACAGTTTTAAAAGTAATTCAGAGAGTTTCATATGAATTAATGGAATCAATAGCAACCAGGGAAACTTTCCAACCCCCGCTTAATCGGACTTGAGCATGCTATAATAGAGACTTTTGTTTTTTGGATAAATAGGAGGGCTGAATCTGTGCAGTGCTGGAGATGTAACAGGAGCTTAGGGATTACTTGTAAGTGGCACATGTGGTTGAAAATACCCTGAGCTGGTAGTTACAAGGTGTGGAGTCTAAATCTGGCTCTGTCACTAGTATCAGCCAGGCCAGAGTCTTcattcagctgtgtgacagagacctgaaaaacactggcttaaaatgttgtggagaaataccttgccgaattttctcatgtaacgaaaaggtgagctgggcagtagagaactgacatttccatcccacagtgtcttctggggcccagacatgttttctctttccctcagttatccttagcatctgctcatcattttgtggtcatatggtagcggatctaccctctgcctcatgttcatgttctcgatggcaaggaagggacaggcaccagctaaggcagcctcctttgaaacttgctcagaacctctgctgcccccaccccagttatgtccaagttaatctcattgactaaacctgtgtcacgtgactgcccccagctagctgcaagggaagctagcaagacatccttagataatcccaatgcttcttccaatgaaatcaagcttctgttataaaaggggaaaagggtaactggatagtgagtagaaatctaaaaatttctgtcataTCAACTATGAAGTAAATGAACTCAATCAGTGGTTAGTTAACTTGTTTTTTAATGCACTGTTGCCCCTTTTTATCATTAAATCTTCATAGGTCCAGTTCAGATCCAGGTAAAAGTGTATTTTCGTTGGTTGAAATTGGGGTTGAAATTGAGTTGGGATGCCCActttcttatctccctcttggtgaagtcatttatttgaatttgaagtggtttcatttgttagtttgcattctgctttgggtttatatttatccatccttattgattttatttacttatgtgtttgtttatatgtgaaccatgaatatggtttaagagtcagaattatacaggaaaatcgaaaacaagtccctcctaaccctgcttatactccactcccaccttcccatcacatccacttcatatctactcaccacctcacctaggcaatcagtctcattagtttctggtttaacctccctgaatttttgcaccactgtgcaggcacgtgtgtgttttcccattttctgtattataagaagcaagatactgtagttgtcttttgtacttGAGCGTCTATGCAACTATTTTGTATAGATAGTTGTAAGAAATGAAATACTAGTGAGGCCAGGGAGAATGACAAATGTTCAGTAAGAGAGGTGAAAGCAAACcgtagagggagagacctaatcttcttaggaaaggttttatgaaggaagctgcattcaagcagggtcttaagaatggttgatgtagccaggaagaGTGCTGTGTGTTTTTCTTGATTTATACGCTTCATagagaatttagagatcatctgtcattcagtttaaactgacactgtggccacctgttgtagaggaggaaactgaggccttaagaaataaggAGG
>1.1256.1
catcccatctagcagatagaaaggagtttcgaagaactgtacaaaatgcaagacttttacaggtagaaaggggcaggacaaggttgttcctagcagagtagattgtttattgcaaggtcactttcctttaggggacagcaaaggtctatcaggcatatttctgcactagtgctgctgaccagctaattccagactgactggttcaagaatccactcctgttgatgctttagactgcttccatgtcttggcaatttaaacagtgcttcattgaacactggcgtgcatgtatctgtttgaattaaggttttcctcagatatatgcccaagagtgaaagactgaaaaaaatacacaacctaaaagttctattttc
>1.1258.1
GGGACAGCCTCACAGAAGCTTCCCTGGACCAGTAACATTGAAAAATAGAAGTGTGGCTACAGACCAGATCAATCTGTACTTGCCTCCTCCTGCATATGAGTGGTCCAAGGTATGGGAGTGCATACACCATCAGTGGACTCTGGGGCAGGAGGAACTCTTTGTTATCAATATCTAGTTAATTTAAAGTTTCTCACACTTTATTTTCTTATCTGGAAATGTTCACAGATTTTATTCCAGCACCAAGAGTTATGAGACAGTTTATCCATAGAGTTAGTTGGAATCCAAAGACTATGAATTCTATTTCCAAAATATTACGTATCTTTGAAAACCAAGTACTGAGTTCTCATCAAACATTTACCATGAACTGAATTTTTTAAGCTGGTAAATAGAAGCAAAATGATCATTTTTGCCTTAGTTAGAGGAAGGTATCAAATGTGCATCTCATGCCTTACCTGCTAGACATCTTTTGCCAAACTTAGAGTTCTTATGGGTTTCAAGTTCTATATAAAAAGGAATATTATGATTGATGTTTCTCTTGTTAAACAAACAAACaaaaaaaCTCCTTTATTCTAAGAACAATGTCTCAAAGTCTCAttttttttttAAATTTTACAGCTGAAGAGACTTACAAAGAGATTTACAGGATATAAAATAATTCCTGGCAATAATATTTGATAAAGAGAATGTAAGATAATTAGAAGCACATTGACATTTCAATTTTGTAAAACAACAAATTCAGTTAAGATGAGAAATCAAAGAAATATGTTTACAAAAATGTGTGGCAATTTTCCCAAACAATGAATCTTCAGACAACAAACATGGACCAGTAGGTATTGTGAACGTAAAAAATTGGCTATATTCAGATTTATTTGGAAATAAATTAATACAATTTTACGGCATAAATAAGCTGATTCAGCAGTTACATTTTTTAACTTTAGGTAAAGGCGAATATTTGTATCCTTTTGTTGCTATGCAACTGTTTAATAATGAAGATTCAACCACAATTTTGTATATCATATGACAATCAATTTCTTTTCCAAGAATATTTATTATTTTAAGGAAACACAATTTCAGTGAATCTGAGTTTTTCTAGGAGTCCCTTAAAGGGAAATTAGCATTCCATGAGCCAGTAAAATATCTACTCTGaaaaaaaCATAACTATGGGTAAAAAATAAATTCAAGTTAATTTTTTATAAAGAACTATAACATTTATTTTAAACATTTTATAATTACTGAAGTCATTAAGGTAAACAAACTAAATTTCAAAACCACTTGTAATAATGTATTTTATAAAGCACTGTGATACTGCATAACACAGTCCCTTTTGTATTAAAATAGTATTTTTTCATAGACTGAAAAATATCTTTTGCTTTGTGGACAACATTTTGTAAGATGACTTTATTTTCAGATCTTTTCTCTTTTTGCACAAAACTATGTTTATGGTTTGTATCACAGAAATGAAATATATCTCTGCATTTTT
>1.1265.1
GTACTTTAGTGATGCAAAGCTCTGAGAGTTGCCTTTAATAAGAGTTTGTGCTATGACCCACATAGctgggtttggagtctgacttggccatgaactgtaggaatctgggcaaagcatcaatggctaacctttttgtgtttactcatttataaatgagagtcatgatagagctgtctcatcaagtttccttgtgtgaaataagttaataTGTTTTGGcagggctgaggctaagtttaaaagagcgagcaaggcaccctccttaagtaaaaaatttaaagggctgccaaaaaaaatcagtcatcaagataaatagtttaatggagtaaaataagccaaaagtcaatattttaaaaattattgttttaaagatttatttttgtttattaatggctggtgctgggtcttcattgctgcatgtgggctttctttagttgcagcgagcaggggggtactctcccatcgcagtggcttctcttgtcatggagcatgggctgtagggctcgtggccttcagtagtttcggcacatgggctcagtagttgcggcttccaggctctggagcacaggctcaatagttgtgttgcacaggcccagttgctccttgtcatgtgggctcctcctggatcagggactgaacctgtgacccctgtattggcaggcaagttcttcgccattgagctcccaggcaagtgccaaaataccaacgttttaaatagagaccaaatctgaaaggactgagattggggtgaagtgagtgaattgtacaattgcaggataggatcctgtctttatttaaaattttcataatttttcatcatggattttttttgccttgagaaatgaaatatttcctgccgtatcagtaaacaaaggatgtcatagtcctcagcaattgcagacaccacagatgctgagctggtgagccctgtggaactcaggaagaaaagaatacctgccgtctagcagccatcaggctgtagccgctccctatgttgagccctgaagaaactcaggatgtgacaacacaggatacaggccccagatatcatatccttcatatcaaaggaatgatttcagtgagccaggacttttgtatttttctgtacatagaaaactgcaaaattccttaacttgggatatctttaatttctttaatcaatgataatcatttgatgttcaaaccacctgccctttcttgtaaaactctacctggctcctctcctcacctccttagtggttctccagggttacttgagatgctgtctcctagacttgaaatactaaaaattctcttaacttttaagttgtgaatatcttttaaatccatggccttaattttgatactttaaaacactggataatattttaaaatattatttctcttggttcctagagcttgttttcttttatatcctctcccatttttggcccaaagtgactgcctcactaatctcacgctggtTGCAGACAGATGTGTTGTGTGTTGGTTGTAGTTATCACAGGATGTTAGTCTTGTGAAGGAAATGCGTTCTAAAAGCCTCATGTAAGGATTTCTCTCCCCAGCATAGATGTTTCTGTTAGGTTATCTCAGAGTGCCAGTCCAAATCTTATCAAGGTCAGCTTTAGGTTTTGAAATGGCGTGTTTCAAATACTGCTAAAGTTCACAGCCAGATCATTAAAAGTGCATGTACTGAGCTTATGCCTAGAGGAATCTAGCCAAACCAAATAGCACTGCAACATTGCTTCTCCTCTATGGTAGGGATTGTGAAAGATGGACACAGATGGTGGCTGAGCCGGAGCTGGAACTACTGTTAGTTGGCAAGAGATCTTCTAAGTGACAGAAGCCAGGCCACACTGGGGATTAGGAAGCAGTGTTTCTAGAAGTTAAATTATGATCATAGAATCTTTCTTTAATTCTGGTTCTTCTCCAGTTTGCCTTTAGTTATACAGACCTGATTATAAGCATGTCTTGGAAATCTTTTTCAGAGTTAATGACCAGTGAAAGG
>1.1268.1
GGTGCTGAAGATTTGGGAATCTGGCTGAGGcaagcctgacttatccaacaggcattgtgcctggagactacaataatttgaaggcccataaaaatatcttggtttcaatttcttttaaaaaccgagcataaaataaatgagtatataagtaagcagttcatcttggtatcagtgcggttaagaaatacataaacttttttaaaaatggaggagtgggtgcaggaaggcaaagggcccacagagtcTCCTGCAGCTCCAGAGAGGAGTGTAATGTGTGGAAGCTGGGAGAATTTGCAGCTGTGTACAGGGCGAAGTCCGTCTATGGTTCCTACCTGAGTCCTGGCtgcctcagatgttcctggagtgctggttgaaagcactggttcctaggctccaggaattcctgatttagtaagGAGAGAGGGGGTTCACTGAGAGGGAGCATACACCTGGAGGACTGGGAGAACAGTTACGGGGCAGTTTAGTTGATGACCTGAGAAATAGCTAAGGCCCAAGTCAGGGCTGTGCCAATGAGACTGGAAGGAAGAGGCCACTCCCaacagtattacacagaaaaatggacagggactttcctggtggtccctgtggttaagaatttgccttgcaatgcaagggactcaggtttgatctctggttggggaactaaatcccacatgccgtggagtagctaagcctgagtgccacaactagggaagtccatgtgctggaatgacatatcctacctgctgtaactaagacctgatggagccaaatt
>1.127.1
gaggacacagcaagaaggtggtgtctgtaagcctcataaaccccaaatctggcagcacctcgaatcttggacttatggcctccagaactgtgcgaaaatgcatttctatggtttaagccacccagtcggtggtatctagatatggcagcgctagctaatacACTTTTAAGCTGAGAAAAttttttttAAAAGGCGAAGATGAGATGGTTTATAGAAAGGGGGTGACAGAGAGAGCACCAGGATGGGAAAAGCTCCCAGATGATGCACAGGCCTCCTCTGAATGGTCTGAGCCCTTCATCAGGGAACAGAAAGGCAGCCTGTCACAGTCGCATATGGAGCAAGGTCGCCTGGTATGTTTCAGCCCCTTTTGAGATGTAACCCTTCCCTCTGCTAGTCTTGGAGGAGCTGCTGAGAGGTGGAACAACCATGGCAGAGGAAGATGAAACATCAAAGGCTGTGGCTGCAAATGAAACTTAAATCTTCTAggcagttccttggcagtccagtgattaggactccgcactttcactactatagcctggtccctagttggggaactaagatactgcaggccatgtggcatggccagac
>1.1271.1
atctgagttgttgctaaaaGCCATTACACAAGGAAATCTACGTTTATTTCCATTTAGTTGAGTTATGCTGTTCTGTATTTGTCCCCATTAACTTACATGGGTCTCAGGATTTTGAGCTTGTTCTACAGCTAGGTATGGAATTTTCTCTGTGCTTTTCTGTCTATATCACACACTTGTTCTATCCCTTACTGACCCCTTGAGTTTTAGGCTGCCTTTGACCTACGATTCTGTAGATCTCCTGATATTGACATAGCTGAATCTATTAACTAAATTCTGGAAGGGAAATCAGGACACTTGGGGCTGAGCACTCACTTTCCCATCCATGTACTttaaactctctgcagctcccatctgtatggttgtcaaacccagaaaatatttgccctttcctttctttcagtgttactgtgaagatgaaataaaaaatgatgaaagATTAAAGAACACTGTGTCCTTTaaaaaaaTGGCAGCATACCATTTATAGAGAATTTCTCATTTAGTAATTATCAAATCAGCTAAACAACTAAACATTAGCAAAATAAATGTTTGAGCAGGGGTGCAGAGATGCAGATGACACCAAGTCTGTGTTTATCACCCGTGTTTTACTCATAGACCTATACTCACTTGCAGCCTCATTAAACAGATATCTAACAGGCTTGGTTCTTTCATTTCCTAGCCCATAGCCAGGTATAGGAGGCAagtaaattaaaagtagtgaggtaggtaaattggaagtacccaaatcaggcaaaccgaaaggagcaagaaacaaataatcatttc
>1.1275.1
ACTCGACTGTCAGCTTTGTTGATCTGCCTCCGATGATTCTGTGTTAAAATGCCACACTTTGCTTGTCTTGATGCTTCAGCCCAAGCTATTATCCTCAGTAAAATCCCCAGAAACCAAACCTTTTTCTTACTGATGTTTTTTGGAATTAAGGTGAGAAGTGTTGATGAAGTATACAAATCACTATACAAGTGAAAAAAtttttttGTTTTATATCTGAATGAATTCATAGGTGAAACTGTTGTGTTGCAATCAAGTGTTATATATGTTTTTTGAACAAGAAAATACTGTGACCTCTGTATAGCAATGGCAAGAATGATTTGCCCTGAAGTTTCCTAAATTCTGAAATTCTCAGAAGGACATTCTGGGATTCTCAAACCTTTCTTTTCTGATGCTGGTATGACCTAAGATTGAAAAAAGAAGCAATATAATTTGTCTCC
>1.1277.1
GGAAAGAGTTTAACTGGAGAACAAGAGGAATGATGCCATATGGAAGACAGAAGCTGAGACAGGAGATCAGGGCATATTTATCTCAAAGCAGAGCCATCAGCCCTGTTTATTCCagaatgcccctaatccctactccaggtaactggggaaagaagtcctgaagaaaaaggaaacTCGTCAGATTTACCAGATATAGCAGTGAGAGGAAAACATACATTTAAAGAATGaaaaaaaaaaaaGATTTACCTGTTGAAATTCTTAACTTTACCCACAAAGTGACAGCCCAGTTCAAAAGGATGAGTCTCTGGGTTAAGCTGTAAGACAACACTTTTTCTAGCTTAAGGAtttttttCAGCTATAATTTCCACCAAAGGAATCTGTTCCTTCTTCCTTGACCCGAATCATTTTGCTTTAGATTTCAAAAATATACCCAAATTCAAGACATTTCTTTGAGAAATCTTTTCAGATTCAATCCAAGCTATATCCTGACTATTAAAAGCCTCTCACCCAGGCTGCTCTCATTTCCTTGACCAcactcgggattgcagttgcctgggaccacaatcttccttcattcagttgtaaattccttgagggcaaaggctcattgtattcaaccccatgtccttcattcctagtacaggTCACAGGACTTTGATGGCTTTTGACAGAGAAAACAAAGGAATGAATGAATATGAAATGATGATATTATTGTTGCTATTATCTGATTTTCTTTTGACAAATTCTTATCATAAAATGGAACAATCTGAATGAGTCCTGCTTCAATCACTAAACTTTGAAGGT
>1.1279.1
TCAAGCAGTCATTTGAAGAGCTGGATTTTTAAACTGTTTGAAGAGTACTGGATTTCAATATACAGAGGAttttttttttttCACTTTGGATAGGAGAAGATCTAAAATGGTCAAATTTTAATTTTTGTGCCTGCTAAGTGGCAATATAAGGCATTTTTTGTACTTTTAACAGTAAGAGAAACTAGGAAAAGAATCTCAGAGAAATTTAGCTGTATTTCTAAAAGTAATAAAATTCAGTCAGCTGTCTTTCCTAAGGAAAATGCTATCAGTGTATACTTTGAGTTGGTGGTAGCATTTATTTAAATATCTCCACAATATCTGTAGCAAAAGTAAGCAATGTCTTTTTGACCTTGGATGGAGTACATATTTTCACAAAATACCTTGAGCATAAAATATTTATAAAAAGAATAGTGGGCTAAAAGACTCAAATATACTTTGAAAATCAATTAAAATGTTGATGACTGGCTCTTTTTCCTATATGTGTAATTCAACAGAGAATACTTTATTCTCATAGCCGTAACTGCTTTGTCTGTGATGAAATCTCTATTGCGTCTGTGCTGTGCTCAAGAAAAAACCAGCAAAAGAATCATGGGTTTGTTCCTTCACAGAACTGCCCAAAGCTCTCTGATGAGCAATGGTGATATGAATGTGTAATACTGACTTCTTGAAGATAATCATGAGAACATTTTAATGTTACTTGCCTTATACATTAGaaaaaaaTGTGGGTATCATTTTTTGTAAATAATGATTTTTACAAATGtttttttCCTTCATAATTTTCCCAATCACCCATTTCACAAAATTCTGAATATGCAATTATTTATCATGGCACATTACTGCAACTAGGGTTCCCATTTCAGGACAAAGTTTAATTATATGTGAGAACAAAATCAGATATCTCAGTAAATTGTTATTTCAATGTAATTTTTTCTGG
>1.1285.1
AAAATAATTTCTGATGTCAGTTCTTAACGTCTCTTTTATTGATTTTAACTGAGAAAATGTGACAGTATAAATTGCAGGACCAAATGGCAGTGGTTTTACACAACAGTTTAAAGTGAGGAGAGATGAATTATTTGCCCTTCTGCGTTCTTACTGTACTTCCCCATAATATTTAAATTGTTCATGTTTTATCTTTACCTCACCACCACTTATAGGTATAATAGAGTAGTCAAATAATGTTCCACGTACATGAGTGGGTAGaaaaaaaTGTGAACATTTAAGATCACTAAATGGAAATATATTGGAGGCATGTAGGCATACTTTCCTAGGTTTTTAGAACACTTGATTGTTTATATTCTTTAATAACCTAATATTTGATAGTTATATTTTCTTTCAGTTAGATGCCAATAGAAGGTGTCAAAGAAATAGTAGAGGTCatttttttttaattgcttcacaatgttgtgttaatttctgatgtacaacaaagtgagtcagctgtgtgttatatatacccactcctccctggatctccattccacccatctgggttgtcacagagcaccgaactgagctcctgtgctagacagcagcttcctgctagctgttttacacctggtagggtatatatgtcagtcgtactcccccagttgatcccactgtccccacccatgtctgcatgtcccttccctatgtctgcatctctatacctgccctgcaaataggAACAAAATTGGGTGATTGGTAGAGATGTATAGTAGGGTCACTTTTTAAGAAATGATTGCACTTTAGAACATAAAATGATAGCATTTAAAGAGCTTTTTATTTTAGTTGTAAAAATGTGGCTGTCAGAAATAGGAAGAGCTATGTAGCTCTAGTACTAATGATGAAAAAGCTTTATTTTCAATATACTGGGTGTAGCATTTTAAAATTTCAGAACAGTGATGCTTCACATGaaaaaaaaaaTTGTATCCTTTCC
>1.1292.1
aacagaagtattaaaattaccagatggacagatttttacttttcatttttaaattttcggaccatgcactagtaatgacactgagaagcagtaaatggccaaaaggtagacagcaggaaggagccagaaaaatagaatgactgtgaaaatatacagatgataaatagcttcaagacaataaaagttggctgGAACTCTGAGCACTGTGTTCTTATTTTGGTATAGGCACATATTTGAAATGTTTTCATACCAAAATCTAATAATAGAGAAAAGTTTTGTCAAAAGTGTTGTGTTTTAACATGAATAAATTGAAATAGAAC
>1.1299.1
aagctatgtctttcagagaagacagtgtggggtgccactgccttctccaatatatgcacactgctatagactaaatgcttttggtgcccctcagattcttatgttaagtcctattactcacagtggtattgtttggaaatggagcctttgagaggtgattagtacccttgtaaaaaagacccaaaggtccctgtccctgctaccatgtgaggacacagccagaagacagtcatttatgaaccagaaaacaggctgacagcagacagtgaatctaccggcaccttgagcttgtacttctagcctccagaattgtgaaaaataaatttttgttgtttataagtcacccagtctatggtagtctgttacagtaacctaaatggacaaatacatgcagattcaccaatgtgaccttcacacacacacacacacacagagtaacctaaatggacaaatacatgcaaattcaccaatgtgaccttcacagacacacagacacacacacacacgttcacaactcttagacacacatatgcacatatacagcactgttgcgttcacacacagatacaaatacacttaaaaacatatgcatgtatgtacacatctacacacacacacgtacagtctcatgaatgtttcctgcttcctgggaggAAACATGTATTTGGTGGCAGTGTGTTCTTTTCTTTAGTGTTTGCAGATCCACCCCTTAGCCTTCATCCCTGTAGGAAGCCAGGCTGAAAGCTTTTAAACAAGGACAGCTTTTGTCCTCATAGCTGTGTCTTCATGACATAGATTCTCAAGAGAGATGGGTATTAAAGGAAAAATGTCTCTAAGCAAAACATAATCTTTCCCGAATAAGTACTTGTCTAGTGCCAGGCTTCTGGGCTCAAGGAGGATTAGTGGGACAAGCTCTTGAGAGAGTGTtcagggcctgagttctaattccggctttgccgctaaccagcagggcaggcacttcccttctctgactccagattcttcacctgtagatgagggactggccagatgatctctaagattttatctctgaaatcccatgcttATCTCTTTCCCAATGACAGAGGAAGTAAAAAGCAGAATAGGATGGAAATCGTGTGTGACTAAGATCTGAAGATCTGAATCCCCACAAGTCTTGAGGAGGAATAAGATCAGTCCTCATCCCAAAATGAGAGATCCTCTGTACCCCCTGACTGCTGTGCTCAATGCATGTTAGGTGTCTCTGTCAATCACTGATTCATACAGGTGGTACCTCTTACCATGAAAACTAGGCTCTTGAACAATGTAATTGATCTAATTTTGGTTTTCTGATGCAGAAGTAAATGCTTCCCCTGCCTGTCCCTTGTCTCAGCTCTTATTGATTTTGATGGTGAAAGAGATTCATCTGATGCTCTGTGAAGCAGATATCAAGATTCTTTGAGCAGAtatattcaaatggataactaacaaggacaacggataacacatggaattctactcaatgttatatgccagccaggatgggaggggagtttggggggagaatggatacatgtatatgtatggctgagtccctttgctgttcacttgaaaccacagtgacattgttaattagctataccccattacaaaataaacagtttaaagttag
>1.1300.1
atccatgtttctaaataacatacatatatgtctctgttgtctcaactttagacatgacctattcaattcctgtgatggcagctgagaatttttctctctcatgtcctcacacacattctgcaccgattttccCAGTAGAGCTTTAAGATAATTTTTAGTTAAAGCAAAAGTTTAGTGTTTAAAACTGTATAACTTTATCTTTATTGCAAAACAAAGAAATATGCTATGATTATGTTCTTGAAAtttttttCCAGTGATATTAATTGCCTTGTATGTTTACTTGTATAGTTTTCTAAACAGTCGATCAACACTGCCATATGCACATCAGTGTTTTTACCTGAACATTCAAACATATGTCCTCCAGGCCAATCACAGGGTAGACTTTATAGGACTGCATTTGTTGTTGTTGCACAAAAAATGtggttcctactctttctctttgttggtaaatctcttatttttctctatgacctcttccaggaacttcct
>1.1304.1
TtgctatgtgagacactaaagataaaaaatggagtagagcacagtttttcccttcagggactcagagtgtggtgaaTGCTCTTTGAAAAATATTCCACACAGTCATACAAGTGCAAAGTATTATATATTAATATAGAAGAATGACGAGGCaggttgaaaataagattgttggtatgactgcaaccgagattatcatactaagtcagtcagaaagagacagacaaatgtcatatgatatcacttacatgtggaatctaaaatatggcacaaatgaacctatctgcaaaagagaaatggattcacagacacagaaacagacttgtggttgccaagggagaggtgggtagggagagggaaggactaggagtttggagctggtagatacgaactattacatttagaatggataaacagcaagggcctaatgaatagcacagggaactgtattgaatatcctatgataaatcataatgggaaagaatctttaaaaatgtgtaaatgtgtataacgcgtcactaggctatacagcagagattggcacagcactgtgaatcaactgcacttcaattt
>1.1310.1
AATCTTTGCTTCTTGATGCCATTTCTATTTGTACTAAAATACTAAATACAGACTAAAAGAACAAAGTACATTTAAAAGCAGTCAGAAATGTTAAGCAACAATAAAACTCCATAAGCATTTAAATGGCAGCAGCTGACTATTTGAATTAACTTTGTGTTTTTCTTTATTTGGGGCCATAATTATTCCTAACTTACACGTGAGTAGATTTCAATTATAATATCCTGTAGGGATTTGTAGCTAAGGCAACTAAAAGAATCATTTTACATAAAGTACTTTTGTTCGACTGATTAGGCAAGTTAAAATGTAATGATGTAAAAGTGAAACCCTTCTGACAAGGTCCAAACAAATGTTTCTGGAAATTTTGTTTaaaaaaaaTAACAAAATAAATTTTAAATAATATTTTGGTCTTTTGGGAAGATAGACTTCATTGTAAAACATATAGATAGACACTGATGTGTCTTAAGATTACATGCTTTATGAAGTAGTGAAGAATTGAACACATGGACAGATATGTCAATGGAAATATTCCTAAGTAATGTTTGTTTGCTTTATAATTCTTGACATGTAGTTCAACAACTTGAAATAAATAGATTTGGAAGAAAAATACAAATAAATAACTTAAATGACCAGTACCTATTCTGTATCTTGGAATGCATTTCAAGATGCATTTCAGATCAGAGATTCATTTATAAATTAGAAATGCTATATACAAGAAGTGCAAGGATTCGGGGATAGTTGACATTGTGCTGCAGTCACAGATACAACCCATATTTAACTTTTCTTTTTAAATACATTCCCTACTGCAGAGCTCACAGTAATTTTGAACACTTTTTCCAGACTGAAACCACTTTATGACTGTTAATGCTAGATGCTACTTTGGATCCTTACTAATCTGTTATAGAGCAAAGTATTAAGAAAGTGTTTGTTGGCATCAATAAGATAATTTTGAAGCTTAACAATGAACGCTGTTTAATGTTAGTCCAGCATACTGAAGAGAGTTTAGAACCAGCAACTCTGTTCTCATTCTATCTTCTCAGTTTCTCTATGTCATCTATCCTCCAAGCCCTCAACTCCTCTTTATCCTGTCTCTCCTCCCCTTCTTTACCCTTTCTTTCAATTTATGCCACCCGCTGCCG
>1.1312.1
TGTAATTTTGTGTAGTTTTCCTCCTAACCTCAGAATTCATACTTAGAAATTGTATTCTGTATTTTCAGTAGGAAAAAGCACTTTAGATGATTAATAAGATTACATATATTTTGTTTGGTATTGTTCTTATCACCTTTACTTTTTAAATTAAAAAATATGTATATATGTGTCATGTCACCTTAATTCATAGGCATTTGAGTTAAGAATTCTTTAGCAGAAATTTGATTGATTTACTTTAGGAGGACTTCCCTTCTTaaaaaaaCGATGGACTCTAATAGTTAAATTGCTTTTTCCAGAACCTGAAAAACTAGATTTCTATGCTTAAACTATCAATATTTCTGAAAACAAAGGGCCAATTTTAGATAACTATAGTATGTCCAATATGGTAGTGATACATTCTTACATAGCCCGTGAAGGCACTGTCTCTCTTCTCTGCCTGAAGTTTTGATAAATTGCCTTTGTGTGGAGAATCAGTTAAAGGCCAGACACAGATTATCTTTTCTTTTCATTCCTGCTCTGTGTTCCTGTGTTACCGTGAAATGGATGCTTTTTATGTTTTCAGTATTTTCTATACCATTTGTAGGATTGGAAGCCTACTGAGTGCACTGATCTTTATATCATTTCTCTTGTGTGTAGTGTTGGTGGCTCACATAATCATTCTCCTGTGCCACTAGAGGAACATTGTATTCTTTGGAGCTAACCAAAATTTTGTTCCATAAAGTCACTTTCGCGTGAATTTAGTATGGTCTTTGTCCTCAAGTTAGAAAAGGAATACAGCATCCATTCCCACACAGTGGAATCAGTCAGAACTGCCAAGAATTGTCTCTCTGGAGCCAGTTCCTGTAACCTAGTCTATAGATCAAGAACAGTGTTAAGAAAATATTATTTTCAGACTTTTAAGTTATTTCCTGTGCTTTTTAAGAAAGGAAAGTGTGGATATCTTCTGGAACATCTAACTTTCAAAATTTTACTTTTTCAGTTCTCCAGAAGTGTTGTACATTGTGCACCAAACTTGCAAATAGCTATTCTCAAGAGAAGTATTTGTTCTTTTTAGTGTTTGTCCT
>1.1324.1
AAACATCTTTAACATATAGTTTCATATCATTGGTTTTTTAACAAAGAAAAGAGAAAAGTTCACTTATAAGCTGATTGAAGAAAAGTTCATCTTGATACGAGTTTGTGTTTAATAAATATCTTCTCAGTGTTTTATCTTCCCTGTTTCAACAACTATTGAAAATTGAAACACCTGTGAACTCTTACAGATTCATGAGCAGCTGCTTGAGTTCAGGAGGTTGTTCCCTGTTTGCAAAAAGATTTCATTAGCTGACTCAGGGCAGAGGAAAATTTGCTCTTCAAATGTGGAAGACTTTTCTGTTTTTATTTTACATTACCATTCAGAAATGGTAGCTATTTTATACCTCTGGTTTTTAAGGTATATTTTGCAGAATTTGATTTCCCTGTGCATTCTTTACTTTCTTCCACTTCTTGGAGTAGCAAAGGTAAAGAATTTTGGAAACATTTTCTAAAAGGGTAACCTTTAATATGTTGAGTTTAAATAAATATCCCCTAACAAGGCCTCACCAGACTATGTTAAGCATTTCAGGCAGCTTGCTTTAAAGGTTGTTGATTGTATGGGAGGAGGAGAGAGTGCAAGTTATCAAAAGACATTTTGGACAAATTTAAAGAAAAGCTAAAAGAAGTTGACAGGAAAAGTCATTGTAACAcccttccctccccaccccccggcccctccccctGATAATGGAACAATATTAGGAGTATATCAACAGGCATACttttcttttttgacttttttGTGAATTTAATATCTTTTGCAGGCATTTGTTGAAAATATATACAAATGATTTCCTTGCCCAAAAGTAAAACACCGCCTTGGGATGGGGCATCTGACATTTATCTGCTACGGAACCCTAGGATACAGGTTATTCTCTGAGTCCAGCTAAACCTTAAGGTTCATCAGCTCTTTTGGGTAACTAGAGTTACCTAGATAGATCTAGGGTCAaaagattcagagagtacgtacaatttcagactttgcaagccatcggtctccatcacaactacccaactctgccattttagtataaaagcagacaacacataagtgatgagttatggctgtgtcccaataaaactttattgctgaaacaggtgacaggccaaatatggaccatgggttgcactttgccaacccctgAGGCAGGTTATTATTTATAGAGAAATCACTTTTGAATCTgtaccctactggcctaaaagagtttatatacttccaaaacagctcctaacttatatccaaagaatagcttTCTGATCCAGGCAGTCTCTCCCACAGATTCATAAACTTTCATAACTTGGATTGCTTCCAGGTGAGCAGGTTTTCTTTCCTAGTTTAGCTGTTCAGAATAGGGGCATTTATGCTATCATCTTTCAGGGTGGGTGAGAAGTATCCTTCCTGGAGACTGAGAAAGGGTTAGATTTAATCCCATGTGGTCTAATATAGTCCTAGGAGCCTGACAAGTGCAGAGTCCTTATAATACCTAACTTTATAATCAAATAAACAGAACCACTGAGATGGTAATGTAtttttttaaaatggcaagtgtgatttttctttttcagcctctgcgcttttttcagtattttgaaaataggggaaaatttttttttATACAATACAATAGCAAATTAACCACTTTGAATTTTAAAAGATAatgttatgtgtgtatgtgtgtgtgtatatatatctatatatgtTTATTTCCTAAAAGAGGGAAAAGTACCTTTTCGTTCAACTTGTATCAACTCCTGTTTTCTAATTGCTGTGAAATGGCGACTATTGATAAATTATTGTGACTTTTAAAACTTAATGGAAAGGACATATTTTGGTTTTACCCAGCTTTAATCTGTAAAGTATCACTTAAATATATCTGACAACAACGCATATAGTATTGCATGGGGATTACTTTTCTATCATCCATACGCATTTGTGCAACTTTGAACATACTGGGTGCTTCTGAATTCCTGATGATTGGATTTAAATGACTGAAAATCAGAGAAAAACTTACTGACTTTTAAACTTCGCATTTTATTTTCTATTTTTAAAATTCAGTTAATGCCTATAATTTGAAGTCCACTGTTGCTCTTTCTCAATATATGCCCTATCAGAGATTCCTAAAATTGTGAGTCCCATCTGTGATTTACAAACAGTATTTTGATATTGCAGGTGATTTGCTCATTGTATTTGAATAGTTAGAAAGAAAATAGTTTGTAGACAATGATTCTCTTTTTCTAATAAAATGAAATAAAAATTCTAAAAGCACTAGAGAATTG
>1.1326.1
ataaacttagagctgctggtgtctttcttacaggtagaaaaatctggtcgaaaggaaagtaaagccaacacagaataaggttgagAGAACGATGGAGCCAAGTTCTTGACGACGTCTAGCATTTACAGATGGGCCCTCTGATGGGATGAGTCACTGCACAGTTAATGGCCAGCGTGTCAAGTACGACCTCATCACCTCCCACACCGCGGAGGAGGACCATTTGGACTGGGGACTGCTATGACTCTGCTGATGGTCCCCGGGCATTGTGCAAAACTTTGACCTGATTTCACTCTTGTGGATAACTTTCCCCAGTCCCTGGTCCAGCAAGTAGATGTTATTTCCAGTAAGAGGAAAGGATGAGGATCAAAGGgcatgtggaaatcttagcttcctgaccagcaatcaaacccacacctcttgcattagaagtgtgctgtgcaagagtaacccacacttcaggagtagagaatgatattctacatctcaacaacagagtatctaagtgaattatttggaaatatttgtatgttttgtctactctcccctatttatttattcaactatttacttagatcattatgtatccatggatatttgttttatattttgtgttaccatctaacactacttcattatattttttCTTCTTTGTTTTATTGTAATAACCCCTACCCCaccgccagttttttgctggtaaatggccatcctgaataagactacatttcttaTTCAAgggagggatagattgggagttagggattgacaggtacacgctgctagatagacatatgtatctatctttaaaatagataaccaacagggagctactgtaaataaataaataaataagactatatttcccaaagtcccttgcagctagttgtgatcacataattaaattctaggagaaggaaatggcaacccatactagtattcttgtttgagaaatcccaaggacagaggaacttggtgaactataggccattggggtcacaagaatcatacatgacttagtgactaaaaccaaaccaattaaattttaactaatgagatgtaagcaggagtgataagtacaactttttctttttttttttttctgtgtttgctgaaatgtgacattaaggctagagctggagtagccattctggccaagaaggtgaccttggcaatggagaccatacatggtggtacagtaagatagggccttggtccctgacactgtggagctccaaagaaaaatccacagtgaatttctcacagtctgatgtgactgcttaaatgttacctgggatagaaaagcatttctatcttctttaagcctcatagttttaggttttctgtttctcccagaagaacattatcctgacttacacagAatacatgagcatgtgttctttataaatgtgtgtgtgtgtgtatatacatatatatatatgtaAGGGGTGGCTCAAGGATATAAAATTGAATTTAAAAATGCCAGAATCCTCTAGTTTACTAAAGAGGAGGAattttattatattattattattaattttaGTAAGGATAAGTACCTACTACCATGGTTAGTAGGGTGTCTCTGCTAGCTGTTTGATTCTCTGGgtttctttgttttaggaaattcactaagattgacttttgagtcacaaataaaggcaagttccatcc
>1.1327.1
GACACCTCAGAGTCCAGATGTCAGAAGGCTAATGAAAAATTGAGTACAATGATGGCCTAgtaccctccggggattgatccaggacctcagaagatatgaaaacccacgatgctcaagttccttatataacatgttataatatttgtttataacctatgtacatactcaagtatacattaaatcatctctagattatttgtaacatctaatgctatgtgaattgttgcctgcaggaggcaaattcaagttttgcttttcagaactttctgaaattcttttttcggaatttttttgacctgaggttggttgagtttgctgatacgaaatatgtagatgtaaaggaatgactgCACTGTATTTTGCTAGGGGGATTAAAGTTTTTCAGGTAGGTGATATCTTTTTCTCCTTTTTGCCAGCAACCAAGATTGAACATCAAGCTATTGGCCTCTAGGAGCTGGCTGCAAGTTTGGCTGGGTTTTATCTGGAAGATCAGAAAATTTTTGTCACCAAATACAAACACACACCATCTAGAACTATCCTTCACTGTTTGGAAATGGAAATGGCTCCCATGGGTCACATAAAAAATAAATTTAATTGCCCAATAATTGCAAGAGTTTTGTCTGCAAATATATTTGTTAATTAAAttttttttCCATATTTAGGATACCAGAAATGAATAAGAGGGAAATTTATTAGAGAACTTTATTTGGACTGGAGGACCCATTTGTGCAAGTGCATTGCTTATTAATAGGTCTTTGTTCTTGCTGTAACCCTCAGCCAGGTATTTTGAGAGGCATTCTCATTTTCTTCTAAGTCATATCAGCATAGTAATCACTTGGCTGAAAACCAGCTTCCATTTGCATGTTTAATAAAAATATAACACCAATACCATATTCAAGACTATTTTTCCTTTTAGCCTAAGACTTCAAGATAACCTAGTTCCCTATATCTACCATAAATGCTGTTTACCTTGAGTTTGAAGTCTCTAAAATAGGGAGATAATCCTAAAACAGTTTGATTACTCTTTCCTTACCCTATCAGTCACAAATCATCTCTCTTAATTATAGTGTAAGGACATTTACATAACCAGGGGGAGGGTCCTATAACCACATTTCTATTATGCTTGGCACTTGTGTGAAAGGATATTATATTCATGTGCATTAGAGATTGCTTATAAAAGATCAAGACAATAATAGCCGATCAGACGATAAAGGTCTCTTTTCTCCTCCCAGACAGGCTGTCTCTGGCAGAAGAATACACTTCATCAAAAGTGTCTGCAGGTTGTCAAACTCAGGGAGGTTTGGGGACCCTCTGAGGCTATCATGGTCAACAAGAAGATTTTCTGTCGGGCTTTGCCATCACTCACCCTGAGGAAATAATCACTCACTACATTCTGCATGTTCTCATGATAGAGCTCTCCATTTGAGAGAAAAGAGCCATTTTATCAAAGGACAATATAGCCCTTCTCTGGGTCCATGTAGCTTCCATTATCAGACCATAATAAATCATATTTATGTTCTCAGTTAATAAGACTGATTACAACGCAGGTTTCAGACGTGGGAAAAGCAAAGCAGGTTGAAAAGATGTTTTAATGAAAATATGATAAGAAAACAGCTTCTTGTGAACATTCAGTGCTATTATTTGTAATGATTACAGACAATTTTTGATGCATGTTTAGCAATGGTTTAAGCTGCATAAATTGGCTCACTAGTAGATAAGTAAAAATAATAAGGaaaaaaaTCATGAAATCATCTTATGTTGTCTAGAATCATTATGTACATAACAAGTGCAAAATGAGTCTAATGTATATGCTGGGGATGGAGGGAAAACAGATTGCTCAGGAAAAGCATGGTTTGGGTTTTATTCAAAATGATTTAGAAATTTTCTCCTCATCTCACTTATTAAAGTTGTGTGTGCT
>1.133.1
gcactgggccttttgctggagaaatagccaagaccaaggaaggcaatttgcctgcccttggagcattcaccaccgagcaggaagaacgagcattaaatagcaatgacaggacttccctggtggcacaaagaatctgcctgccaatgcaggggacagaggttcaatccctggtctggaaagattccacaggccacagagcacactgcacaggcctgtgctcactgagcctgtgtgcacaacggctgagcctgtgccctagagcccaagagccacaactactgaagcctgcatgatgaccccgctgtgcggcaactactaaaagccacgcccctagagtgggcaggccacaactgctgagccctcacgctgcagctactgaggcccatgtacctgagcctactgtctacacagagaccaccgcactgagaagcccatgcgctgcaactagcgagtagccccccgtctctgcatctagagaaagcccgcacacagcagtgaagacccagtgcagccaaaacctaatacatgaataaactaaaagaaaaagcaatgaagcagggggagtgcaatggttcagaaagTGACAGTGCTTCGGGGGCACTGAGCAGGGAACTCGCCCGGCCCTGCCcaggacagtcctcctgagacgggagcctctgcaaccaagtgaaaggggagtgggagctgctgggtgaaagagggttccaggcagaagcgggagcaaggggcaggtcctgaggcTGAGAAGAAGAATTCAGCATAAGAGAGGAGTCAAATAAGTTTCCATCAGGCGGGGCAAAGAGTAGAAACAGAGCAGGAGGCCATGTTACAGGTGCGGTTCCTTGGCCAGGTGACCTCTTTCCTCTCCTCATATGCCATCTCTGAGCAGGCCCCATGACTGAGGCCCTAGAAGACCTCTTCCTGCCCAACTGACTGCTCAGAATTGGGGCTTCACAGGCTGGTCCCTGCTTGTCTGTCTGggtagccggaagcagcctggtgagtcaggcccaggacctgtcagctggagctgagctcgaataccagctccagttcttcagtgtgaaacctcacgctagagctttcaccagcctcaaggcctcggtttcttcaagtgtcgtatgggaataacaatccgttctctggaaggattatggtgtaggatAGTTTCTCAACGTCCTTATCACGGCCCACGGAACCCGTCATACCAATCAATttcaatcaagttggcaaaattaaccatcacaagtccaccccttgttctagttggcattcatacagtatctccttaaaatggtacctaatctccaaataaataataccgaagcctcatttatcctaacatgatacaacaattctatgtacaaccaaagcacactaatgccttcccccaaagaggatgcagaatctttgagtggaagttatttactcttcttgatgtaccataacttgaattgatacttaaagtacttgagttaacaaaatttaaccacaaagtcaacatgtcttctgttaccatgatgggagag
>1.1331.1
caagcctttcctgtccatcacctactcccagaccttattcagaattaatctagcgttagtgaaagtttgatgagtgatcttcattttacttcagttataaattCACTTATTCGGTAACATGGAAGTAAAATAATCTCCAATAGAAACAGGGAAATGTAAAATTCAGAATGAGAAATAAAACTCACTCTTAGAGGAATTTGAGgaaagcatcaaaaagaaaacaattataggaaggcaagaaaaaacttaatttagaaaacaagaaaatagaGCAGCATGTTTTTAAAAATAATGTAACTTGAAAGTCTGAATAGTAATAATAATAACTAAGCAGAAATCCACTATATCCACTTTTCAGTTCATTCTTTTAATAGATCGATAGAATTCAATGTTATTGCATATAAGTGCAGTTTTTTAATAAATATTCTGGAGTACTTGATGGTTCTTAATATCAGTTTCATTTTCTAAATTTTATTTTTCTAGTATGAATCTTATTATTTTCCTTACAGAAAATTCCAAACCAACTTAttttttgttttttagtttgtttttgttttttgctacttttattgagacagaattaacctgcagtactgtataagtttaaggtgtacagtaacatttaatttacgtacatcatgaaatgattatcacagtaagttaagtgagcatcatatag
>1.1332.1
ATtcagtttcatactagaaagcattatttttcacttgttttagaaaaacttgttcagtttacctaaagtgatcactatatttgaaaagtaacaggagggacttccctggagatccagtggttaagactcattgcttccactgcagaaggcacaggtttgatccttggtcagggaactaagatgccacatggccaaaaaaaaaaaaaaaaaaatgatatgaaagcttaaaagcttcatgtcactaccttcaatgcctcaatgggaaataggcaaacacatcaatggtcctgaaaaaatccagtttttaggtaattgttgttaaagttcctaatttctattttcttttttgctatttatacaaagtcatcacactcacaagtttatttctcctagtgtacagattcatattttagattctcagtggaatccagtatttttgacaaggatagcattgtgctgaattatagtatttgctgcttcatgctttttatattttagtgagctgtttttgagttgctggtttactttgtgaatGATATaaaaaaaTTATGAAAATGTGAACTAACCAAGACTGAACAATATGCAAATGAAAATACCTTACTGCCTTATCTGACTGGCACAGTCTGTGTAGTATGCATGCAATATTTAAGAATGTAATTATTAACAAGTTAGGTTTCTATGGAAATAGTAACTACTTTTATCTTTTACAAATTTTAAATTGTGTGAAAAGACCTTAATCCCAGTAATTTTATCTTTGGCCCCCAAACTGCTTATAAACCACTTAGTAGACTTCCAGGGATTTCCAGCATCTAAACACTGTTT
>1.1333.1
GAAACGTCAGAGGAGACTAAGCCGGCAAGATGGAGCTTCGCTGCGATGTGATCTGGATTGTCTGTGGGGCTTGGATTCGGACGCGATTTGCTATGCGGACAGCCAGGATTGGGGACGGGACCAGGCAGGTGGAGACGCGAAGCCAGGTTTAACCACTTTAGGTTCTGGGCAACCTGGACAACCTGCTGTCACTCACTGTATTTTGTGAACTTCTCTTCCCTTGCTGGTTTCCACCTGAGATCCACACTGTGATCTGAATCCAAGGTCATCTAAATGTGTTATGTCCTGTCTTCTACAAACACTGGTTCCTCTGTGCACAGAGCTTGGACAATGAGGAGCATAGGAAAAATTTTTCCCTGGTCTTTTAATTTGTTGTCTTAATTCAActtttgtgacatattcttgcgaattgtaaactcatatgttggataatgaggttaaattgttcagtggctaaattgtgtcctattctttgtgaccttgtggactgcaacacttcaccatgcttcctgcttcctgttcttcaccatctcctggagtttttctcaaactcatgtccattgagttggtgatgccatattatcactatttttttttttttttgctgaatatgtactatatttgctcatttagagcttcttcaaactggttcttgtgtaatggtgcaatatgccagagtttaaccacttttatatgtatggccatttagattgcttttgatattttgcaattacaaacaatgctgaaatg
>1.1335.1
CAGAATCTGTGAGAATAGTTTTTGTAAGGTACAGAGAACACATCCTTTTCTTTAAGAACTTACTATTAATATACATGGTTTCGGCTGCTTACGAGTCTCACGTTTGTGCGCACTTGGCTCCAAAATGTTTTTGTAGTCTGCAGCTAATTATTTCTGGATAACAAAAGCCTTGTGTTTCATGCCCTAAAATATTTGGGGGTTTCCTTCCAAGAGGATGGCCACATCATCTACCTCTCTCTTCCCTAGTTGCTGTGCTATTGTACGGGTAACCATTCTTAATTACTTCGAAAACTGTGATGGAGGGGAGAGGTACAGATTTGGATCTATAAAACTGATTTTCAAACACTCTGTAGAAATTAAGTAAAAGTTAAACAAAATGCTGTGTTCTCCATATGCATGATCTCTAGATAGGATTGTAATGTGAAACATTCAGCCTCTATTCATTGTTTAATATGAGTTCTCAAAGCTCACAAAGAAATAGATCTAATTAACTGAAATTCATCTCATGTCTTTGTCTGACTTTTCTGGAATACATTTTGCTCttttttttC
>1.1338.1
atgactgagaaggctagtgcaataatccaggcatgacacaaatcagatggcttggactaggagtgaagctgtggttctggatatattttgaatggaaaaaaaaaaaaaaatgagagttgctagaagattggattgaatgagatgaatgagagaaaaagaaatcaagaataactataaggtttttaggcctgagccactggaaaaagtttgtttttgagcatgttaagtttgaaatatgttaaatgtccaagcggagaagtaaacagttaaatagaagacccaggagttgatggtaagagaagaatgatcatcttcaggaggaaagaggtgtTGGATCCAGGATCCAGGCAGGGATTATCATTGATTTGGGTAGAGGGAGCACCTTCTACAAGAACAAGAATGATGGCTGCAGAGACATTTTTTGCAGGGAGAGGAAAGACACAGTAAGATGGGAGTGTATGCCTTAGAGCTTCGATGAAGTAGAAAGTGACCCATCTACTGAGAGATTGTGGGGGAAGGGAGGTAGCAAGATGCAGCAGACAAGGTGGGTATGGATTGGGGTCCTCGAGGAGAAGGGCGGATTTGGGAATGGCAAGTTGGGGAAATAGCGGGAGGAGAGTAACATAGGTCTGCAGGAAGACTCTGCATCTGTCTTACTTTATTGCTGTGCCACGCGTGACAGCGGAACTGCTGCAGGGACTTGCTTATTAACAGGCACAGGAGTTTTTCTTGTTTACGTATTCCATTGTAGAAAAGGAAACCACAGAGCATCTATAAGAACTAATAGCTAACTTGGAACAAAATAAATGAAAATGGGAGTGTGTACCTATGAAAATGCCATGATGAACATCATTTAGGAATATGGCTGCTGTGAGTTCAAGCACAACTTAAGCATCTCTTCCTGGGCCCTGGTCAGAACCATCTTCCCAGAGCACAGTCCCCATCATGTCTCTCTGCTACACAGAAGCTTCCAACTTAGCACCCTGCCCAGCACATCGAGTACCTGCTTCTCAGATGGGTGACCCAACCTGGAGCCTTCACACACAGGCCTGTTTCATCCTTACCACCCTTAAGAATATGGATGCCAGTTGACTGGATACCGGAAGTACAATCTGAGATGTCAAGGTTCTAAAACATCTGAAATACCCCAAAGGAAGATTGCATCAGAATGTGAAGGCTACAGAGCTCAGAATTCATATGGGGTAGACCATGGTCTaacaaacatccctaagcaccctcagtatatcaggtgttgtgtggtgtgctagagacactggaagagaatacagtgcagcccctgccctcagattgctaacggcctacagaccacaggaataccaaagcaatgccgttcagtgtgtaagcacctcgatgggggtagacttcaagagcattaaatatgatgtcatctcagctactggaagttaggggcttgaggaggtgaatttgagcaaattctcaaagaataagtaTATAAAACCAAAATATACAtttttttttGAAAAGAGG
>1.134.1
CTCTAGTGAGCAAAGCAGAAGATTCAGCACTGTGGGCCTAGGAACTCTGGCCTGGAGTGGAGGTCAGATGGAAAAAGAACCATAGCTCTGTGGGGCAAGTTCAGTAACAGGGAGAAGTAGAGGAACCCCTCAGGGCCTGTCTCAGGGGCTCACCCCCAGCTGATTCAGCGTGCGCTTGAGTGAGTGGATGGCCAGGGCCTCTGTCTCCAGCAGCAAAGGGACAGACATGCACGGTAAAGACAGTGCAGACGTGCTGAACGAATGAATGAGTAGGTTGAGTAAATGAATGACTGTTTCTGCAAAATGACATTTAGTTTTAAAAAATGACATTTATTAGTGGAGGCTTCCATCTTGCCAGCCTCCCTCCTGGGTCTTCTATCTGTGAAAGAGTCTGTTTTCAGGATCACTCCTGAGCTTTCCTACTTCCTGGCCCAGTGAATTCCTCAGCCATCAAAGGCCATTCTGTgtccttcttcagggatgttagaagctgtagagtcatctgggctgggctgggctttgtcagttcagttgtgttggactctgtggacctcagcctccagtatctctgtccatggaattctcttggcaagaatactggagagggttgccacgccctcctacaagggaccttccagacccagggattgaaccgagtctcctgcgtctcctgcattgcagacggattctttaccactgagccactgaggaagcccatagtactcgatggtctaggaGGCCCAAAATACTCAGCTGCCCtcaacttacgccgtgtcttttgttcattgtctcaacccccgacacacagtagactgtaagatccagagagcaaggactggagtctgttgtacattgaacatcccaatactggtgtttggctcgatagggactcagtaaatatttgttgaattcatatgTGATGCCCTTCTGATGTCCCATAAATTTCATTTAGTGCCTAACCTCTGCATTTTCAGTGCTTTGTGTATATGTGTAGGTCTTCAATTTTCCTGCCAACCTTGCTAACTCACTGTAGGCTGGGAACTCTGGGAGCTGAATTAAATATCTCAGCTTATTTAAAAATCCTAATCCATGGAGAAGTGTAAGAAAAGAAAACCAGtattgaatgcctactatgtgcagtactcttactcagcctccgtgatggatcttttcaactagttcccatgatccctagttttcagatgaggaaactgatgccaaggaagatggaatttcttgtcccgaaaatggcagtagcaggaccaaaacccaggtcagtctgaatctggggctgcattcccaagctgagaggtggaggcacCTCAGAGAGGGCACAACGCAGCCTGTGGACAGGATGCAGGTAAACCCTCCTGAGGAGTTCCATGGCCCCCCAGGCTGGCCTCTGTGCCCACTCTTGATACACCATCTTTGGTAAGCAAGTCCTGGCCTCTGAGACCTTGTCCACCCCCATCTCTCTGCCAGGGTCCCTGCTTGTATTCCTGGGGGCAGTGTAGGCAGTGTAGACCATGGCTTTATGGACAAGTGTGGAAAGGGCCAAACCTGAGGTCACACTCAGAGGGAGCCCTGGCGTGCCCATTAGCCCAGAGTGGGCTGCACCGCCTGGCTGAACCCAGAGTTTCTTTGTTAGCCTTGAGTCTCCACAGTCCCCAGCCCTGCCTCTCCTCAACCCGCCCTCCTGTCTGTAACCCCAGAGCCCCGAGCTCCCCATCCTCTCTTCCCTCTGGGCCCCGAGCCAAGCCTCCTCCGGCTCCCCTCTGCCAGCCTGTGAATGTCCCTTTGTGCGCAGCCCTGACGTGAGGTCCTTCCTGGGGAGGTGTTATTTTAATATATGGAGGGCAGTCATTTCATTTCATAAAGATAGCTTGTTTGGAGGGGCCAGCGGCAGCCCGGGAGAGATCGCACTTGACAGACGCAGGGATGGCCTGCGGTTTGGGACTGGAGATCATGGTGTGCACCTCTGCAGCCCTGTGCCAGGCGCTGTGCCCCAAGAGCCGTGGCTGGAATAAGTCCTGGGGCCCAGGCACCAGGTAACTATTTTCCTTCCACTGGTGTGGCAAGGCCCGGCAATGGGAAATCTGGGCAGGCTCCGGAGAAAGGCAAAGCTGAGTACGAGGGGGCAGGGCTGGCAGGTAAGGAGAGCATGGGTTCTTCTCCAGCTCCATCCTTGCCCCCTCCCCAGTCACAGGACCTGTGGAAATCTCTGAGAGAGCCCCATCAGCAGAGAGGATTACCCAAGGGCTTTCAGACACTGTCACTGCAAGAGACTTTTACTCCAGGccccccacccccAGAGGGGAATTCTGAAAATAAATGAGGAGTGAATTTCACCTCCTGCCACCTTGAGCCCTGCAGCCAAGCCAGGGTGATGGACGGGGTGACAAAGTCTGGACAAGGTTGGTTCCAGGACAGGTCTGGTTTGCTGCCGAGCAAAACACCTGGTCCTTGGGGGCGAGTGAGACACGGAGGCAGCCTTACAGCTCCTCTCTGCAACAAGGATCCTTTCTCTGACGGTGGCGGGAGGGGCCAGTGGGGTCCAGGGCTGGGCAGTCCCAAGGCACCCACTGCCAGGCAGCCAGGTTGTTGAACTTGGAAGTGTGTGTGCTTCCCTCAGCTCAACAGGGCAACCCACAGCTCCTGGCAGTGCTCACGTGGAGTGACCGGATGCAGGCGGGGCTTTATGGTAACTCCAGTGAGAAGCGGGTGTTGGGCTGGGTAGACCACATGAGTCTGTCCGCTCTCCTGGGCTCATCCTCTGTGTCCAAGAGGGGGTCCTAAGCTGTGATAAGGATTATCCACTGAAACTCAAGTCTCTCTCGTCTCCTGGGAATTCCCTGGAGAAGGTCAAATTGTCAGCTTTTGATGGGGCAGGAGTTACAAGAGCTAAGTTTTGTCTGAGGGCTCTTTAAGTTTCTGCCAGCCTCTTTAAGGTGCACTTTTAGATAACGCCTAAGACAAGTAGAACCTGGGCTAGACCTGGCTGGTGGCTGATCAGGCAGGAGATCAAGAGCCTCATTCCGGTCCTTCCTTGGGCCCAGCCCTTTGCCCTGAGCTCTCCCTACCTGCTGTTCTGCTTCTTTGTGGTCATGTCTGGCCATCGCCCTGATCTTGAGTCTCGTCTGAACCACGTCTGTGCCACCTCTTTGCTGAATGAGTGATATTATGTGCTCATTTCCACATCCATGTATCTTGCTTCCATTTCGTTCTTTCTCATACTGGCGGTGTCCTCCTTTacaaccggaactctcacatactgcagctgggtgcaaagtttatacaaccactttggagagctggcaggatttaccaaaggcaagctaagtatacccttcagcctaggatgtccgctcctcagagc
>1.1343.1
caacctttgattttcagatgaggaaacaggccacctggatcagaaacaaaggattttttgaaaattggtggcaaagcagtaaccaaagtttcaggttcttgttggttcctctggcccctaaatcccagagggatgtgagaataacataagtagacctcagtgaaggacattcagttgattgtgttaacagagataaacactgagtggaagaacgcttgttaagtaatagtgacaagcctgcttgccTCATTCCTCAGTGTTGCTTATTGCGCATGAAAAATATTCTATACATATCCAGCAAAATCCTGCAAGAACACTAAAGGCCCCTTAAAAATTATCTACCCCATTaatccctaattatttcccaaaatgtctgtttcagtttacattctaactacctatgtgtaagactccttgttgcttcatatccttgtcaattctttaatttttgtcactcttactgcagctgttctCAGCAGTTCTATGAGATAATTAAATCTGTAAAACATAATTTAAGAGATTATTTGCTcatgactagtaccattctagatgtatagaagaaaagcaaaatcatgatatatcatgggtatcttagggagggctaggcaaactgtgacccttgagccaaatctggccctccacatttggagccaagaatagttgtggttcaagtgattgagg
>1.1344.1
ataatatagatttgggacttaaatccagatatctggcaccaaagcctacactcctggggccctgttccAGTTGATTCTGTCTAGTCTCAACAGTGTGCTCACATGTTTATTCTTTCTTAATGACTGTGATACGTTCAGACCTTTTCTCTCCTTAAATGTTGAAGCCCCACATCCCCGACTCCTAGTAGATATAACCTACTACTTAAGTGAAATGATTGAGGACAGCCGCTAGAATCTCCTTCATTATTTTCTTCGTATACTATGTCATTTCTCTGCCTCCTCATTGCTAGTATAGTACCCTGTATGTTACCAATTCTGTTCTCTCACCAAGGCCTTGCTTTATGATTTGTTCCTATTTTCTTCCTCTTTCAAACCCTTCCTTTTATTCTAATTCTTCTTCCTCTACTTTaaaaaggaaaaaaaaatctgaaaattatactttagatttagcagccctatggtaatttgtgatcttagcaagagtcattttagtagagtaatgcatacagatgtcaggaggtagagggctgagcactgaataggagataatggaattggaagtgataagtgtagactttctttaaagatgtctgtcagtgaaaggggagagggttgtgtggctcaagGACAGAGTTGTTTTCTATGTGTGTGTATATGTGTGTTAGTTTTTCTTTAAGAAATAGGCTAGATTTAACcttggtaacttaccaaaagagaaaaaagagagaggtatgtggagattcaaaagggaggggatttatgtatactgctggctgattcatgttgaggtttgacagaaaacaacaaaactctgtaaaccaattatccttcaattaaaaaataaaaaaatttttaagaaattaactggtccagaaataaaagg
>1.1345.1
taagagggggactaaatCCTGGTTAAATTAACTTGGCAGTGTGAATTCAACTATGACATCTTATAAGCAGAAACTGTTTTAATGCAGTATGTCAAAGGCTACTGAAAGAGACAAGATGATTATTTTAGCATAGGAAACAGTGTAACTGCTGAGAGTTATGGCGACACTGTCCAGGTGTTATTGCTTTGTTCGGTATCTTAGTCCTTAAGCTTGGCAAGAAATACATTAATACTGCTAGCCGTTCCTTCTGTGGAAAGATTACAGAGTGCTCATTTAAGTAAATGGGATGAATACCCCCAAGATTCCTTTAGTCTCTGTCTACTGTAGACCTTGCTGACATTATACTGCTCTCCACATCAAAGATGAGGAAGCTACTCTGGATGCTAAAGGGAACAGTGAAGTGATTTAGTACCTCAGCATTATACTAAAGGTGGTGAAGAGCAAAGTAGAATGTGTAAGTTGATTTTTTAAATTTCAAATTGTTTCCGATTCTTTGTTCAGATCACATTTACGGACATTTtagaatagaatagaatagaatagaataatGCCTTTCCCCACCCCCGCTTTCATTGATGAAAAGATCCCAACCGTTCATTGATAGAACTTCTTTGAACTAGGTATCTGTGTTTCATCTCAGATAGTACCATCTGATTGTTAGCTAAAGGATTGATAAGCTACCTTACCTGTTGCCCTGATTTTTAGTCTAAAGAGTTTGTTAGGACttttttttttttCATGTTTTTAATATCGTGCCATAAAAACCAGCATAAGAAGGGCCCACATTATACCAGGAAGGATGAGACTCACACTTTGCTACAGCATCAGAACTGTGAATCTGTGTAGAGGCTGGCGTCTACACAATAATGGAAATGTTTTCAAATGTTAGAAATATGACTTTAaaatgtttattgaacagctgctgtcagtaagattgtgaggaatacagattaaacagagacaaagaccctgccctccaagaCTGCTGAGGAAAGGGGGAGAACTGTATGTTCACAGGTAACGACAGGCAAGAAAGAAACACAGACTCGtgggacttgaaagaagcaaaatagctctactaggaagatcaaaaaagatttcacagaagtgggatttttgatgggccccaaaaagagaaagggtttcaagaaatagagatgaaaggttgagagcattctaggaagtacctgtataatgaaaatagcagagaagagaactggaaagagtggttggAAAGTTAGGTGTATTGTAGAGATAGAACCTTTAACGGCAAGGAAACTTATTTTAGTGGACAGTGAAAGTCACTGAAGTTTTGAGTAGAGAGTACCTTCCTGAAGCCAGTGCTTTAGGAAGATCAGTCTTACTGGAGTCGCATCTATCCTGTCTTCCACCTAACACCAGCCCCTCCAAggcttccgcttgatctcactgtggctcagcctcagcttacaccaccctgccttgttctcctcattcctgccactccagcccctctcatcatctttcctctcgccataggacccaggtggttccctttatccagaatgttcttcccactcctattcctttggttaattccccctcatctctcagaagttgaagaagtgttccttcctcaaaaaaacgtttcctggacttccctgagtagatcaaaacactttataatgggccataacaccatgaacttatctttcatagcacttgccctgttttcagttttatattgaattgtatgattacttgattaatatctgtctcactcaacttgaagattttaggacttcactggcagtccagtattaagactccccacttccaatgcaggggatgtgtgagttagatccctggtcagggaactgatatcctacatgcacagc
>1.135.1
GAACCCGAGAGAAGAGCTGAGAGCAGGAAATGCCCTAGGAAACACCTCTGCGATTGTGAGCCGTCTCCGGTCAGAGCCCTCCCCGTCCTGATGCTCTGGTGTTGGCCTCACGCCTGCGTCCTTGGGGCTAGTTCTGGCCTTCGCAGGCCTGGGCCAGGGGTCACTTTGGCAAGGTGGCCATGAAGGAAGGCTTGTGTGGTCACTGGCTGGCTTCAGGGACACAGCCTGGGGTCGGGGCTCCCAGCTTCACCTGCTGGCTGCCAGAGTTTTTCCAAAAGTGAGTGACTTCCCCCCATTTTCAGTTATCCAGGTCCTGCCATAGGTAGGGTTTGTTGGGAACATTGGAAATATACAAAGAGTCTAGAAGCCTGGAAACAGGAGTTTTAACACTTTCCTGAGGCAGGAGGGCATGTGGGGTggggggggTGGAGGTGACACAGGatagacagggagggagggctgggttccagcctggccttgccattcagtcatctgctgaacttgagcagattgatagactatgcctcagtttgctcgtctataaaatggcagcgaggatgatatgATGATTGAAAGGTACCATTTGGCAGTGTAGGCACAGAGGAGGCTCTGGCTCCTTCGCCCCCTGAGTTCCTTTACTTCTGTACAGCTATTCTCTAGATGTTTTCAACCAAAAAGGACATGTCCACTCTGCTGCTGGAGCCAGGCGGTGGGGCGGCGTGATGGGAGACAGGAAAGGGAGAGGGGAGTGGTAACTCTGCAGTGTGTCTCTTGCTTTGATAGGAGCTCACATCCATGGGGTGCTGGCCACCCTGTGTGTTCCCACCTGGGTCTGTGCTGGGGTCTCAGGGGAC
>1.1354.1
ACCCGTGATTCAACCCGCCGCCGAGCGCGAGCGTCCTTCGGCTGCTGGCCGGTCCAGGTGCTGAGGGCAACCAGGGTCCCCAGCCGCTCAGATCCCGTGACGCCCCAGCTTCCTGGCCCCGAGATCACCTATCCAGATGTCCCGCCTGAGTGGGCGGCAGGTCTGTGGGGAAGGAATAGAGGGCGGATGGAAGGAGTTTGGGGAGGAAGAGAGGGAGTCCCTCCCTTCCATTTGGCGATGCAATGTCCAGGCCGGCGGGAGCGCAGCACCTACCAAGATTAATAGAAAGTACTGGCCGCGGGCTCCTCTCTGGCCCTAGAGAGCATTTCTGGGGCTCTATGCCCACGTCGGGCGAGCTTAGAATCTGCAGCCAAGTAACAGCATGACGAGGAGCAGAGCCTTCTGCCAGCATCTGCAATTTCGTCGTTCGCACCCAAGGCAATGATACCTGGCCTGCCCACCTCCCGGGGCCCTTAGCCTAGGTGTCTGCTATGAGGTGGTGCCAATGCAAGTGTTGCGACCGGTCCGAAGGTCAGTCAGTCCAGGCACAATGCAGACCAGTTCGTGTTAGTGACCGAGGAAGGACTGTCCTAAATCTGGCAGTTTGCCTCTGGGAGAATTCCGGCGTGACATGTGCCGCCTTGTGGTTCCCGAAAGGATTGTTCTCACGTTGAAGAAGACATTTGTGGGATTGAGTTAGTTCCGCTCAAATTAAAGAAACTATTAAATGAAAAAATTTAACGTAATCAGTCAAGCTTTCTGATTCTTCTGGCTTCCTCTTCTGAGGAAGTTATAAGGAAAGTTATAAGGCAGGAGAAAGTTAACTCTCATTCCGCTGAGTGGCTCTGTACGGGGTCTTGTCAAAGTATTGCCATCTATCATTACTGTTACTCTGTAGTTGCCTGCGAGACAGACTGGAGAGTTTTTAGGAGAATAGAGTCTGTTTTCTCTCCTCTCCCACTTTCCTCCCCGCCAGGGAAATTAGCCCTTCATTTTAGTGCACACTGTATACACATTTTCATATAGCCTGTTGAGACATAGCATTAAACTCACTTTAAAAGACATACAACTTTGCAAAAATTTAATTTTCTCGCATCCTTGAACTGAAATAGCAAGTCCAGGTTTAGCAGAGTCCTTCCTTCCTAGAAACTGAAAGCTGCACTTGCTGGTTTCCTCTTTGAGCTCTCTTCCAACTTTAAAACCCACAAAGCTTATATTTGCAAAACCAAGCCGTGCACATCTCCTTTTTGCAGTCTTTGGCCTGAGGCATTTTCCCTAACAGATCTTTGGCCACCTGGGTTGTGATTCTTTGTACTCTGGAGTTGAAAACAGCTGGGAGAAAATGTTGCACTTCAACCTAATGCCTTACAACTGCggtccccaacctctgggtcaaattcctggcgatctgaggtggagctgatgtaataataatagaaataaaatgcacagtaaatgtaatgtgcttgagtcatcccgaaaccaccccctaccccaatcagtggaaaattgtcctccacaaaatcatcccctggtgcctaaaaggttggggaccactgccATACAAGATGCAAGGAATTGTTGCTCTGTCTGCACTGTAAttgtatttggagttgtatttggattgtatttggagCCACTGACTCTCCTGAAATAATGAAGGGCTTTAAACAATGTCAAGATCAGCAATTCAATAAGAAAAATTATGTTCAATGTTATATTGTGATACAAAAGTTGCCATAAAGGTTGGTAAATTAGATGAATATATATTTTGCATAATTCACTAAAGTTATTAGGCAGGGAAGAGGAATTTGTTGGGTGTTAGCATGGGTTTTTGAGTGAATATAGAATAACATTTTCTAAGATTCAGAAAATGCTAAAAttttttttACCATTTTCAAGAAGAGGAAGAAAACTGGCTATGGTAAATTAACATTGCATAGTAAAGttttttttCCTGGTTGATCAGACTGTGGCCAAATGATTTCCAATGCTGCTCTACACAAAGTACATTCCGAAAATTTCACTGTTGATAATTTTTGCACAGAGACAAATTATTAAAACAATATTTTTACCCCTTCAATAAAGTGGAGCTCAGCAGTT
>1.1360.1
AGGTTGGTAATACCATAGAATAAGTGGTAGATACTAAAAGGTGCTAAAGGTTACTTAGTATGTATAGTAATTATTAGATATGAGGAGTTTCTGTGTTAAAATTAGATCCTTATTTCTGCatttactttaaaaataaaattgatgagtaaatgaaacaagattggccttgagttagtagttgttaaacagttatgatggatacatggggctcattattctagtctctgtacttgtgtatatgctggagattttccaaaacaaagagtgaaaagtctaaaaaataaaagtgaagaaataataaaaagGGGGAACTCCCAAAATATTGTATTGGGGGAGAAAAACTGTAAACTCACCCAGAGCTTGAATATATATGAGAAACACCATTCCACTGATGAAAGGTGCTCAGTAAAGATCAAAGCAAATCAGAGAGAAAATTTTTCCAAGTCGAAAACTAAAGAGGCTAAGAATTGTCAATCCTGAAGAAGCTTCAGCCTGCCAATAAAAGGTCTTAGTAGTTTCTGTAAAGTAAACACATAAACAAACTTGGCTAAAAGAGTAAGATCTGACACCAGAGTTAACAGTACATCCTTATGACATGTACAAGAAAGC
>1.1367.1
TCTCAACAAGACACAGGCCTAATATATTCCATTCAGAGTTTTTAAAAATGCTTAAAATTACAAAGTATTTTTACATTTATTTGCTGGTAATTCCAAATTGGTGCCAAGCAAACTTTCTGGAACTCTGACTTACATTTTTCAGGGACTACTTTTTAGAGTATTTATTAAATAACTTTACTACAATTTGAGAATGGTGTTTTTAGACTATAACAACATTCAGATTTACATTTACTACTTAATGCTAAGAGAAATCTAAAACCTCAAGACTAAATATAAAGATTTATGTTCAGCTTACACTGAAGTGTTGGGTACTTATGTATTAATGTGGTATGCATTCATCATTAATTGTGAATTCAAGTTTAGTTTCTCCCAATTTTAACAAGCAAATTATTGGACATCAAGCATGTTAGTTATAGTAGTAATATATTTTCAGGTGCCCCCAAATAACACAATTTTCAAGATTCCTTCCAACTTTTATAAAATGTAGTCAAGAGTTTGGAGAATGGGCAAAATAGTCTAAAGTATATTCTCAAAGCAAACTTTTATTAGACAAACATAGTTTATATTTTGCTTTTCTAGTAGGTTGGAATAGAGAATTGGTTGTATAGTCTATAGCTTTTGATTCATAAAGAAATAACCATATTTGAAACAGTGGACCCATGTCCTAGATGACGTCATAGGTACACGTAATGCCATTTTCTTCtgtgtgtggtgtgtgtTTTGATGACCTCCAAAAGCCTTATTATATCAACCTTCTATAATGATGATTCCTTGATTATTTAAATTCTTATACTTTTTAAAGTTTACATTTATCTCTCAACAACTTTGTCCATTTCAAAGAAACGTGCTAACGCATGGGAGAAGAGTGCCAGTTGATAGTTCTATAAAACTTTAATAAAACTATGGTATTTTGGAAGAAAAGCTTGAAATGCAACATATAGATGTAATCAACACAGTAATATTACCAATTCTTTAATAAGTGATTTTTAGAGAAGTCGTAGACTACTTTTACAGTGGAAAATGTAGTTTAGACATGCAAAACTTGAATGTTTACATCAGTTTTTATTGAATGTCACAGTGTCATAGAAGGAAAGGTGATTTGAGATTTAAACTAGATTCCAAGGAGACAGAATCTGAGTGGAAACTAATTGACTTTGTGCTTAGTAGACCTAGTGTAATAAGACTATTCCTAAGAACTGATAAACTTTTCCTACATATCAGATTATTAAACTTTAACATGTCATTGTATAGTCACTCATCTGAGTTTTGTATTTAAAAATGGTTTAGCATCACTCATTTTATTTACATATTCATTGTTAGAATATTTAATTACATGTGAATGTATGCTGTACATGATAAAAAGGTTATAAAAGTTATTTATGCTATATTGAAAGTCATCTGAAGAATCTCCCAGATATGTAGCATATTTAAAGTACTTATAAGACCAAAGAAAAAGTACCGTTATCAAAATCTGGTCCTGTGTGCcttgctttaccaaatacctggcttttcttgaggatattactGTAATTCACAATTTTGGACACATAGGCAAAATTAGGATGTTTTAAGAATAACTATAATTCAATGTGTTCATTGTTTCAACATTTGCTATTTAAATTCATTATCTAACAATATTGAAATAGGTATCTTGTACAAATGTTAGTAAGTAGAATTTATTTAAAGAAATTATGGTACCATTGCTCCATCATTGAACTTTTGAAACTTTAACAACTGTATGTAACTCTCATTTTGAtttttttatttcgtattgtaagatagaatttactgtgatttttaaaatatttttaaatgatttGGATTCTGAATTTGTCATTATATGTATTTCATTTGTTTAAAAAGATTCTTTTGGGTTTGGGGTTGTGATTTGTATATTTAAATTTTTTATGGACATAATTCAAAGGAATGTATAAATTGGTCTTTTGTTTAAATGGCTTTTTAATTGATAAATTTCTCTTTGTC
>1.1377.1
TAGGGAGTGAGCGCTGGGCAGGCGCGGACCCGGGCGAGCAGGGGAGCATCGCGACCGGAGGTCTTCCGAGGCAGAAACAAAATTTTCAAACCGGAGAGAAGCAAAGCAACACTTTTAAACCATCCATCTCTGGGTGCTGAGAACAAGCATCTCTGGGCTACTCAGGCGCCCAACCGGATCGGATTGTTCTGGGCTCACTAAAAAGTTTGGAAAAGGGTTAAGTCCTCTTTGTAGAACCCTCTGGGGTTGGGGGATAGAGGAAGTTGCGGTGGGTCTGCGGAGTGGGAGGGAAGGCGCTTATTTTGGAAAATCCTATAGACAAAGACTGCGGGAGATGAGGTAAGGGCTTAAACTTGCCCTGCGAGCGAGCGAGTGTGGAATTAGGTGGGGGGAAACGCGGAGCTACTGGGCGCCGAGCAGCCTCTGCTGTCCCGGGAATTGCTGTAGTCTGGAGAATTCCACTTTTATCGCATTTGCTACCCTGAGTGTTACCCTGAAACATTTAAACAACTTACGGGTAGACTTCTGCCCACACGTGCCGTGTTTCATCCCCTCCACACTTCGTAGTTCTCTGAGACGAGGCAACGTATTGAGGGAGGGCAGTAAATAAAACTGGCTTAGCAAGGAACCTCCAGACTTCTGTTTGTATGAGTTTCTGGAGAGTAATTTTGCATTCGAAATTTGAAATGCAGTGGCGTGTATTTTTAGCGTTTGTAATTTAATTTCTCTTTTTTGTATGCGTGTTTGGGCTATATCCACAGTAACTAAAAAATACTTTTGCAATCAATGGGTGTACGAAACTTCTGGGATTTATTGCAATAGCTTATGAATGATTTTTACTGAGTACTTTTATAGTTTCTTGCACTGACTTGCGCGG
>1.1379.1
ATCCCACTGAGATCTGTTAGGTTTTCTAAGCAACTACAAATGTAGCCCTTTGTGGGAAATACTACTCTGAAATAACACCTTCAGAAAGAATACAGACCCTGTTGGGGAAATCATACAAAGTGAGGACTTGAAATTCAAGTAATTCTAAATATTAATAATTCCTTTTTTCAACTGAGAAACAAAGAATAATATTTGAATAATTCATTAAAAAATACTCTACCTACCCATCTATTAAAGATTTGATCTTGTAAATAGTCACTGGTTTAAAAACATTAATCTCTGATTAGGAACTATTATTTACCCATACCCATAGTATTTGCAATGGTGAGTTTCTATAATCTCAGTATAGTGTTCAATTATTAtttttttATACTGGTTGCTCCAGTCTCTTCTGGAAAAATGTTTTCTGTGGACATCTAACTAATTAGATCAAATTAGATTGATCTCATGTGTTTCCCAACACATGAGATCAAACTAGATTCGTCTATGCTTTCTCAAAATAGATTGTAAAGATCTTGAGGGAGGAATCACAAATAACCAAAAGAAACCTTTATAGGAACTATTATTCTTTCCCTGTGGACACTGTGAGCTCTTGATGATGAGAAATCATAATAAATTGTGTAATTTCCT
>1.1401.1
AGCTTCTGGGACACCAAGCGGAGGGAAGACAGGATAGAGAGTGGGGGAAGGTCAAGGGCTAGGAGCCTGGGTACCAGGGCAGTGGGGAGAGCCTTTAAGGGGATGAGCTGGGGCTGCCATGTGGCCGTCTTTCATCTCTGTGGCTGGTCAGGAGCTAGGGTTGGCGTGTGCTTCTTGGGCCTGATGGCCTCGGCACAGAGGCCGAGTGGGGTTGTGAGTGGCGTGTGGAGAACAGTTAGGAGGTGTCAGTCAGAGTGATGTCCACACACTTCATGGAAGAATTCCAAGCAGCTGGGACCAAAGCACAGCCTGCCGTCGTCAGGGCCTGGGCCGGGCCAATCACCTTCGCCTCAGTAGGAGTGCTAGTTTGGTGGGACAGTTGAGCAGGCGCAGAGAGCAGTGAGCGCGGCTGCGGAGGCCCCTAGGTCCTGTGGATGAGTCAGTCGCCTGGGTCCCGTGCCAGCACCAGTGGCTTCCTGGGATTGGGACGAGGATTCAAGGAAGGGTGGGGGTGTGAGGGGGCTGGGAGTTGGGGAAGTGCGGCAGGAGCCGGTTCAGGGAGGCTGTGGCTTGAGATGCTCCAGGCCAGCCTGGGCTCTGCCTCTACTTACAATAAGAAGGCACAGCTTCAGAAGCCTGTCTGTGCACAGAGGCTGGGCAACCCAGGTCAACAGAACATTGGCTTCTGGTTCTCCCAGCCTGAGAATCCTGGAGCTACTCTTCATCTTGACTCCGTGGCCGGGAGCCAGCACCTTCCTCTACACCTGCCCTCTCCGATAGACTCCGTCTCTGCCAAGTGGCTCTGCAAAGAGGTTAAATAAGCAACCACGATCAGCTGGCTTTCCCAGAAAGgactcgagaagcagagcatgagccgtccagttttacagaagaggaaactgccccagagaagagaccttctcaagaccGTGACCGGGAAACAGTGGATTGGGTTTCTAGCTCCAGGGTCAGGAGGGAGAAGGAGAGGGGTGAGCGGAGTGTGGGCAATCAGGACCCGGGAAGCAGGCAACCCAGGCCAGGCACCTGAGGCAAGAATGCGGACGTCTCAGAAGGAACTGGAAACAAGAGCACACCTACACCCACCTCCTAAACCAGACCATTTTTATAATTCTTGTGTTTTCTGTATTAATTTTCTCCCATGGTAGGAAATAGTaaataccaaagctccaat
>1.141.1
atagtgcccccaaacaatttctctagtaacatcagaggtcatttgatcacagatcaccataacaaataaaagagtaatgaagaagtctgaagtttcatgagtcttatcaaaatatgacataggaatgaagtgagcaaaagtttggaaaaatggcaccagtagatttcctgattgccacagaccttcaatttgtaagaaaggaaataacctgcagagtgcaataaaatgaggtaatagcaataGTAAATAATGTTGTACTTTCCCAGGGTCTCATGTTTAGCAATTACTGCTGAAAATTAGGAAGTAAATTTCAAAAGACTTCTGTGCAATTAGAATGGGTCATTTTATTATAGGTGTTTGCTGATTACTTTATGCTTAATATTATGCTAAGGTCTTGGGCTTTGTATAAATAAGGAATCCCTTATCCCAGAAAACTCCATCATCTATTTGGATagagagagg
>1.1411.1
agaacaaaaccaggtctgctttcttggtgcctactttctagccaagggttgagaaaaggaaaggaaaaaaaaattaagcagatatgaatgtcaatttgtgtgaagtacctgtagaatgatgaatttatgttaaaggaaaagaaattttaggaggagggagttaactgttttgttcggcagtttagaaaggcttcTGATGTGATATTTGAACCCgatgtctgaggaaatagtattcgcagacagagggaagcacaatcacaagggccctaaccctggaagcttgctcggcatagacaagggaaagtgaaaaggccaccgcagctgcagcagaatgggtgaggaggaaggtaagaggaagcaaggaagagagtggccacgggctggatcatatgaagtctcataggcttctatgagaactttgacttgtactcagaatgagagaaagtcattgaatcttttaggcagaggagtgatatgaactcactggtgttttgaagaatcactctgatggccttgttgtaaatagccttcagtcttgcatgtgttggtttgaaatgcctgtgagttagccaaataagagttattagatacaagagtctggaatcactggggagagtttggaaatcatgagcttacaagtggcacttaacagctgtaagactggaacaagaaggaaaataactggtggaaacaaggattaatttgtaattgcccttcttaatggtcaagtaataatgggcctaaaaatttggcatcggatttagcagtatgaaggttggagaccttggtgagggctgttttagtgaagtagttggagt
>1.142.1
ATGCACCCAGTGGGCAAAATGAAACCAAACAAAAAGTGACAGGTGGTCTAATTATTACCGGTCTCTAGCAAGCATGTTTTCAAGCAACATCTATACCGAGCTCCTTGAGGTACACTGTAGGTATTAGCAACGAAACACATCAACAACATCTGGATAGTCATTAGTAACAGATTGCCTGGTAGGTAGAGGGAGAGTTCGAACTTTGAGCAATCTGGTGGTGTTTCCTTTAACGGAATTGTTAACAGAAAAGTAACCAGATCTATTTTCTTAGGTAACTAAACTTGAAATGTGAATCAAACATGAACTACAACACAAGAAATTAACTCCTCTTGATTCTTACGTGTATTTAGACATTTCAAATAGAACTTTTAGGATTccatatataccagtaaataccataaataATATAATTTACTTCTGATTATTCTGGGCAATTAGTATGTAATCCTTCAGTACAGCTGGAGGGTGTGATGCTATAGTAGTATTGTTGGCTGATAAGAGATAACTGGCATTAATCCAATTTATGAGAGTTGCTGTCTAGCATTTATTATGGTTTCTAAGAGAAGACAGTGTAATAAGGAAGATTCTTAAATTGTACTCATGTGAAGTATAGGTATACATGGGTTATAATTTTCATGAAATAAAATTCTTTTTGCTGAATAACAAGAAATAAAACTTAGGGTAATTTAAGATGCCTAcagagctggattaagatttttggagatcctaagcactgaaaagattttgatgtcccaccaattcacctaatgtgtaaataaaaataatacaagaccaaaacataaatgtgaagaagtccaacaaggttctgactttttccgtcttgactactttagtgattttgctgaaatattaaacaactt
>1.1421.1
TATGGTGAGTGTTTCTTAGCAGTTCTAATAATCTCTACCAACAGGTGGGGTGAAGGTAAAGGAACAGCTTGGTTTGAACCTGTTTTCAAATGTAAGGAGTAAAGTGATCTTCTGTCAGCTCTAGTTGAACAGCAGGTGGTCAAGTGCTCCTTGGATATCTCTTGGCTGCTTAACGTGCCCTCTTGATCCGTTGAGAGACGACTTCTCCCCTCTCCTTTCCCCTTCTCCCTTTTTACCCGTCAGAGGATGTCAGTCTGAGCAGCTGTGGTACTTGATGTATGTAAAGAGAATCATAAGCCAAGTTGTCGTCCAGTGTGGCCCTTTCCTAGTATCTATTTATATTTTCTCACACCTGAGAATGTATATTTTATAAAGCATGTGTTTGTCTATTTGTCTACTGTAATGTCTTCAATAAAGCTAAAATAACACGAT
>1.1423.1
AGTTTGAAGTTACCCCTCCATGGCAATTTTAGGAGAGACTCTTTCCCAAAACAACAAACTATAAAAGTAAGTGAACAGGTATTTCTCTTATCCATCTATAGTTATTAATATTTCAATCAAATGTATGAATGGCATAATCTAGTTTGTTTTTACATCTCAGTTTAATTTCTCAGTAACAGGTAAATGTTAAAGTATGATTCCTTTTGGTGGATCAAAAGCCCAAGTTTCTAGAAATTACCATATAGGAATTAATGAAGCACAAAGAGCACAACTCTTCCATCCTAACAGaaaaaaaCGAACAAAAATTACGTCtattcatcctacacatttacattatatacctattatggggtcaggtactctcctgcattctggggacctaggagtgaaaaacaacaaaaaatccctgccttaagggacttacaccgaatggagaaggacagaaacaaggggcaaaaggtaaacaaaataatcagattttgataagtgccatgaagaatggacagagctgtatacctgataacaagggtaagatggggaactactttaacaagagaaggtcctgctaaggaactgacagctgagaagccatttaggggagaacttaagaaagcatgttccaggcacagtctgaaacaagaaagaactcagtgtactgaaggaacatagggagtgtgcctgtcagacactgaggaggtgaagctggaaagggaggcaggcctgaaatgaaggggcttggaggccagTACAGGAAAGCCAGGAAGAGTTTAAGTAGGACTGATCAAGTCTCCATATTTCTAAGCTCATTCACATTAGAGAACCAACTGTAGGAGGCAAGAATGGGAAGGGAACATAGTAATCCAGGTGACCACGAAGAATGCTTAGTCTATTAGCTAtgaaaatacagaatcggcatgaccgggtggtagattagatatgaagggaaagagaggaaccaagaataaaccctaactctttgacttgagcaattaagtaaactttgttccatttactaaggtggggaaaacatttactctcccaccttagacaact
>1.1425.1
tcacaagagtcggtctcaactgagcgactaacactgtaatcattaagcaagtgctctttcttatatatcctgcctattctaacattggATAAGGCACACAGAACTTAAAATGTTCATTTAATAATTACCTAATAATTATAATAGGTAACATTTAATGAGGGGATTCCCTGAtaacatttaatgagaacttatttgataaccactgtgctaaaagctttatacttatattatctcactaaatcctcacagaaatcctcttagaagggaagttctattatcctcattttatcaatgagaaaaatcacagttcatagagtcgcaaagagttggacatcacttagcaactgaacaacagcgatatataacttaaacaaggtcatagattttgataactattggtaggctggggattttgaatgaaagtctacctgactccgaagcccatgctttttaacgtctatgttatactacttatttatgtatTTGAATAATATGTTAATATGAATAAATATGTTAAGGGTAACTACTACCTGTCATAATATATGTAAAATACCTATCAGTGTTCAATAACTGTTGGCTGTTGGTGTTGTTGTTCATTGCATAAAACAAGTAAGAAAGTACTGGAGAAGCAACAGCAAGTTAAAAACCTAAGTGGTCAGAAATAGTTTTTCAGAATGACAATGTTAACAATGATAAAACCAGTAAAATGGAACTGCTGCAAAGTTTTAAGAAGTTGTATCCGAAATAGCTGGGTTGTTTATCAAGGAGAATTCTAAAATCCTGTTTTCCTCTTACCCTTCACAAAACAAAACTACTAGCCTAGGAAAACCAGAAGTAAATCAATGAGTAGTGGAAGCTATTATGGAAACCATGCCATCTCCTGAGGTGAATTACTCTAAACTTAATGAGCCATTCTTGGCAGTACAAATTCTTACGGCTAAATGTCACCTAAAGCCAAGGAAAATAAATGTTTTACCTGATTTTGGACTCTGGGGTTTTATACTCTGG
>1.1427.1
CAGGGGTGAGAGAGAAAGTGGGAAGGTGCAGCCACTCTAGGCTCATCAGGACACTTGATCACTCCAGAGTTGGTCAGTGCTCAGCTAAAACCCCAGCCCCAGGAATGAGAACACCATTTAAACAGTTCTGGCCGCCCATCGTCCTCCACTGGAGGGGCTAGCTTGACTGCCCTTAGCCAGGCAAGTGCAGTAATGTGTGTTTTATTCAGCGTTATTACGCAGCAACCCACTGGTTAGGATGGTTTGTTTTAGGACAGGAAATGAATTGCCTCTCAGTGACAGGAATGACCCAAGCCTGCTTCCTATTTCGATTTTGTTTTAAACTGATGGATGGTGCAGCATGTCTACATGGTTGTTTGTTGCTAAACTTTATATAATGTGTGGTTTTGATTCAGCTTGAAAAATAATCTCACTACATGTAGCAGTACATTTTATGTACATTATATGTAACGTTAGTATTTCTGCTTTGAATCCTTGAAATTGCAATGGAATTCCAACTTTATTAAATGTATTTGATATGCTAGTTATTGTGTGCGATTTAAACtttttttGCTTTCTCCCTTTTCTGGTTGTGCGCTTCCTTTTACAACAAGCCTCTAGAAACAGTTTCTGAGAATTACTGAGCTATGTTTGTAACGCAGATGTACTTAGGGAGTATGTAAAATAATCATTTTAACAAAAATAGATATTTAAAATTTAATACTAACTACGGGAAAAGGGTCCATTGTGTAAAACATAGTTTATCTTTGGATTCAATGTTTGTCTTTGGTTTTACAAAGTAGCTTGTATTTTCAGTATTTTCTACATAATATGGTAAAATGTAGAGCAATTGCAATGCATCAATAAAATGGGTAAATTTTCTGAT
>1.1429.1
ACCCCCTGTCATGTTGACAATGCGGTGTTTTATTTAGGAAGGAGAATGCCCCGTGGCTGGGCCGACAGGTGCACTGCTAAGGAGCCAACTGTCCTAGCTCTGAGCAAAGCCTCATTCCGCCTTCATTACCAACACTAAAAACACACAGGTGTTGGGCAAAACAAACTCCTTATTTCTGCTTGCTTATTTTTCTTGTCCAGAATTTCTTTGGAGAAAGCTATGCTCCAGTCCAGCCATTGGTTCCCTTGTGCAATCTGCTGGGATGGCAATCACCTCATCGTTTAGTTACAACCCATGAAAAGATGAAAGAAAGAAAAGAGCAGAGCACACACGTACAGAATGAGGGTGGAGGCCGCACGATGATAATGAAAACCATTTGTTAGGGTTTCACTCCTTTCTTTGTGAATCAGCTGAGTTCCTGGCACCACGCCTCTGTCTGTGAAAGGGAGCTGCACCTCCAAGGCCTTCCAGGGACTCATGCCTCCATGTCCAGTCTAGAGTGTCACCCTTTGTCCCCAGGCCCCAGCTCCCTCTGGGCCACAGCCATCAAGCCTGGCTCTGGTCCTCACCGTCTATCCTGGGGCCCTTACCCATCCAGTGTGGCTGTGCGTGGCCGTGGTGACCTCTAAGGCCTGAGCCAGATATGGTCCACTTTGCGTACAAAGGGCTCTCCTCCTTACCTGCAGTATCCACCCATCTGTGTCCAGGATTGCAGCCTGAACTTTCTTTTTAATTATTTCTACTTTTCTTTCTCTCCACAGACCTGACCTCCATATTCCCaaaataaatattgaaacatttttaaggat
>1.1432.1
TTCTCTTTGAAGACCGACTGGTAGCCCATCTTTTTTGTTGGCACTGGGGTTCCCTCTGCCTCTGACTAGATGAATGAGCATTCCATTAGTTCTGTCCCTGAGTGTTCTCTTTTTCCAGCTCTAGGGGAGAAGAAGGGAGGGAAGGAAACGCAGTTGGAACATATGTCGCTAAGGCTGGACTTGCAGCTGCTGGTGTCAGATGTGCCACTACGTTTCTTTAGTGTTTCTTTCTTGATGGTCTTTTGGCAAAGTTTAATAATTTGCCTTTTATAAAAACAGATTTTGCTTCCTTTTTGCTGTTAACTGTTGAAAAATAGTGATTGTGGAGATTGTGCACATGAGTACATTTGTGTTGATTAAATTATTGGAAAACTCCT
>1.1433.1
acatggcagagatgttggaattttcagatagggaatttaaaacaacgattaatattctaagggagttccctggtggtctagtggctaagacaccaggctcccaatgcagggaacctggactcgattgctggtcagggaactagatcccatttgctgcgactaagactgacacagccaaatatataaataaatatttttaaaatatgctaaggttctattggattaaatagcatctaataacagataggtaatgtaagcagaatgatggaaatccttaaaaaaaagagagagatggaaaaaaacagaaacaggaatgcaaatgcctttaatggacttattagtagaatggacatgactgagagaaaaaaatcactgagctagaggctatttcaatagaaccctccaaaactgaaaaataaagacaacaagaactgtaaaaaacaaacacttaagggctgtgggaaagctacaagtacacataatgaatagatcagaaggaaaagataaacaataaatatttgaaacaataatgactgggaattccccctcaataaattgtagataccacaccacagatgaggaagctcagagaatactaagcataataagcgccataaaaaccacactgaggcatatcatattcgaattatggaaaatcaaggaaaaggaaaaaatatctaaagaaaatacacctacctgtaaggaaacatggaggaggacatggcaacccactccaggattcttgcctggagaatccccatggacagaggagcctggcgggctacagttcatgcggtcagaaagagtcagacatgactgagcaactaagtgcgcataaggaaacaagagaaaagaattatggctggtttcttagaaatgatgcaagtaataaaagggtggtgagaaatatttaaagtgttgcaagaataaaaaccaccaatatagtattctgtaccctatgaaattattcttcagaaatgaaagagaaagaaagactttcttggacagattaaaaattgagagaatatgctgccattagatttgccttgtaagaaatattgaagttctctagagtagg
>1.1446.1
AACTTAATTTTGATAATTCGAAGGAAGCAAGGGCCCTGGGAACTGCGAGGGCTTTTTCTTGTCTTATTCTACCACAGGTTGCGCAGCCGGCCGCCTGGGAGAACGCGAGCGCCTGACGTGAGTGCACGTGTGCGTGCGGATCTCCCTGGCGTTACTGGGTGTGCCTGCTTTGTGTGCCCACCCGCGTGCGTCTCCACCTCCTTAGGCCGCCGCCGAACGCCTTGGCTGCAGAGGCTCAGGCCTACGGGCTTCGGAGGGGGAAATCCCTTCGCAGAAGGTTTAAATTATTTTTCTCCGCGGGGGATCGGGCTTCGGTCGCACTGGGCTGCGGATTTGGGCGGGAAAGGCCCAAACCGGAGCTGGGGAAGCCGGGCGGAGCAGAGGCTGCGGTCCGAACGCAGATGGCGCCGCCGCGTGCCTGAAATATACTTCCAAGGCCGCAGCCGCCGGAGCAGCTGTTCCCGGCGATCCTGGCGCGAAAGTTTCCTCCGTTGCTGCTGTGTGAGAGGCGGGGGGCAAGCCAACCCGAGAGCCAGGCTTTTCGGAGACGAGTTTTGAGACCCTCCCCAGCCCGCAGAGGCTGAATTTCCTGGCGGCTTCTCCGAAAGACTAGAGCTCTGGCCTGGGTGTGAAAATGAGGGTACCTCGCAGGCCCTCCTCCAGGGCCCTGAGGGCCTCAGGGTTTgggggagggggggAACCACCAGGCTTGGTGGAAAATTTTGAAATACATACTGTGTGTCCTCTGATGTGTGAAGACCTACAGCGAGCAGGCCGGGCCGGTCCCCCGCTGCTGCAGGTTGGCGCCCCAGGCTGCGGGCGCGCTCGGCGCCAACTAAAGCCAGCTCTGTCCGGACGCCGAAAGAAAAACGGGCTGTGAAAAAGCAAAAGCCACGTCTTTGAG
>1.1450.1
CTCAGGCCTTGGTGGGCAGAACTTTGCTAATGTGCAGGGGCCTTCCAGGAACTCACTGGAACTGGCATTAGGTAGAGGACAGTAGATGGATCCTTAAAGGGACATTGGCCAAATGGAGATACAGAGGCCAGGTTTTCGATATTCATACAGCATGAGATGCACAGGCATTCAGACCTCTTCCCTTCTTTTCTTGAAATTACTCCTTCTACACGTTCAGTAAAAATCCCCCAAAATGAACTGACTTGGAATCTGAGGGCAGGGAATGTAGGACAGCATTGTAGTGAATTAACTTAGGGCCACATTAATGAAGACCCAGGGAGATATACAAGATAGTCATTGCTTCAGTCAAATCTAGTTGAAAAGACAAGTTATTTATATGAGAGGGTCTGAGAAAGACCAAAAAGTCTTTAGCGTCAGGGGGAAATAAGTGCATGGTAGACTCTATCAAGAGAGGaaaaaaaGAGTGGTATGAAATATATAGGTCTAGTGAGTAGTTCTAAATCATGCTATTATAAAATAAAAActgggtgagttttgatctaatatgactaccttaacccaaaccatagaaattctgattttaatgttctggggtgaggtttgggtatcaatatctttcgaaactcTGCTAATAGCATCAGGGATTAGAAGGTCTGTGGATTTGATAGGATATCAGTAGCATTTATGGCAGTGGCCAGTATGTGGCTGCTTCATAAAAAAGCTGAATATCAGCCATTAAGGAATTAGCATTTTTCTCTCAACTGTACAACCTAGAGAAGAGAAATGAGAGaaaaaaaaTACAGATGAATTAGATATATAATCCCTGTTTGAATCCAAGTTTCTCACAATTTCTATAGTAAACAGAAATTTAAATAAATGTAAATTTAAAATAAACATTACATAGAAACATTACCCAGAGTATAAAATATTACCTTCCACTTCC
>1.1461.1
CATCTTGGGCCAGAAGCTTGAGATTGGGGTCTGCAGGTTTAGGCTCAGGGACTCAGGTGATTTGAAGGAGTGCTGAATGGGAGATGCAACATGCAGTTTAGAAGATACGGAGTGGAAACTGAAGAAAATTAGAGGCTCAAATATTGGATGCCCAGAACACCCATGATTTGGTGAGGAAAGGACACATATTTTCCTCAAttcattttttaaagattttttttaatatggaccattttttaaaagtctttgttgaatttgttacagtatagcttctgttttattttttggccaccaggcatctgagatcttagctccccaaccagggatcaagcccagcaaccacccccaccttggaaggagaagtcttaaccactggcccgccagggaagtcccctcaattcatttttattGCTGTTGAACTTTGAAAGGAAGGAAGGGTGGCTTGTAGGTGTAGGCTAGTTTAAGAACTAAGCCAAGGGGGAAAGCTGCCATTTCAGCTGGGCAAAGCACTGATTTGTGGTCCTAGTTTCACCATTTCATAGCTTTGTGCCCTTGGGgaagtcggttgccatttccttctccacatattcagtCTACGAGTCTCAAATTCTTCATGTATTAGAATTTAGACATCCACAAGGAATCTTTCAAGTTGTTGTTGATCCGCTGCAAGTATCCAAATAAATGTTCCTGAG
>1.1477.1
AGAGAGGAGCCATTGATGGTGTGATCTGACTTGGCCATCTGTCATAAACATATTTCTGAGGTGGTTTCACATATCTGGCATCAAGCTCTTGCTTCCTGCTGCtttttttttttCATTGACTTTTTCTCCCTCAGTTTTCTCGTCTGCATTTCTAGTCTACCCAGAAAGTCACTGTACTTGACAGTAGATACAGAGGTGCAACTGAAACATTCTGATATTATCCCAGTTGTGtttttttttttAAGTAGACATTTTTACCATGGTGCCTCCCTAATGTAACATTTGTTGGTAGTTATCACCAAAAGTTAACTATGGGGAAAGGAAAGTATTTGTCTTTATCTTTTACCCTTGACCTAGTCCTGTATTCACCCCTCTTGGTATTCTGAAGGAGGTAGTTTAGTAGCATCTTTCTTTATACCTCTTTAGTTCTGTCTTAGTGACAAATGGATGTTACACATATCCTTGCAGACACACAGGAGGACCTGATTAGTTTAAATTTACCCCACTCTGTGGATAATGACCTGTCACATTTCAAGGCTCACACCTTATCCTTACCTCCCACTCTCAATAGAAAATGTTTATGCCCTTAGTCATTTTACATGaaaaaaaaaaaaaGTGCtttttttCTCCCTGAACTGAAAAGCTCCTTATTTGTATTTCTACAGCTAGTACTGGGAAAAGACAATCACTGCGCTTTGAGTGTTTAGGGACACTGAAAAGCAAATGTTGCTTTACTACATTTTTTAATTTAGTGTCTTACCGTAAAGTACACACTGGTAATCTCCAGCCAGAAGAGTAAAAGACTATAAAAGGAAATCCTAGCAAGTTTCATATTTTCTTCCAAGTTAGTGTAGAAGTAACTGTAGGAAGTGTAGGGATTGCTTTGGATTCACCCGGTGAAGTTTTACAGATGGGAGAGCGTGGGCAGTGTAGTGACAGAAGATGATTCTTTGTCTCAGAATAAGCTTGCTTTGCAGGTAAAAGAGCAGCTCAAACCAGGTGTGCATCATAGTTTGGGAGTTTTTGTGTAACTTATTCCATGTTACTTGTTTGGGCTCTCCAAAACATGGAGTCCTCCATCTTCCTAATGCATTTCTGGTCTTAGGCCAGCTGTTCGTCCTTTGACCTTCTCAAGCCTCTGCGCTGTAGCTCTCCCTGCAGAAAAATGCATGATACCACAATGTTGTAAGTGGGATGAGGTATATAGTGTAGCAAAGCAAAGAAACAATACAGTTATACTGAGTCCTAAGACATTTGTTTAGAGAAAAGCATAAGAGAGTGTGAGGGTGGGGTGGGGGGAGGTTAAAGGGAGGAAGTTTTAACTCAAGACTGAAATAGAtttttttttCTTTTGCAGAAAATTAAGTGGGATGTTTTTCATTCTAGAATAAAAGAATGTGAATTCTTTCTGCTGCTCTCGAGTAATCTAAAAGTAGTGTTTACTTGAAAAGGCTCTCTGACCATTTGATTTTTATCAGAAAATGGGGGGTTGGTCAGCAAAGTGGTTTCCTGAATGTTGGGGCAGGTTAATTGTCCTCAGAAGCACGATAGCTAGTACATGAAAGGGAAGACCTTGTACAGTTTTAAAAGATGGACTTTAAGGGTTGGGTTTCTGTGGAGTGTTTTGtttttttAAGCCACAAAATCCATTTGTTTCAGGATTGAAATGAGGATTTGTATGTAACTGTCAGCTATTTGTTACCTTTAAGGACATCTGCCTACAGCAGTCAGTGAAGACAACGATGTGTATATATATGTGATATAGTGAAACAAGACAATTCTGGTATTCATAACATGAAACAAAGGGGTTTTATTCTTTCTGTGTCTGTGATTTATAACTCCGTGCCCATGCTCTGACTTTTGTATTTCAACCTCAGAACAAGAtttttttAAAAGCATAGTATAGTGCGTCTTGGCAAGGACATGATTCAGTATGCAAACAGATAATGCGAAGTTGTTACTAAGGTTCTTGGTGCTCACTGTAAAATCATAGACAGAGAATCGGTGGGTGCGGCATGAGTACACTGGTACCACTTAAAATTCAGTGATACAACATCAGAAATTGAGTCCTTAAATATTCTGTAAAAGTTTACTCTTCAGTCAGCTTAGATTCAACCTCTATCCTTGCTCCCATTTGCCCTCCCAAATTTTGTTGAGAATAAACAGAATTTGGTTTGTTTCCAGGGAGGGTAAAATGATAAGAGAATAGGCCTTTCATCCTTTCCAGTCCCAGGAATACAATGTTTGTGATGTATATGGTACAGCAAACCTATCTAGATAATGTGAATATGCTAAAACTCCTAATTGCAGAATATTCACTATCAGTCCTGAAGTTACTGGTTCATGCAGAAGTAAGCTTCAGCTGTTACTGTTTTGAAGCCGCTGTAAATTACTGctttttctcctttttgcctcccctcttccccccctttttttGAATGGGCTGGGGTGCCTGTTAAGATTTAAATTAGATATGTTGGATTGATATTCTCACGTGTTCAGTGTGGAAAACAAAACAAGTACATGCTTTAGAGGCAACATCAATGAAATCCTTTTGAAATGTGTATTAATATCATTTAATAAAATAACTAGTTC
>1.149.1
GTGAAATAATAAACATTTTAAGAATAAGGCACATAAGTGTCTGGATTTTGTAAGGCTAAAGGATGTCAGATTTTGAAGATTACAGCCTCTGCATTCCCATAAGTCAGTGTCTTTCACATTGAATCCTTTTAAGTTCCTGCTTATTTCtggctagtatggctagtatgAGGCATAACCTATTATTACTGATAAGAGTGAAAGTTAACAGATGTCATTAGACTATATGATACACTGGGATCATTTTCCCTtatgctgtagtggcaagagtctgatgagatggattctctgtagctatgctgtagatagtgtaaaatggcataccttttctgaaaattaatttggcaatatggatgaagagttctaaaaacactaatgatctttcggtcagtaattgcatttccaagaatctatctggaggaaatcagagatgaagataaacatttatgtataTATGAGTCTAAATATGTGATTCTTTACTATCAAAGCATTATAATGCATAATAAATGACAAAAAACATTAAAATATTCTATGTTCACATACTGGAATATATACAGACACTTAGAATGATGCTTAAGAGTTTTTAGTGACAGGAAACAATTTTTATAATACTATTCAAAAATGGAAGGTTTTAAATTGTACATCTAGCTGTAGTCTCAGATATGTTAAGTATATATATGCATATAAAGATGAAAAAGAAAGATATGACTAATAATTATTTCTGAGTAGTGGAGTTATGATTGAATATTAATATTTTTTCATATTTTATGTATACCCCTAACTTTCTGTAAAAGTTATACTgggggggAAGTTGTTTT
>1.1491.1
catttttataatccatttcttagcattGACTCAAACATATGTCTAGATTATCTTGTTCATATTTAAATTTTTAAATCATTGCTTTATAGTCAAATTATTTTATCATAATTTTCTTGACCATTCATTTTCCCCTATTGTTGACTTTTTATAAGAACAGAAATTGGGAAACAACCTAAATAATGATGAGCATACTTGCACTTTGCTTTTTCTGTGTTCAGAATTGTTTCATTTCTTCCCACAAATACTTGAGAATGGTCTACATGCCACTATAAAGTTCTTGtcttcgtgggactcatattttggtgatttccttaggataaatcctcttgccacttggggttgaaagaacatgaacattttaggactttagatgtatattaccagtgaaattgctttccaagagtattttacctatttatatggtcgtcatcTCATTTTCCATATGTTAACATTAAAAGTAATTGAGATAATAGTTTTGCACCTTTAAAATCATTAACCAGATTTACTATTTATTaaaaaaaGTGCAAACATTTTAGAAACCTTTGATCATTTACTTTCTCTAGTTGTATTTCTCCTTTCCTATCAGTAAATTAGGTGTTCTAAAATGTTATTTCTGCAACAGAATTCCAAAAAGTTCTTGATATTTAGTAATCTGGAATTACACGTTGGTGTGAACACGTTCAAGCTTGAGTTCCTTTGGCTATTTTCATTGCTTATGCATGCCTGAGTCCCTTATCTCCAGAGTGTAAGGGCAGAGTACAGTATCATTCCTGAGACAATTAGTCAATAAAAATATTCTCTGACTTGATTGTTCGCCTAAGTAGGGTAGCAAAGAGGCAGAGGTGGATAAAAAGAAGTCAGCCTAAACCAGCCAGTTTATTTTACTGCAAAATTTAAAAGGACGTGTCTTTACATTTCAGTAGAGTGGTTTCTTTTTATAGTCTAGTGTCTAATATAACTACCGAACTGGGGAGTCACAACCAGTGAAAAGTCAAGGGAAATATCTTTCTTTTAAAGTGTCAGGGGACTGTTTTTCTCTAACTTGTAAGGTGCTCACCCAGTTTCTAAGAAGATATATTACAGAGAAGATAGAGAGTTTGTTTAAAAAGCTTTGTATAATTGAAAAGGTAGAAAAACTTTGTTAAGTCTAAAAAATTACCCATAGTTCCATAATTACCCTAACTCAGTTATTTTAATATTTTACATATCGTGCCTATTTTCAGCACAAAAATATCTTATGTGCTCATAATCATAATGGATATTTTTATATTTTAAATGCAAAAACCTCCAAAATAGATAGTCTTTGCTTTTTACATATTGCATACTGGACAGACTTTTCCATGTTTGCATATAGTTTTCCTGAATATTTTTCAAAAGTCGTAAGTTCATTTCCTTGATGTGCTTCAGTGTCATTAAAAGCTTTTGTAACGTTAGCTATTTGGCTGAACAAATTCTTTTTCAAATACTCTGTGAGAAGAAGATGCTTTATAGTTTTGAATGCTTAAAAATCTAACAAGGGGATTCTAGGACTCCTAAAAAGATCGATTGTATTTATAATATAATAGTATTAATCAAGTGTTGAGTGAGTTTGAAGTTTGTTTCTTGCATTATGGTTTTAATAAACTTGAGAGAGATGCTGTTGTTCTCTGGCTTAACTTTATAATCATCCATTGCTGAGGTTCTTAGCTACACTGTGCTCAAAATAACATGCGTGTTCTGTTGTTTATAGGAGGTTAAGACAATGCCAAATCAGTAGTAGGGCTAAAACTAGTTCTGGTGTAATTTTGTCTTTATTATTTCTGTGAACTAGGCTTGTAAGACATGAAAGTATTGAAGGCTTAGTTTATTTTCCACAAAGATACGGGAGGTGAAGGAAAAAGGATGTGTTTTATCCATTAAACAATTTTGTATTGCAGATATGTGTATGGATTCATCTACTCATAACATTATTCAATAACAG
>1.1492.1
AGGGACAGCGGTGCCCTCCCTTCTGTTCTTGGTGTTCTCTGGATTGATTCAGCAGTAGAAACCACTTGGTCTGTTGGGCCCCAGCATACCCGCTATGTTCCTTCCAGATTCACGGTGTCACATTAGCTTCCCTTTGGAAGGGTGATGTGGTTGAATACTCAGAGAGGAGAGGTGGTGGGTGTGCGTCGTTAGTCCCCCACCTTCCGGTTTCACCTCCTGCCTTCTTCTTCCTCTAAACCTGAGCACGTCATGCCAAGGCTCACTCATATACACAGTGGCGTCAGCTCACTCCTCAGGAGTCATCTAGGATGTGTGGGAAGCTTAGGGTTGTGGGGAGGAACAGAATTGAAGAGGGGAGTGATGTGGGTGGAGGCACTGGCCAACTGCTAAACTTGGACACCAGTTTTATATCACGCCCCCTTTGTAAGCCAGTGAACTGGGCTTCAGTTTTCCCCAAACCATGCACACTTTTAATTTATTTGAGAGAAACTCTAATTGTATTTTCACTGCAGTATCTTGTATTTTTTATTTGTGATTTAGGAAATGTGAAGAGAAAATACACAGACACGTAATGGCTAACAATGTTTCTTTCATTCCTTGTTATAGAGCTAACCACTCTAAAATTGTTTGGTAATGTCACTTAGTGTAATTAATTGTAACATATTCTTTTAAATAAATTGATTTATTGATG
>1.1503.1
GGGAATCTGCAGGATGGTGGGAGCCGACCATCCTGTGCAGGGCTTAATCCAGGGGACTTCTTCCAAAGCTTGGCCCCCACTGCTTGACTCCCAGCTCTCGTAGCCTCAGGCCGTCCGCCTTTACGCTGACTGGGGCGCCTCGCCCAGATTCAGCCACCCCGCAGATAGTAATTAGGGGTGGTGGTAGGGAAACCGCCTCCACCAAGGAGGCGTgggggggagggggACGGGAAAGGGAGGGCCGCCAGAAGAACACAACCAGTCAAGTGGCTGGAGACTGCGAGAGCAAGATGGAGAAACTGAGGCACGACCCCATACCTAGACATTCCGGGCTGTGTCATTCAAGGAGAGGGCGCACTACAGTGAGAAGACATGAGCCAGGGCGAGGAGAGAAGGCGAAGGGGCAGAGGGCCGCGAGCGGAAAGAGTAGGAGTAAAGGCCAGCTGGCGCGGAGGAAAATTCTCGTCGTTCAGCGCTTCCTCAACTCTCACACACCTCCCCGACGAAGAGAGGTCTCTTTTAGCAGAGAAGCAGCCTTCTTCTGTTTCCCATTTTTCAAATTaaaaataaaaaaTCTCAGAGC
>1.1506.1
AAGAGGTGGTTCTCTCTGGGCTGAGTCCTTCAGAGGATGTTTACTCCATCACCATGCCAGGATGTAAGAGGAACCAATCCCTTCCCAAAGATGCTGTCAGTTCACTCACTGAGCCAGGCAATTAGGAAGCAAATGCTCTTGCTGTCTCCAGGAGCCAAGTGACTAATCTAGTCTagggagtcagggaaggaagggacagggaaagtgaaaacaggagggttccagggggaaggggtggcctagggaGGCTGACGGTGCAGGGCCTGAGGTGAGTCCTGCCTTGGACATACAATGTGCAGAGCAATTTTTTGACATTCTAAGAGCATTAGGAAGCTGCTGAAGACCAGATTTGTTCCTTCTTTTTCTTTTATGCATATTAAAAAtttttttCATGAGCCTGTATGTGTTTTACAGTTAGAAAGCTTTTCATTAAACCGTTATAATCCCTCTATTTTGGAATAGTGCAACCAGGTTGGACTGCCTATAAAACATTGTTaaagagtgcaagaagtaggtggggatcatagataaagcaaaactgactatgagacagtaactgttgaagttgagtaaACCTTTTAAAAGCACTGACATTCTCCATTTTAAATGTGCAAGGACTTTAGGGGGAATGCTTCACTTgcaaacgtaccatttaaaatattgcaagtagggacttccctgctggtgcagtgaataagagtccacctgccagtgcaggggacatgggtttgatccccggtcagggaagatgccacatgcctcagagcaactaagcctgggtgccacaagtactgagcccccattccagagcaagcaagctgaaacgaatgaggcccccacgctccacagcttctgcagctgctatgcctagagcctgtgctcagcagtaagagaagccccaccttaccacaattagagaaaaccctcgtgcatgcaacaacaaagacccagagcaacc
>1.153.1
cagcttcccaaacttgctgtacttttctgcttcctggcttttgaacacactattccttctgtctgaaattccctccctctcccattttgcctaacttgttccttgtcctttaaaattcaatttagtcaatcattttaggaaaaccttctatgtctttgaacagttggattagtcccctctttagacaccatccaccaatctgttacAGCAATTACCACATATTATGTCTTCTTAAGTATTTCCTTCATGAATAATTTAGGAACAGTTACAGTGTTTTATTCCTTAAAATTGTTTTTGGTTGacatatatacactatacataatacatatattgacatatgtacattattgatacatatacacaattgatataACTCACTGTTAATATATAGTATTGTGTAGGTCTGTCAACCaaaaaaaCTTTAATAAAACACTGTAATTGTTCTCaaattattcataaataagacatttagataactaatgagaacctactgtatagcacaggaactccactcagtgctctctggtgatctaaatgggaaggaaattcaaaaaaagagggtatatgtgtagcatatagccgattcactttgctgtatagcagaaactaacagcattataaagcaacaatacttcaataaaaattt
>1.1538.1
tgtgacaagggaatataaacccattttaatattagcctgaacaaaacatgattaggaagagaaatttgctTCAGCAGTTCTGGCTGCTGCAGCAAAGAAGTTACATAAGGTTTACATAAATGACTTGAGACCATCTTCCCCATCCCATTCCCAGGTCTCTGACTTGAACAAAGAAGTAGAGGCCCAAGAGCCTCCACCCTTGCCTTCTGAAAGTTCCAGAGACAGACACGCTGCCTGGGAGCAGAGCTAAGACCTTCAGCCTATAAAAGGACATTGAACAAGGGCACAGATCAAATAATTCAGTACATAATGACATACACGCaaaggggaaaagggggagaggagggcagggaggggcagattggaaggggaaggaaaaaTTGCTGAGGCAAAGTGTGGCTCCTGACTCCTCTCCTGTGATGGGGG
>1.1539.1
tttgtttgtttactattgctccagtctccagcctcaccctctccttggaggtgagcaggtcaggtttggctgatatcagtggcccaaagccccagcccaaagccccacatggttggtctttccagcaagaccagccccatccagaatcagtcacttcatcagcataaagccaggtagggtccaaatgcccactatgaataacaaagactctcctatcatttggggaaatcccaagaatttagaatccctgtcccaggaacccaagacaaagaccagacaggttattacaggacaaaaaccttgaaggaatcccaaggatttgggttcttactttgaataagatggaaagtcagtggcaggttttgggctgaagtgacatgatataatttctgtttcaacagggtcactatgtgaggagtggagaaggaaatggcaatccactccagtatattgcctggaaaatcccatggacagaggagcctggaaggctacagtctgcggggtcgcaaagagtcggacacgactgagcgacttcacttcttcactatgtgaggaaagggtggaggcaggagacccttcaggaggctatcgcagtaatccagacacaagatgatggcttgggcaactgtggtaccagcggaggcctcgtggagtggcccttctctggaattagcaggattcgtggctggattgggtgcagggggagagagaaggagcagagttcagggtgactctgaagtttgtcttgagaacccagaggaatgaagttgtcatttactgagaggatcgggtttgggagtggaagatcaggagctcagtcttggacatgtgaagtctgagatgccaattacacatccagctggagatgttaaataagcagatttgacaggtgtggctggagtgtgaaggagagatcagagctgggcagaactgctagaataccagtgtagagatggtattttaaattatataactggattaattcactgagggaggtgaatggagcaggaagacagccaaggacacacccgtgggacctttggtgactcccagtgagagatgaggagttactagccaaggaggctatggatggggccagggaacaggaagggaaccaggagagtgtggggttctgcaagctaagggcaggattgctgactgtaataattgctgctgatccatcaagcaagataagggctaagaggaagataaatgttggatgtagcaacttggaggttgctggtgaccttgaccagaacagttctgatgtgagtttgtgacagagtgggaaaagTGTGCATTACAGGTACCCtaaaggagagcagaaaaagagagctgggtgtgggatccaaagagttttaaaagggcagaaaatgtagcccatttgtatgctgatgcccgtggagaggaaacagcagtttaagaaactggggatgtttggtcctgagaagaggagactctggagcatgtcataactcttcacgtgcttaaaggactgtcatatggaagagaatcagattcgttttatgtgactccagagagaagagctgagggttagaagctgcagagaggattgtagcatagcctcaataagaattctGTGTCCCCATTTATTTACTCATTCAAGAAATCAATGTTGAGcctataagggaagtaaattcaaaaaagagaggatatacgtatatctgatataggtatagctgatttactttgctgtacagcaaagtaaacattttactttgtaacattgtaaagcaactatactccaataaaaattttaaaaattaaaaaatctg
>1.1540.1
GCTCcgggagcggtgcgggcgggcggcgctgcggacccggcgggcaccgcggggcTGCCTCTGCCCGCCGGCAACCGGGGCCTCTCGGTGCGCCTCTCCACGCCTGGTTTATTATGCACGAGGCAGGCAATTTGCCTTTCGCCCCGGGGACCCATCTCGGAGACAAGAAGCCCGAGTGCCTCGCCTGGAGAGACGGGGAAGAGCCATTTGGCCGCTAAGAAGTCATGGATGCTGAGAGGGAAGGAAAACAAATTCTTAGCCCTTTCTGATAAGAGGAGTTGGAGATGGGAGAATGGCCTGAAAGTTGCCTGTAATTTCTAAAACAGACTGTAAGGCATCTACAATGC
>1.1545.1
atttcagatgtcacttcatccaaagggcctttcctgattcaccagtggaagctgtctctgccttgtctgaattcccaGCAAAAGTTAACAGAACTGTGGTAAACCTACTCCTCACTTCAGATCCTTTGTGGCCACTGTCTAGTTCTCTTTCCCCCTTCTAATTTTTAAGCTCTTGAGAACAAAGTTCACATGTTTTACTATATGCATCATTGGCAAAATGTCTTACCTGTGTGTGATATGCTCTCCATAAAAATCTATGTTAAATTTATTTCAATTTTATAGCCTTTAAACATCGATTTCTTTCCTGCTATCTTTGTAGCAGTTGAGACATTTGATGCTCTTCTGACTAAAGTCCTTCTCACTTGACCAAGAAATTTCAGATTTTTCTAGTTCCTTAGTGATTTCTCTGAGCTCCTGAGAAGAAACAGAGTTTTGCCTCTGACAATTCTAATTATTTAACTCTACAGACCTATTGAGATGAAATGTTGCTCCAAGTATTCTAAACAAAAAGAGGAAGGCAGAATATAAACCCTTATTTTCGTGCGTTCCCacgcatgtaagaattaaagattttaaaattt
>1.1549.1
TAGGCGACTTTCGCTTGCCGGGCCGGCTGGCTCAGGGTGGACTTCTACAGAGCTGGAAGTGTGTTATTTGTCGGTGGCCGTGTACTTCCCCCGCCTCAACTCCAGTTGGGAGAGACTGACTCCTAGAGCGGAGCAAACTTCTAGCCACATCCCTCTGGCCTGGGCGGGAGACCCGAGAGTGaaaaaaaTAGGAGTGAAGGAAAAGTAAACCTGTGATGATTTCTCACGCTTTACGTCTCCTGCTCGAGGGTTGACAAGTTTCTTCAAATGTTATGGGTCTGTatatttcatatataagatatatgaaaacctg
>1.1565.1
ATTGGGAGCTTAGTTGAGTTTGCCAGTCTATGTGTCCTAATAACACGGACACAAAGTTTATATGCTAATTATTTGCCTCTCATAATGTGACCTTATTGTTCTTTTAGCGAACAAACCCCAAGTCCTGGATTCTGGGGAATAGTATTTGTTAGATTAAGAGAGTAAGTCTAGTGGTGTAATTAAAGTTATTATTGATCTCATCTGTGTGAAAGAAATTGCATGGTCCCACGTGCTTTGTGCTGATGGGCCCCAGGATGACAGCGATGATGACGACAGTGGCAACTGTGTAGTAAAACGGCTGTGCTGGAACCAGATGGGTGTTACTTTATCTGCTCTGCAAGGCAAActctgagcttcagtttcccttctatttaatggggatgatgatcaaatagtatctcagtttgctatgagggtacaattaagtatgtgagaagtgaagaagaatgttaggctaggcatctagtattgagcaataaatattcactattactAATCATTACTAATTGATTGTTGACTGTGTACAATTGAatttaatcatcacagcaacataacagtgtattatctcttttgaaagtgaggatccagaggttaaaagaggttaaacaatttactcagtatccatatctattaagtcggggaacGTGGGTGGTGGGGAGAGTTGGAATTAAGAACTATGTCCTGCCTACTTCTGCGTTCTGTGCACTCTTACCTCACAAACAGACC
>1.1569.1
GCAGTCAAACATTTCATGTACGTGTAGTCGTTAATCCAATGTGTTAGGAGATTTGGGATACTATAGTGAAGGTATCTCATGACTTCTGCCTTTTCTCAAAAATTCCCTGTGCTCAGTCTATCCTCTCAGATGTAATCAATGTGTTTCTTTACTGCACCAGCCTCAAAGTTCATTTTCAGCAGAAAGGGGGCAGCTGAAAACAGGGTTTCGGCAAGGCTCCAGCTCTTTTGGCTGATGAGAACTTAGTGTTGCTTTGGGCTGACACAGTCATGTTGGGGGGAAATGTAAATGGGATCCAGCACTATGAAGAAGAGATTTGATGGGTGTGAAAACAGACGTGTTGATGTATGTATATAATGAATATAACCACAAAACAAACACTGAAATAGCTGAATACTTTTCCTTAGGTTTGGGATAATTTCTGTATTATTTGATGAAAACAGTACAGTATACATTAAAAGTAGCAATTGTCAAGCCACAGATTGACATCATGACTAGTAACATTTTTCTAGGGAGGAGAACAAGTATTTGTTATGGAGAAAATTATTGTAGCCTTAAAAGAACTGTGTTTTTACAAAGGAAGATGAATGCTCTTCttttttttttAGTGAATATGTTACATTTCTTACATTTGTAAAAGCTAATTCTCATTAGTTTGCTGTGAAAAGTGCTGCTAGAAAATTACTTGTCACCCTCCCTCCAGTCTTCTGATGTTCTGGAAGGAACTGTCTCATGTTTAAGAAAACTGTTGGACTCTCACATTCTGTTTGAGTTTTTCATTTCCTAATTACTGATTTATCATATCTTAGTGTTTTATATCAAGGAAAAGTGAGGATAAGCATGAACTTAACTAGATAACAGTCGTTAGAAGTCCTTAGAGAGAGATGGCATCcttttttactttttcttgctttattttgtttCAACAGTAGGGATAAGGAAGTTAATTTTATCATGATGACTATGTCATTGGACAGGAATTTGATTCTTAAGTCCTGGGTTGTTCTTTTTGTTCTTGCTAAAATGAAAATGAGAGACATAGTGATCTCATGCTTACATGCTTAGTTTTCTTTTCCAtttttttCAGTATAAAATATGCTAACAATTTTATCAAAAAGTTAAGTGGCATTGTTTCTTGTGCAGAAAGATGTAGAAATCTC
>1.1570.1
TTGCCAGAGTCCAGATGGAACTATGCACATTTaaaaaaaaaaaaaCAACAACACTTTTCTCTTACCTGAAAAAAGAGTCTATTCTGTTAACTTATATTTTTAATGACTAAACTTAAAATAAATTTTATTTTGGACAAGACTAGGACTTTTCACAGTTAATCTAATATCTGTGTGTTAGTATCTGTCAGGTTTTCTGTCAGAACTTATGGAAAGAAGGATGACAAAGGTGTCTTGATCAGGAAACTTGTCCTGTGTGTGAATCAGGGCATGGCTAGTCACTGTCAAATAGTGGGCACCATACCCAACATAGTGGTTTGCTACCTTGAAGCCTTAGAGCCTTAGCACAGTAAAAGACTTTTCATTATATTAAATAGAGAGCCAAGGAGTAAATAAATCATAGTTCATCGTTTCCAAGGTCAGCAGACAGCACACTCTCTTGCTGCTTGCCCCAGTGATGTTGCTGACCATTGGTCAACAAGCACACCAGGCGGCGTGGCGTCTTGCCCAGCAGGGTCATCTCAGACAGTGTGGTGGGTTGACTTTCGCAACAGATGTATATTGGACCCTTTTAACTCACACTCAGCCCTCACTTCTAGGTCAGTCGTCTTCATGAGGGATGGTGGGGGAATAGAACTTTAGATGGAAACTGCTCTGTACTACTGGCCTGAGATGCTAGTCACTTGTCATCACACTGGCAGTATGGTTAGTCTGAGACCGATAGCGCTTCTCCCGCGGGGCCATCAGAACCCGATAGAGAGCGTCAGAGATGTCGTTTCACCAGGACTTTCTTTCTAAGGTTGTATCTGTGCTCAGTTAAGAATGGGTAAAAATGTGGAGGAAAGATGTACCATTTTCTCCCTTAAAttttttgttttgttttgttttCAACACATAAAGAAACAATGACAGCAGACTATGATATGCTTTTAAGCAAGTCTTTATAATGCAATACTTGTTCTTTGTCTAAAATTCAAATAAAGAATTTTTAAACT
>1.1571.1
tccccaaccaggaactgaaactatgtcctcaactgtgacagcgagaagtcttaacctctgaacaccagggaattccctccccatcaaaaTTTTTAACCTTACATTTCTGTTTGAAAATATTTTAAAAGTGAGCTATAAGGATATTCTAGAACAGGGCTCACATTCACATTGGTGTTCATGATTGTGTTGTTACTTGGTGATCCCTTAAGTGACAGTGCTTAATTTGAAATGTGTTGTAATGAGGTCTGATATGTTCTGATGTCAAAATGATCACTGACCCATAATTATTACCATGCTGAAATTCTTCAACAGTTTAAGGACAAAGCTTTTCTTCTGCACTGATAAGTCACGTGACATAAACTAGTATACCTTTGGCATGAGTGCGTTATTCATATTTCTAAAGAAGTAAATCTCTTGAGCATGTTGATGTCCAAAGTGCAGGTTATTCTGAGTCCAGCATGCCTGTGCTCCGTGCTTCTGACCTTCCCCCACTTTTTCTCTGAACTACAAGAAAGGTTTTATTCACTGTGACTGTACTGCACTCTACTTCGTGCAAATGCAAACACAGTCCTTGAAATACGTGAAGTATTTAGTTACACGATCACATGCCAGGTGATTCCCCAGTATATTTTTATTGCATTTCttccttttaaagtgactgaagctcagaaatgttaagtgactcttcagggttgcagaactactgagcggaggaaccataagttgaatgtaggcatttttgcctccagttatagtgcttttccaactacaccactgttttcctagttagtatgcaaaccactggtgatatgtctggttatcttaggtgataaatggg
>1.1573.1
agtatagccagttaacaatattgtgatattttaagatggacagcaaagggacttagcaatacatatatatgtaaccaaacttacttcccatcccggctgccatgtaacattgaatagctctcagatttttaaatgtgctgtccctttttgcccaatagttctactcccaggaatttaacccatagaaactcagacaataccgaaaatatttgtgaaagaaaatattcactgagacacggtgtgaattataattagaaacaacccagttgaacatcagcagtagattggttgaataatttgtggcttttaagccacatttaagctaaaggctgtggaggagcttctaaaatgatcagatagcactgtgtgtactgacatgaaccaaaggacatcacctgttgagtgaagtctcaggttatacggcagcatgtatgttgtagtcCTAGTTATGTTATCTTACGTGATCAGAAGGTATAGCTCAAttttcttccagttttactgagaggtaagtgacacatatcactgtTATGACTCTTATAATAatgagtctaatagtgagtttcattatcactgtgtaagtctaacacatatagcatgctggcttgatttacatattttgtgaaatgattaccatggtaggtttggctaacatccatcttctcagagaaaccat
>1.1578.1
TAGTGCCGACAGTTTAGACAGAAAATTCTGACGATGCTGTATTTCAAAAGCACCTCTGCTAGCCTCTTTGTTTTAGGCACATGCCCAAATCAAAAGAGTATGTTTGAGAGGAACTAGTCTAAGCAGGAAGTTATCCAGGAAGCAGTTGACCTGGGAGAGGCTACTGTAAACTCCTCTCTGTTTTCTGTAAGTGTTACTAGGAAAACTGTTCAGACTCTGTTGGGCCCACATGCCTGACTCTGAGGAGAGAGCTCTACCTGTGTCCTGGAAATTGCTCACTCTGGCTTGATTTCTCTTCTCTCttttttttttAAACCTGTGATTTGATGTGTGTTAGGTCCTGACCCCTGTGGGAAGGTAATTAACTCTCGTGTCATATAATGAAAAGATGGGAAGGATGATATAGTACTAAACTTTTCAAGtttttttCCCCTTATTTTTGTGGAAGTTTTGAAATAAAAGTTCATAATTTCCTAAGTGTCACATAGGTTAAGTACGTTTTAAGCCTGTTTATAGAAACAGTCAACATTTTTTAGATAGGTGCAGTGCTGCCTGTGTAGAATTAAACAGTTTGAAATCATGTGTATTGCCATGTAACTATGAGGCTTACAGAATTTTATTGGCCTACTTAATTTCAAGAAATATTTGGTCTGTCATAAAGCAGATACTAATTTATGCATTACACACTTTCGATAAACAATGCAGTTTTATTGCGGTAACATGGATCAAGTAGATGAATACTTCAGCTCGGCAGGATTTGATATTGTTAACAACAGCTATAGCTGCACTTAGTTCTTGAATTGCAGCTGGCTTTAATACTCTAGGGACTGCTTTCTTTCCTTTTGTTTTTCTCTGTCTGCTCATGAGTCAGATGTATAAGCAGGAAGAAGTTAATGCAGATACCTTTTTATCACAAATATTTATGAATTGTGTTATAATTCATTATAGTAGTTGTGGCTAGCTGGAGATGAGTTGTAAATGTAGATCTGCCTGTAAATGTACACCTGGCAAGCATGGCATCAGTGCTATTTTTAAGACATAGTGATTATATGTGTTATCAGGTCCACAGGTGGAAAGAAGAATTGGAGAAAGTATGGAGAAAGAATTGGGAGAtgtaaagcaattatccttcaataaaagattacttaatt
>1.1581.1
agctattattaatatctggtcagtctaaataaagtctgtcctacctggtatgtcagtctcTCTCAAATGAACCTTCTGGGATTCAGCATTAGACACTTGCAAAAATTTAGGGCTGGGAAGGATCTGACAGGCTCTGTTTTGTAGATGAGGAAGCGCAGGCCTGAGTCCTAGAGGCATGAGAAAACAGCGTCCTGTCTGCTGCTCAGAACACGTCTCTTCTTGCAAAGCTGCCTGTCATTGGCCTGCAGGGCAGATGGACCAGCCCTCCAGGTGTGACCGCCTATCTCCATATAAAGCCATCTCCCCTCAAACAGTGGCACAGTTTCTATGAGAGTCTCTCAAGTAACATAGTAGTTACGTTGAAAGACCAGGAAGGTAGAGAGACTGCCCCGGTCACTAGCCCCTGTATTGAACCTGGTGAGGGGAGCTTGGTGGAGTTTATAGGGCCTGGAAGCCTGTGTATAAAGAAGTTTCTGATGTGGAATGGAGAACGCAAAAAGTCTCAAAGACACAGTTAAACATCTTATTTAttttttttgaacattttatttttAAGTCAAGGACTTGGGAAGTTTTTGTCATGATGGTTCCTGCAATGCTGACGCGTGTTCCTTACCAGAATGATGCTCCTTAGCATGTTTCTTTCTTGAAAAAGTCCTCAGTTCTCTGGCCTTGACATTGGGGAAAATGGACTTCTAttttttttttAATATAAAAATAATATAACCCAAACTTAGACAGTAttttttttttCTGGTGAAGAGGACTTTACTCATAATCCTATCAGCTGAACACATACATTTCACTATTTTTCTATAAACACAACAtttttttAAATTGAAATTATAGAGCAAGACATTTCTAAGAAAATTCAACTCATGCTCTTGGTTTAGTCAAGGACTTGCTGACTGTTCTCAGAAAAGTTAATCTGGCTTTTTTGGGGGGAGGCAAATGTTGCATCCTTACAGATGGGAGCACTGGAGTCTTTGTGTGATGGGTGTGGTggaaaccagattctaagcctgagccctgcttccatgtttgctggacgactttcaaaaagcatcttcacctttctgGATCTGCCTTCTGGCTTTTATTACATAGGTTACTGCTGCATGGTGATAGCACCAGCTTGTGTACTATGCTCTCTGCTCAGTCTTGACACAAGCAAAAGGTTTCCAGGGACTCGAGGCACAATTTCATCTATATGGTCTTTGACAATGATTTGATTGATTTATAACTGTGGATTGATTGAGAGCCTTTATTATCTATTGTCTTCTATGCTTCTTTCCCAGGTCTTCTCCTCTTTCTGGCGACAAGGGTCATTTACTAGATCATTTCATTCTTCCGTTTTCATTATTAAGCCACAGGAGACCAAGCATCATTGATGGGATGGCAGGAGAGTAAATGTTTCTAGCACAGAGGTGTTCACAACTAAAGGGAGCCATGAGTTGTGTGTAGAACTCCACTCCTCTGTCCTGAGTCATCTTACTAGCTGCTTTATTTCAAGGGAGGAAGGTTAATTTGAGGTTCCCTCTGGAACATTAAAGGATTCTTGCCAAATCCAGGATAGCCTTGAGCGGTAACCTCCTGAGGCCCCTGGATGTCTGTGTGTCTGCTTTGGGCCAGACCCAAGGTGCTGGCCCGTGTCTTCTCCACAGTAAGGGTGGAGGATGGGGTCAGGGTGTGTCTTGGTGGACCTCACTTGAACTGGACACTGCTGTTTGGTCAGGTTGAAGTATACCTCTCTGTTTTATGTTGTCCAGGGACTCTCCCCAGGGACTTGGTCTGCCGATGGTTTTGACTCCTGCTGTTCAGGTTCTCTAGGGGCATAGGGGAGCACTGTTTCTCCCTGCCAGCCCAAACCTAATAGCAGTTAATCAGGACTGGCGTGCGTGGCTGCGAGCAGTCTCAGGGCCAAGGTCTAGCCAGGGGGCCAGAACTTCACTTCTCTCCCTAGTGGGGCTGACGCTCCTGGGCAGGTGGGCCTGTTGGCGTACTCATAGCTTGTGCCAGACGCCTCCTGGAGCAAGTATGGGGCAGTCTGCTTGCTCCCTCATTCAGGCTGTGAAGCGGAGTGGGTGCAATCAAGctggagctgggctgggttcaaatgccaactccactgctacctggatgtgttaacttaggcaatacacctcagtttgctactttgtaaaatgggtgtattttaaggttttgagaatattgtattgaggattaaatgaactaacactttatttatttatttattttaaaaaattgtcatttttactttattttactttacaatactgtattggttttagccatacattgacatgaatctactacgggtgtacgtgcgttcccaaacatgTGAAGCATATGTGATTGCTGATATCTTCATCAttgaaaacctgtaaacataacaaggattagcagaatgctttcaaaatatatattctatatgctgtctaggatactgacttcaaatataatgatatagacaagttgaaagaaaaaaaaagatgaaaaaagctatattatgaaaatactaacc
>1.1582.1
CTATGCCATTGTATTATTTACTGTAttcccattattgtccattaaaatcatattcatcctttaagaatctgatcagatgcttatctccccatgaaacctcctctggtcactccagcttaaagagatcgtgtctccctTTATAATTTCACATTATACAGTTTTCTAGTAGTGGACCCAGTGTTTGTTGACTAATAGTATTACCTGGAAGAAACTTTCtcttttaaaagaaagtttttattcttgaacagttttatatttatgggatcactgcaaagagtacatagattttctatttacccattacccagtttcccctattattaacatcttacattagtatagtaaacatgtcatagtgaatgaaccaatattgacacattattattaactaaagtcagcacttcattcagatttcctcagttttccccaaatgtcctttttctgttccacgatcccatcgaggatgtcacgtgttatgtttgacattagctgtgtcagtttctcagactttctagtcttgggtgaccatgaaagttttgaggattatatagcaggaattttgtagaatgttctttgtctgatgtgtttctcctgatgaggctggagagatgggttcttgggagaaagacaacagaCCAGAgagtatctacagaaattatttagaattcttttgcatgagaaaatttgtttattctcccccatttgtttattcaatcacttatttatgggcttgtaaatatttattttatgtcttgagttctaatgcaataccgctttatccgttttgttgcgtaaattgctccagctttggccatggggaccctttcattggctgtgttctcttgccatatctccatcattcttgcgtgtgtatatacactcaacttggggcactgaaacattctccaagataattgtatttcctgcctcagccctgaaagtagcagtctctccaaggaaccctggttccttttattggagaatggtataagaagtcaagatctgggtatcaggtttgctccttgctattgggtgtcattgcttctaggcactctcataacaagaagatagatatatgggtatgtactaacctgtgtgtacacatttgcaaatatttccatatgtaaccatttatatctctattaagctaaatatgagttcatactgatgtctcaactctaatccataaccacatggattattctaTGGGAATTTGAGCTTCAGGTACAATTCCAGAACTAATAAATGAGGATAAATATTCACCTTATGTCTTTTGAAAGGTAAACATGTTAACATCATTGAATGTTTTTCTTGGTTTAATAGTGGAATAAATATTAAAATTATGAAAATATTGTAAAAGTCAGTTTTACATTTTATCACTGTTCATAATTTGGGTATTTATCTTATTGAAACTTTGTTACTCACCTATAGTTTTGCTAATTTTAATTCCATGAGAATATAATCTAATagagtttgaaagttcttatattacctaaatattgaatgtcccagagtttgaaagtttttatattttgtgacaattcagtgtcccaTTCAACTATCAAAGTTCATGATTTAAAATTCTAAATATAGAAATAAGCACTATAAAAACACAAAGATAATTATGTAAACTGTGTTCATCATGTTGACGGTTTCTGCTTCACTCATTCCCTCTCCTCTTTCTTCTTGTCTTGCATTGTTGGTGGGCT
>1.1583.1
agaagaacagcaaggagaccagtgtggctgatgggagggtagggtggaggtgaagttcaggacaatcagggggcaggttatgtgtgaagatttttaatttcattacaagtgagatgggaagttaatggagagctttgaacagaagatttacatgatctcatttatatcatagtagatatatggcgaagggtagggtggatgaagggaggccaggtagaagattcttattctattcatggtgacaggacagtaaattggcctagactggtagcacagtatttgcaaaaggtagatgggatatgggaatactttttagagtagctaacagaatctcctatcagctgatggactggatatgaagtgtgaaaggagtcaaaaagatgggcctcaagatttttggctcaagtcattggaataatggagttagctgaaatggaaagacccaggaatgagtttcagagggagaatATTTTACTCAGCTTTCTTTTTATTCCTAAGCAATATCTATCTCCAAGGTTTACCTTCTGTTTtcaagaaatgttttaaagcaactattctctccccagttgtgcactgagaaacaaaagaaaaatgaacaaggacacagtcctttcactttttgcctccaaaaccttgccatctgtagggagacaggactagacacaAGTGTTACATAGCAGTGTATGCCTACTGCTATAAGAGAGATGTTGGAAATGTCAGAAATCAGAGCAAGGAGAAATTTATTGAAAGTGGTACTATCCTCCCTCCAAAATGCTTGCTTTAGTTGAGTACAAGTTTATTAGATGGCCAAAGGAGGATGCTACATAATAACGTAGGCTAGtctttccactgaaggtacactgacctccttgctcaaactcaaccaacc
>1.1597.1
GCAGGAAAGGGGTGTGGACACCATGGGAAATGAAGCAACCAGTTGGACTTCCTACTGGAGCAGCTGCAGATAGGGGGAAATTACATACCAGCAAGAGGGGGGCAGGGCAGAGTGAGCCAGGGGACACTCAGAACTTCACCAACAGATCAAGGATGGAGGCAGAATAGCCTGTTTGAGCTGGCCTCTAGGAAGCAATGATTGGGCTTGCTCCTAGGAAATCCCTTGCCATCATGGGCAAGGATGGTCTGGGTTAGGAAGAAGTAATCGCCACTCACTCCCTTGCttaataaagatttcctgtgtgcccactgtgtcaggctctatgctgggaattctggactcaaaggggaataaaactgggatacttccctcagagagcttgaagtctagtaaggaaatcagaagaacagatgattattatagtttggtcaagtatactgataaatctgtgctcagcagatagatctaggtgtgactcaggggatggaaagacttcccaaaggaagtgatgcctaagcatggttggaaggatgaggaagagctggagagctgaagagagagaaggatgctgcagctggagggCGTGCTGAAGAGGGAGGGGAGAACGTGGAGTGCAGTCAGGTTTAGTGGGCGCCGCCCAAGACTCCCCAGGGCTCGATCCAGGAAGCACCAGGCTTTCCACGCAGAGCCTCTGGGTGCACAGTGCCgttgtaaagggagggcttaaggggccagctttgaagctgtatctgtagggcaggtatacttaacttaaactggacacgtatttggcatggctGCTGAGACTACAGGGAACATTCAAGCTCTCAAAAGCCACACTTTGTGTTGCCCCATGGTTGAGTCCCCATGCAGTGGAggacagggagttaggtgatcagatttacattttgaaaagttctctgtggctatggtccccagggaatggattggagagagcatgacgtggagacctttcgggggctattcagttatctggactaacaaccaggcaaggtaggctttggaaagggccatggaggcagagggggaaagagaagCTTGAGGGGTGACCTTCCTCACAGGCTGAGAATTTTCCATCTGAGTCCTAACTGAAGACTAAGGGAAGAGGCGGCGCGGTCCCCAGGGCCCGTGCAGGTGCACTGTGTGTGCGTGTGCTGGATGAGAACCAACTGAGTCTTACAGTATAGCTGGAAGGAGCCAGGCATGGTGGTACCGGAGTTCAGGGGTTTGCACCAAATTCTGTTGCTGTGGAAATTGCTGTGGGGTCTTGAATCATTGGTAGAAGACCTGGGGCCCTCACCAGGATGATCATTCCGGCTTATTGCATGCCTggcttattgggaggattaaatgagttaatgtgttcattgtcaaggacttagaagagGTATAAAGGATGGGACAGATGCGAGGTGTTGTCACCTCTGTGTTTTGAAAAACACAGGGAAATATCTGTAAATAACTTGGTGCCTCAAAGAGAAGCCTGCTCTCTGGAGTGTATGAGGCAGGGTAGGGGTGGGAGGTCAGTGGGCGTGTGCTTCTGCTTAGGCCTCTGCTTCCGCCTCTCCTGTGGTTTTTCTTTGAAGCTCAGTGCAGCTGTTACAGAAAGGCCGGGCTGGGCCCTGCCCAGATCACTCTGCTCAGAGGCAGAGGCTGCATTTCAAGCTACAAAGAGGAAACCAGTGGGGTGGGCAGGACTTCCTGACTCTAGTGTGTGGGTCCGTCCCTGGCCTGACACCCCAGGAACCTGCCAGGAGGCCCTGCGTCCTAAGGAAAGACCTGCTGTCCATGCCGGGAGGACCACCGCCTTGGCCCACCATCTAAGAGCTCTGTTCCAGCCACAGTAGGGGCAACGTTCAGGAGCTACAGGGACTCCCCCGGTCCAGTGAAGCATTTTGAATTTTAGAAGCAAAGGCACCAATTAACAGAGCATAGAGGGGAAAGGGCCAGAATCCACCCCAGCCAGTCACTCTGCTTACGTAAAGTTGAGCAGTTTTGATAGAGTAGGGAAGGAGCTGCGGTGCCTTTGCCTTGCCAGCTGTGAGCACGAGTATATACAGTATGACGGGCTGGGGAGGAAtggggcgcggcctgtactcgcttgctagggctgcctgaacaatgtaccacagactgggcggcttaaacccagaaatttattttctcacagttctagagtacaatctcatcctgaggtactagggactaggacatcaacatataaatttgagggatacaatccaatatataacaACATCCCCAGACCTAAAGCCTCACTTCCAGCTGTGGGTGAGGATGGAAAAAATTGCGGTAGAGGTCACCAAGCCACAGGGAAGGAAATGGAACTTGAAGTCTCTGAAGACCCAGCCTTTTGCTCCCTGCCTGGCCGCTTCCCGCACTCCTGCCCTGGGGCCACTCCTAGGAAGAGGCACCCTGCTGTCTGCACAGCCGTTGTTGCTGCCTGGCTCTCCTACTCTTCCGCTCTGCCTTGAGCCCAGGCACAGCTTCAGTCACCTTCTGGGTAGATAAACTCATATCACCTCTCCTGCCAACACAGAGTACAATGCGATGGACTCCACCTGAGTTTTCCGGCCATTCTGAGCTGCCTTTGGTATTCTCAGTCTTTAGGGCTCTGCCCCGAACTTGCCTGATCTTTCCGTTCTCCTCTGGGTAGTCTTGTCATCCTGGAGCTTTTACTCTCCAGCCACTAGTCCATTTAGGGGGCCAGGGCTGCCCAGCCAAGGCGAAGGGCTGAGGCATGGCGGGGCCCCTTGTCCGTCCTGACCCACCAACTCCCTGTCACCCTTCTATTCTGAGATCACTGGGCCAGCAGGAAGAGGCTGCGCTTCGGACAGGCACTCTCCCAGTTATCCTGGGGGCTGCCTCTGCCCGCAGCTCTGCCCCTGCCTGAGGGGTGGGCCTCAGAAGTCTCCTCTCTCCCCTGGAGAGTTTGTCACCAGCGCCCTTTCCCACGGGAGGCTGCTGCCCTGCTATCACGTCCTGGGAGGAGTTTTCCCCCAGCCCTGCTCCTATCTCTCTTCACTGTCCATTCCTCGTGGAGGCAGTGATTTCTCCCCTTATCATCTGGACAGGAGAGGATATGAGTTGAAAAGGAACCATGTTCCTTTTAGTTGAAACCTCTTTAAAGTTGAAACCTCACCATGACCAGATTCTGGAGTGTATTTTCAGCCAAGAGGCCTAGCTAAAGATACAAGCAGTTGTCAGACTGGAACCAGGCCTGCCCTCCATAAAAAGAGACTGACCAGTTGCTACCCCAGCTGGGAGCACACGCTTTCTAATGACAAAAACTGTGAATAAATTCAGAGCTGATGAACAATGTTTTTTGCCCCATCTTTCCAAATTCATTGCCAGTTTTTGTCAAAGTATATTTGTATGACTCTCATTTTTGTACAAAACACTGTGAATGTCTCAGTTCTTTTTCTCTTTGTGTTCCATGCACATCCGCATGTATTAGAAAGGTTGAATATTTGTAATTTTTAACAGGAACATTGTTTTATTGCCTTTATAGTCTATCATTTTCTCCAACTATTCTCTGAACTGTGATATTCAGATGATTTTTACGTTTTCACCTCATGTGAAAAGCAATGCTGTAGATGATTTTGTATAAGCTGCAGATTTCTTATTTCCTCCGCATATATgct
>1.1598.1
CACAGGTGCTGGATTGAGACAGGCTGTCACCGATGGGGAGCAACCAGAAAGGGAAGTGTGTCTTACACGCTGCCTCTCACTGCCTCGCAGTCCTGGCATCTTTCTAGGTATGACTGAGACCCACACATCAAGGCCTGCTGATGTAGTGTCTGGGCCTGGGCTCACTGCTGTGGTGGATTCCAAGAGCAAAGGAAGTACTCCTTCCGTAGAAAACTCACAGTCTAGCACCTGAGACCAGCAATTCCTTAGGGTGCAGTAAAGAAGGCGGGGCTTCTCCTAGGGAAGCCTGGGGCTCAAGTgggggggAAACAGTTTGTATGTGGAGAGTGCCAGTGGAGCTTCAGGGTGAGGATAGCTTTTGATTTGGGCCTTTAAAGGAGGTTTTGTGACTAC
>1.1599.1
GAGCAATAAAAATGACAAGAATGTGACACTGAAGGAGCATGTGTGATGCTATCAAAAGTCTCACCAGTTCTCTGTTAATCACATATTTGATCTGTTTTGCGAGAACATAGAGACCTATTCCCAGGCGTTGTTATTGGTGACTCCTAGTGGGGAATTCATGAAGCGAACGCAGGACCCTGTTCCCTGTTGGTGCTGCGGCCTGGGTGTTTAATGCTCTCTTCTCGAAACACTGTGGTTCGGTGATGCATCACTATAGTTGAGACTAGGACTTCACCCTGGGGATTAAAGAAATCCATTTGTGTTTTAGGTGGAACAGTCATCACCAGACCAGGAAGACTTTCTTTCATTCAGGTTCCGTTAATAGGTTGAAGGAAAACACTGTTTCTTCACAGCTACAAGGTTGAAGAAAAGAGTCAGAATCATTCTTCCAGTTCCTTTGTAGTCCAGCTTGAATTTTAAACTGTGTTCCTCCTTTCTCCAGAGAGGGAGCATGaaaaaaaCCTGACTGTTTTGAAGGAATATGCCAGTATTGAAAAGGCTGTGATGCTGTTTCAGCTGCACGTAGCATTAGGTAACCAACCAGCTATGACCACAAAAACCCCAGAGACGCAGGACTCCACTCTCTTCACTGAGGCCACCCTGAAAAGGATCCAGTTTGCCAGACCAGTTTTGACTTGTGACCAATTGACTAATCATTAACGTATGTTAGATAATGGAATAAAGGAGTGGATGGACAAATAGTTCGTCATCATCTTTTGATTAAGTACTCTTGGAGGTGTAAAATTTTAATGCAGTTGAATGAATGAGGACCTTCAGCTGCTAATGAAAGGAACTCAAACTGGCTGATACAAAACATCTATGTCTATGAATCTCTCTCTCCCCCTCCTCCTTCTCTATTTGCCTGTACAATGTTAATATACATTGACAATCCATGGACAGACCTGAATACAATCAATTAAGCAATGTCTCTGCTTTCTTCTGTTGACCATAGTCTCAAGTAGGCtcttcccagcctgcaaacccaatagaaagagcttattgtttcctaataactgtaggggaaaatcctacaaaggttttctgtagactccatggggatcacatatccatgtctgaaccgatcgttatgaacaaggagatgcagagatcagatcagccagccctcggtcacatgctctctcctgcagttaggggctaggtgagttagttctatcatcttcaaggaccgtgaatgggagtaacagggtgcctcaaggttaaatcagagtgctgttactaaaagaaatgatgctgggtaggcaacaacaaGAAACAAAACAGAGTCTGAGCAAAATTTAAGTGCTACTCAAATAAAACAGCATTTGTTTTCAGAAGCCACCACAGAAAATAGTCTCATTTTTCATGTGATGTTTGCTGTGTCCAGAGccagtctggagctccaatgggttaagtcagtgtctgtgttgttcattgtgccagtgcctcatgtgttataggcactcaataaatacttattaagt
>1.1607.1
caccctctcctccccccactgtatccaggagtctgctccctatgtctgtgtctcctttgctgccctgcaaaataggttcatcagtaccgtttttctagattccatatatatgcgttaatatacagtatttttctctttctgacttacttctctctgtataacgcaagctctaCTCTTAATCTTCATTCTAAGATTTTTGTTTTTATTACACCCCCTTGTCTTCATCCACCAAGGTGCAGGGCTCAGAAAGTTCAGAAGGATGAGAAAGCATTTCAACTTTAGTGGCCAAGGGAGAAACGCTGGACATTCTACCAGTGACGATTTGAGAGGTTTAAGAATTCCTTAAGGCTGATTTAAAGAAAGAAAGAAGAAAGAATGGTCTCCAGGGAGGCCCCCACCCTAGGCCCTGCAGTGCTTGCTGTATTTCAGAGCCACCCATTGTCAGAACGTGGGTTTTGTGTTTTGGACTTGCTGATGAATCGTTAAATCAAAGTATCAGAGCTGCTTTCAGCTGCCTCTTTCTCCCTTGATTGCACCAATGGAAATAGATTGAATCTTTCATTGGTTATTTTATGACCATGGAATTTTCAAATAAACCAGCAAATCGACATCATTATTTTAAGATCCTAGAAAATATGATTCAGGGTTTGTCACTTTTTTCCAAGGAAGAAACTGTTATAGATATTTTCTGCAAGGGTAAAGTTCTGTGACTTTTCCAGTTAGAAGCCGGCCAGCAACCTTTCACACAGCCCCTTTGAAAAGAAACAGTGTTCAGAATGTAGGAGTAAAAATAGATACTCTTGGCTTGCTCGCACCCTCATGGATGGCTTCCCTTGGTGTAATGGGTGCCTTTGAAAGCCTTGCCTCTGTTTTCCTTGGATCTTTGTTTAG
>1.1618.1
atgcttgtatccaGTCGAGAACCGTTTAGTCtccttgtctgttaccatttactcagtgtaattgaggataattttatatgaaatataaagttcagtttaaggtgtacaatttgaattttgacagatgtacacagtgtgtaactacacctacagtcatagtgtagaatatttctgttaccccagaaagtttaatcccctttcccctacctggcccccgctaatctgcctcctgtcactgtagttttgcccttgtactcactgaatgacttccactttccctcttcagcccctggcaaccactactgtactctctgtctctgtgagcttgactgtcttagacacctcacataaagggcatGGGCCTGGaagaaggaaatcctgccgtatgtgacagtagggatgaacctggaggacgtgaggctaagtgaactcagccagttacagggggacaagtcagctttcttttGCACCTGATGCTTTAAATGCTGATGCAGATTTTATAATTTCACTTCCATTGTGATCCTTGAAGAATTGGAGAGGCTGGAGATAGTggcaaatggcagacaaacctaagttaaaagtgcattgtggggcttccctggctgctccgtggtaaagaattcactgccagtgcaggggacacaggttcgatccctgactcgggaggatcccacatgccgtggagcagctaagcccacaagctacagctattgagccggcgctctagagccaggagctgcagctccggaagcccacgcaccccagagcccctgctccgcaacaggagcagcccccacagtgagcagcccccacactgagcagcccccacactgcatccagagagcagcccccgcactgagcagcccccacactgagcagcccccacactgcatccagagagcagcccccacactgagcagcccccacactgagcagcccccacactgagcagcccccacactgcatccagagagcagcccccgttcgctgcaactgggaaaaagcccacagagcaacaaagacccagcacaaccgaaaataaaaataaataaaaattattttaaaaGTGCATTGTGTGTGTTTGTGTGCACATTTTCACTTGCATGTCTTGTGCCCTAGCTTCAGCAAGTAGTGTCAGGAATGAGTGAGAATGAAGAATAAAAGAGCATGTATTAGCAAGTGGAAATGTTGTGCGTAGAGCACACATTTATGTATTTGATCATTAAAAATATATTCCACAGACATTGCTGTGGATTATGTTACTATTATCTATTTggcatagaaaactgtgctgtaacttacccaaagctttttagcttaaaggtagaacttgttttgtcttgggtctgtctggttccaaagcccgtactttttacTCTTAGTGACTTACATTTTATTCCGTGATTATTCTCTACTCCATTAAAGTGCATAGTACAGTTTATGCACAGTGCCTTTAGTGCAAGTTCTGTCTAGTACTTCAGAAAATAAGGGCAGACTGTCTTATAGGCATGTTCAGTTACTGCCACACTTTCATACTACTTTAACGGTTTATTGTTAATTTATTCCTATTTAATTCCCAGAATAATTTGCAGGAAGAGTGTTATCAAAGTAATAAATATGCAACAAATGGGAATGTTAAATAAGAAGGAATAGGAACCGCAGGTAGAAAGGAGATCTTGTACTTAGAATCTAGGACAAGATGGATACTCTTATTAATTGTTTATTaacctgactctgagtttccctgtagtcaaagc
>1.1624.1
ATAATTAAATTTGTTTATATAGCTTTGACAACTCGAGAGCATCCCTAAAAATTCTAGCATTAAGGACATTTTAAAATTGCATGAGATTCAGAGCCTATTAGCAAAATTGTTAATTTAAAGCCCTGATGTAAATTGCAAATTTTAGAATTTATTTTTAACTCTTATTTATCACATGCTGTAATGTATGTATATAAGTTTCTGTGGCTTAAAGCAATGTCATTACTTGAGTTTGTATGGTGTGAATAATTATTTGATTGTTATACCATATGTGCCCATtaaaattctttttaattgcaaaatatttcaaatatacataacaataataataatataaatgcccttgtactcttcataaactattttgccacatttgcttctgatttttaaagaaataaaatgttacTCTTTTGTACTCTTCCCTGAGACCATCTCCTCCTTCCCTCACTGGAGTTCGCCCACCCTCCTGAAGTTGGTATGACTCCTTCCTGCTTAAGATTTTATATTTTACCACATGTTTGTGTCCATAAATAATACAGCAGTTTTTC
>1.1633.1
CATCACTTCTTTCAAATACCACTTTTAAGCCTACATTAGCATACAAGAAACAAAAACATATTTATTCATTTCTTAAATCACATTCAAACTTTTAAATATCTTGTAACTATAAATATCAGACAGTAGTTATGTCTGTTCACTGGAAAGTAGAGATTTCACAGCATTTCAATTACTTTAAATTGGggtttccaaactttatatgcattataatcacccaggagtgcttgccaaaaATCCATTTTCTCAGAATGTAATCTACAAATTCAGGTACAGTTGTTCCAAATAGGTAAACGtttttttAACCACCTCCCACTAGGAAGTTCTAGAATAAATGGCCCTTGGACCACACTAGTCTAAATAAACCATGCC
>1.1635.1
AAATAATTTATAAATTAAAAATGACTGTCCTGATCTTAACATGGAGGTAGCTTCTACATTACAATAAGAGGTTCAAATGTAACTTTTGTAAAACAGTTTACCAGTTAACTAGCTACTGCCTATACTTAACTTTTAGCAAGCTAAAAAATACCTATAAAGTTAGCAAAGTAAAGTGGTTTTAAAATATAGGCAATGATTATAGAGACTAATGGGGGGTCAGACAGCTTAGAATAGCTTTAATGAATAAGTAGATCTCTTTAAGAAAAAATGTTTCCACCTAATATATTGCTATAAATTCACTCATTAGATGGTTCATATACACATTAGAATAACAtttttttAATTTAAATGTTGTTATGGGCTCAGAAACAGAATAAATAGCTCTATGGATAAAAAATTAATAGAAGCACACAGATGTTAGTCAGGGCTGGAAACTTTCAGGAGAGAAGCAGGCAAGGATGTCTGGGAATTTCTTTTACCGAAATTCTGCATGCATTGTGGAGGTTACAGGACTGGAGTCTGAAACCACTCACTGCTTAAACCTGCAGGTGCTGATGGGGTTGAAGTAAGCTTACCCACCTTTCAAAGAGGCTGAAATAGTTGCAATAAAATAACATGACAGAGCCATTGAAAATAGTTCAGAATAAATGTTTCTTAGAGTCTCAATAATATaaaggaagaaggccattaaaaattttggaagagc
>1.1638.1
gtggctaaaggtaaagaatctgccagcagtgcagaagacttggtttcaatccctgggttgggaagcgccttggagtggggaatgtctacccactccagtattcttgcctggagaatcccagtggacagagaagcctggtgggacacaggactcacagagttggacacgattgagcgactaatgcagcacacttagtccgtgtgcagggcatggcttttcacttggactttaaagaaaaggcaacataaccaattctttcaaacaaaaatatagattGGGTAGGACCTCAAtttataaaagaggtttaaaaattttttgctttcattgaaaacttaaaaacttttttttAAATTTGGCCTCCTTTCAAATActgaaaaacctctaaggaactctagggttcctgagagcacagtttgaaaaccaGTTGTCTAAGGGGGCCAGTGTGTGGCTTCTCTGTGAAAGGGGCTTGCTAATCTTTTACAGATCTAGAAGCAGAAGACAGGTTTGGCTTGGAGTCAGGGCCAAGACACGATCTGAGCTTAGAAACCTGCTTTGTTTTTTAGGAAAACAACCAGCCTGTGTTCTGGATACAGTGTCTGCTTTGTAAGTTACCTAAAGCTTAGACACAGGGAAGTGATCAGCACAGATTTCTACAATAATGTTGC
>1.1645.1
ccctcacttcacactatactacaaagctacatttatcaaaacagtatggctatggcacaaaaaacaaatccaactcctagagtagtggaaatgaaaataaaagtaagcttatagaacctagtttaacataaaaacttacacagcaaagaaaaccacaaacaaaaccaacagacaatctacagaatggaaaaaaaaaagtatttgcaaatgatgtgactgacatggaattaattttcaaaatatacaaacaactcatacagctcaattgtttaaaaaaaatagcaaaagatCTGgccatcttgatttgcagtgccatgcacagtgctttggcatatgccctaattgcatgggctggcctcagcttttcacacttgtaactctggtatgagtgcagggtcaggttgctgcattcagcattatatgagcaagtgaaactagacgaagcac
>1.1650.1
GTTCTTGACACTTGTGTTCTTTCCAGATGCCCCTTCACGTGGCTGACGCACAATGAGGGTGGGTTCTGTTTTGGTTTGGTTTCATAGTGGTTTAGTGTTCCGTGGGTGCAGACTGGGGAGAAAAGCATTTTGCTGTTCTAACAAAGCCCTTTGTATCCGACGTCCAACTAGAGAAATATTTTTATGAAAAGCAACTTTTGATTACTCTGGAAAAGTTAGAGAGATGCTCTGAACAGAATAGGGTGGGGTGGTGCTTGGAGGCACTTTCAGGATCATGAGTTTGATTTGGCGAATTGTTCAAGATGCATTTCCTTAAGTGGCAGTTTTGTGAGGGGACTGACAGAGGGGAAAATGAGCAAACTCATTCTGTAATATTTAGATTGACGCAGTAATCAGGATTGACACAATATTACTCCAGGAGGGTCACTAAGACTTGAGAAGGTAAAAATCGAGAGTGTCAGATGACGAAGCAGGCCAATGGCATGGAACTGAGGATTATATCCAGAGGTTGGAATG
>1.1651.1
tagaaccgtaaggtttatatttgagccatagctctccacgcagattgttagcagattgcttaacctaagtctccgttttctgacctggaggaagcagctacccattccagcattctgacctggagaattccatggactgtataatctatggggttgcaaagaatcagacacaactgagccacttccacttcactTCAAAATGAGGATACGATCTACATCACAGGAATATTCCACAAGTATTGATAAATGAGGCAGTAAAATTTCTTGTCACAAGTATAACATTCTAGAAAGAGAATGTGACAGTGTTGTTAATTCTGTATTTTTCAAAAGAAATAAGTTTACAGATGACCACTCTTTACTCAGTAGAACACTCTTCTAAATTAGAACTTTTTCTTCAACAGATGATGCATTTTTCttgttgttgttgttgttTCTCCTCCACTTTAAGAATGTTCATAAACTCGGGTCATACTTTTGAATGCCTTTCAAATTTGAACTGGTTAGCATCTGCCACCTACTGACCCAGTTCTCTCCATTCCTCTAATCCGGCCCTCTGCAATACGCAGTTGCTTGTTTTTGCTGGGTGATTAAACTGGCCTCAATTTGATTTTTCCAAGGATCTGGATTAATATAGGGTTAGAAACAGCAGCTTCTAAATGCGTCTAACCTATAAAGCAAGGTGCATAGCAGTCAGTAATAATTTTTCCCTCTAGAGAACAATTAGTAAAACCCCACATGGACTTGCTTTTTCTTTCATTGTCTAGCATTTATAGTTTTAAAAGTGATTTCTGTTCACACATTCAGGTTAAAAAACAttttttttAGTAAGTGTGAGTTTGTGAAGTGACTCACCACACATGTAGGTACTTCAAAATGCATGCCTTTAACTACTATTTGAATTTTTATAGATTTGTACTTTTGCTGACTGCAAGAAAATAAAAGGCCTAGTGCCAGTTCTTACTGGGTCAAGATTTTATTTTAAAGTATCAACATTTCCTCAGCTTTTTTGATACTTAAAAAATCATACAGATTTTCCTGCAAAAAGTTTTAAAAGGCTTTATTCCAGTAAGGAAAATTCAGGATGCTTATGCTATGGTAGTAACAAAAACGATAtacagtcactcttcaaaaagacaggagttgtggtgctaaccgcctaccttcattcatttgaaaatttgaatatgacttttgattcccccccaaacttaactactaatagcccacagttgatcagaaaccttactgccaagatagctaattaacatatattttgtacattataagcattataaactatattcttacaataaaataagctaggggaagaacatgttattaaaaaaatcttgaggaagagaagtgcataaatctgtgctatattcatccatatggtatgtttatatcatttcttaagttgaattatctgtctgcatcagtattgtcttgtatgacgtaaaacgctatagacgttatgtgcattaacactagacatcaggcatgaaaagataatgagaaaaattcatatttatttacaggtataacaattcaggtattgataacaaagatcagtatgattgctttatggtatcttcgtgtaatcaatacagttattttgcagtagcccagcgtatacactaatgaatgaatcattgtaaaatctttatggcatTCTCAACTAGATTTATGTTTGTGggcatactatatagtaatataattctctgaaagcaaagttgtaagaagtgcgaaaactaacacatcatcaattttattttaaatatccctcaccttatgcctatcctgatactaggagagactggtatcattttatgcattcatgacatacttttttcttatttttttgacatttctagtctatgtacccttacctgttgtctgaagctgtttcaaattataaaatctccaaacattttccaatatatttact
>1.1653.1
CACATATTCACTTATCTTTTTCCTCAACCTAACTTTTATTTATAAATATTCAAAGTTATTTTACTCAGGGATAATTATGTATTGATATCTGTTTGATAGTCTGAAATATGCTCTTATATTTGTTGGAATATAGTTGATGTTAAATCCTAATTCTTGATTTTTAGTTTGTAAAAATGAAAATTCTAATGATTCATATTCTTGTGACCATCAAGATATAATTATGTCTTGTTTGTTGCTCTTAATTTGTCACCACCCTTGTTTTGTGCTAAGCTCCAACCACTTTTGACAGTTGGTAAATAAATTGTTATAGCCAGATGGTAAACATACATAGCCAATAAATTGTCCTTGAAAAAATGGCCAAATTTAGGTCTTTGTTCCAGATAGCAGATAGATTATTTAGAATACACAGTGAACAACTTTCAAAGCAATTAAATTTGAATTATTAGTGATTATCTCTGTCATTTATATATGTTTTTAAATATTTAAGATTTTAAAAATGAATATGTTAAGTGTATTGTTTCTATAATATGTCCTGTTGAACAGTTTTTCCTTTTGAATGAGAAACTCATGGCCAAATAAGTTTGGGAGAAGTTTAATCATATTATAAAATACCTATTCACTAGGCCTTCCATTAGCCCATGGACTATCAGTCTCCAATAGGAAGATCTTGAATATATCTAGTATTTGACAGAATAGATTGAAAACTCTGAACTAATATATTAATGTTTCATAAGGTTTTACCATGGTTTGTCTGTAATACAACTCCACTTTGAAACTAGTTATATTTTTAAGTATAGTAATGTCCTGAATAAGAAGTCAAAGAGGATGATTAGGAAAAAAGGAAAAGTATTTAATTAATAATATTGTAAACCATATGAAACATGAGTGTTTATAAAGCTTCTTAATGTCTTAGACCAAGATTTCCCCCTTTATTGTATTTTAAAGGGCCCCATGTATTTTCTGTGCTCTGTTCATCTTAGTGTGTAACGTATATAACTAATTTTGATAAATATTGATTaaaaaaaCTTAATATCTTGGGTAGAAGTGGATTATTAGCCATAACTCAGTTTAGCTTAAAACACTTGAATATACTCATTTTCTAAATGGAGTTTTATTGTTATATCTCATGATTTCTCATTGGGAATGGTGCTTTTTTGTACATTAtttttttCCAAGTTTGGTTAAATTGTTGATGACTATTTCAACAGATGTCTAAAGTGTTAAAAACTTTTTTGTCATATATAGTATCTATATGAAGAAACAAAAATGTGGGCCAGTAATTTAGCTGCTTCTAACAGTTCGGGTTACCAGATTGGAAGTGAGGCTAATTGTCAACATGGGAAATCTTCTCTGAActttataaagctttatataactttatatagcttCTTAAAGTAAGTTTTTAAAGAAATACTGCTTTTAAAAAGTATTTAAACTTCTACACAAAGGTTTCCCTTTGTGCTTGCTGTTGGTGAAATCAAGATCAGTCCAGAATCTGGGTGAGTCATTGGGGTTTATTGAATTTCTTGGCCATAAACTAACTTGGCTATCTCACTTATGCTTCCCTGGTTTCGTGGATGCCCTGGGCAAGAAAATTTGGATGTTCTGCATTGTTAGTTCCCAAGGTAGCTTCCACCCAATCGTTAGTTTCCTTTCCCATGACCAGCATTTGGGTTCAGAGTTCTTTCTCTTCTGGAGCTCTTGTGCTGCTAAGCCTCCATGCTGATGTCTTTGTTGCAGTCTCTCACAGGTGCTAGTTCTTTCCAAAACTCCACTCTGCTGTGTTACTTCTTTGGTCAAAATAATTCAGTTATGCCAGGAGCAAAATGACC
>1.1656.1
CTGGGTTCCACTTTAAGAATTTATTTTCCAGTCTGTTGATACATAGAGTTGGAATACCAGCATCTCCCTTAAGATTTTATTACTGCTTATCTATTTCCCACCTTAGCTTCCTAGCATGGACACATACCCTCTTCTAACGAATAGCCGTAGTACCTAGTTTGTATATTAGGCAAAGGCAGTCTCTTTAAGGTTGCCTTTCTTTCATCCATTCATTCTCAAGGCCTTGAACCTTGCTCAAGGCTCATCATTCAGGGTCTGGACAGTCCTAGTCTGACTCAGAGTTGGGCATTGATACTTGCATGATTCAGTATTAATAACACACCCCATCCCATCCACATCCACATTTCCCAACATAGAGAATATGAATATGGTCTTGATGTCAGTCTCAGGAGCCTTTGTAGTTCTGAATGTCCGTAGCAGCATGAATAAATCAGGTATAATTAAAGACTTAGGAGTTAAAAGAAGGAAAGAAGAAAGTAAACCATTTGAGAGGTTGGGAAGGGTAGAGAAAGGCAAGAAGAAAGAAGGGATAAAGGaaaaaaaaTACATATTTAAGAACTGGAGCAGGTCTTGATTATGCCCTTGGCTAGCAGCACTACAGTCGCGAGTTGAGCCCAGTTGATGGGTTCTGACTCTGAGGTCTTAGGAAGCAGTCTTGAATCTAATAGGCCAGATGTGTTGTCTTAGCAAAATTACAAAATGGAAGAAGTCAGAAAGATGGACAAGGAAATTGGGTCATCTGTGTCTTTCATGATTCCTTTTTTCCTTGATTGAAGGAAGCTCAATATTTTGTTTTACTTTTCATGAGaaaaaaaTGAGTGTTCATTTCCTTTCTAATGGTCTAAAGGAATTGTTCTCTTTTTGAATACGAAAAATTGGCTTTAACATCAGAACATTTCAGTCTCCTCTGCCCTGCGCACCATGTAGAATATATATATTCATATAGATTCAATAACTTTAGAGTCAGTTAAACTGCTTGGCTAATATGAGAATAAAGGTTTATCTACTTGTAAATTCAGTAGAGTAGG
>1.166.1
atgtggagtcttaaccactggaccaccatggaagtcccctagtcagtagtcctttagaaattttaataatattctttatgttagaaataaatatatttaccatctttagtgctcttcattccttcccacagatccagaattcaactaggaattatcaagtacttcatttaatattttttgtactatgagtctgtgtgtgtgctaagtcacttcagttgtgtccaactctttgcattgataacaaatattttgtttttgtctttattttgctgtcacgtttagaggatatttttattgaaaataaaattatttattttttcattcagcacatcaaagatgtcattccattgtcttttggcttccactggtaatgatgagaagtcaattttgattcttcttgttgttttgctgcatataagatgtttcttgcttgactgcttttaatttttttctctttctttaattttcagcagtcaactaaggtgtgccttggtgggatcttcgttgtatttatccaacttatggttcactgaacttcctgggtctgtgggtttatgtctttcatagattttagatatttttcagccatatcaccttaaattattcgtctatattatcctctttgtcttcctcttctgggattttaattacatgtgttgatatttcagactagtttgatattgtttcacaggtgcatgatgctctgttttgttttcagcttccccccgctctgtttcatattggattatttctattgatctgtctcttaaagttcactgaccttttcttgtgttgtgtctaatatgatgttaaacccatcaagtgaattctttatttcagatatggtattttttcagttctggaattttcattgtgtttcttttaatagtttacatttctctgttaattccctttcctttcacccattttgtccatcttatcactgaattcactagtcagtttataattccagcacttgggtcatctgtagatctgcttcaaatgatgttttttttgctaagtttttgttttttagaagaggttttactttttaatttttattgaagtatagttgatttacagaattattttaatctcaggtagatagcatagtggttcagtatttttatagattataagttataacataactccattaaaagttattaaaaaataatggctataattccctgtgctattcaagtgactttgtgtgtttgacACTGTGCTTAAGAACAACAGATACTGAAcgggcgggggcggggtggcgtggctggcgtggctggcagggccggcggAC
>1.1660.1
aaccagaaaacttattttcccttgaagtgttttttctttatatttctaatctatgtcagcctcagaaagtatcagacaaagtcacattttcaagaagcaaaggtgcagtaagttacaacaaagaaagaaccaattagctcaaaagtctgatgtggtcagtttcaaggctacacttgtttttccttacattctaactatgttaaggaatgtgctcccaggtgcacagtggataagagatatgggaacttagcaacaagtattggcccaataatgaaatcctacaccagcactactctaataacttttaactctttgaaaggctttctgttttaggcttcatgagcctctcacagttggggggctgtaaacaatcacatgcgtagttgtaaaagttcgggtaaggcaggttagagagccatcagaggggtttgagctgaaacactcctttcaaatgcagaagactgaagccctaagttaactttttccagagagtgtcagaagagtggaaaagcacagtacaataaaatcaggctgactctggttttggggggtagatgttcaggaaaactcagggggaacccctgaagccagatcacgcctttgcgttttgtcgggcttccttcctcatgacctttgccatgggcaggattcctcacgctggctcccggcaaCTTTGATGTTTGGAGTTAGGAGGCCTGAGAATGACAAGGCTGGATCTGCATGAGAATCACTGTGGCAAACCAGGGTGGATTTGGAAAGAACATAAGAAGAGACTATTTTGTCTCCTTGAATGAAATGTAAAGAAATGAAAGGTATTTAGTTAGATAAATAGCAATTTAATGTAATCTAATTGACCTGAAGTTAAAGTGGGTTTGAATTTTTCCAGGTTATGTGGCTTTGTGGTAGCCAGAGTTCAGACGTGACAAAGGAAGACCAAGAGATAGCTACATAGTTGGCCAGCTCAGAAAGGAAACTAAAAGCCAAAAATAAGCAGAATATGCAAATTCTTAGGATAGTTTTAATGCAAGTTATTTCCCAATACTTTTTAAGACCAGGTTTTAAACGTATGTTTATGGATACAGTGTATGATTAAATGGGATTTTTTACGGTTAAAATTAAATGAGCAGTAAAAAATTTTATAGAGTAACTCTCAGGATTAAATCTCTATAATTTTACTCATCTCTAACCATAAGGAGGGAGTGTAGATATAAACTTTCCAGTAGACTTAAACCTTCCAGTTAAGAGATGTATTGCAAAAAGATTAAAAGGCAGATTAACTTGCAGAAATGCATTTAAATTGTTCAGTGAGCATATGGAAAGTTATTTGCATTGGTTAATGGAACATCACAAAAAATGAAGTTCTTTCTTTTTCATCTCACTGGTATTTAAAAGCAAATAAAACCAATTTGATTGCATTAAAATTCTGAAAGTTGGGTTTGGCAGAAATACCTCAAAGAGGAATGAGAAGATATCCCCCCACATCTCTGCCTGAATTCCAAAGACATGTGAAAATAAAGGACTGGCAGATGGAAGTCAAAACATAGCAATTTTTATTAATAAAGCTTGTGGGAGAAATATGAAGTGGCATAATAGATTCAAATGGTCTCCAATTATTGAAGTCCAACATTCAAAATTTTTACTGAGGATTGTGCTGATATAATCTATGATATGAGAAATAGACAGTTAATACATCTTGAGGCCAACTCACAGCTAAGAAGAAAAAGTGAAAAAGCAGCGCTTCTTTGTTTCCATTTTAAAATGATATGAAttttttttttCTGTATCCCAGCAGTTGCATACGAGATGTCTCACACTGAAATGTCTttcctgttatccatggtagtgtaataaattgccccc
>1.1664.1
TAAAATGAACAAAAGCTGCAAAGGTAGATACTTTAAAGACAGAGCTATTAACGTACAAATATGTCAACCAAATATTCCAGTTATTCCAACTGATACATTCTTGTTCAAAGTATATAATCTCATCAGACCCTACATTATAAATTTTTGGATATTCAAGCTTCTTAAATGAAGCTACTAAGGAAGTGAGACTTTTCTTCGTGGGCAGCATCCAGACTTTATTAAATTAGGATTTCCAGGTCATGATAAATCAGATATCAAAAATAATGTCCCAATTTTATTAGTTTATTTATCATAGGCATTTACTACTATGCAATTGATAGTCATCAATCCATTTCAATCAAATCAGGTTTTTGTTTTGTTACGTAGCCTATATTAGGCTATGGATTTTACATTTAAATAACATAAACAGCTTGATCAGATTTTAATGTCTTTTAAGGTCAACTAAAGAAAAAACCATTTTCCATGCTTCCTGATACTAAAATATAATACTTGAGTTCTATTTCAGTTCAGTCATGTAATAAAAATGCCTGTTTGGAGACTAGTTCATATGGGCAGTGAAGTTATTTTGAAATATTTTTGCTTTGTATGTTTTCCAGAAGTTTAAAATCACAGCTTAACATTTTATCACAtttttaactttttgtttttttATAAGTTGTAACTATTGACGTAAATCCATGTCTGCAGATTGTTTTCATTCATTCTGTAGTTCATACCAAAATATTTTAAACATATTCCACTTGTTAtttttttgtctttaatttgaggttttatttctacttttgttttgCTAAGGGAAAACTTTCTGAAAGACTGAGATCAAATTGGTTTATACATCAAGAGATTGTTTTGTAAAATTCTATTGGACCACATTGTTCTGTTTCTAACCTCTTATCAAATAATTGCTATTGAAAGAATATGTGCATTTTCTTATGTATGCCTTATAAAACTTACATCATTTTGCTTTTATGAGGTGTGTAAACTTCCAACAGTTTTAATGTGGGATTTAGAAGACAAGAAAGCTTTCTTCTTATTCCTCAAAATCTTCTCttttttttCCCTCTACCTTCTATTTTAAGGATGTGTTTATCTTACATGGACCAGGTTTCAATCCTTCATTGTCAAATAAAAATTTCCATTGAAATATTAAATACTAGCTTTCTGCTATGTTTCAGTAAGGTCAAAAGAATAGCAAATCTGAAATTTTGCTGCTCAGATATTATGGAGAAGATAGAAAAGGAGACCCTTCGTGGACAAGGACACTGGTACTTTGGGCTTTAGCCATAttttttttttCCTTTTAAACCACCAATTATATAATGAAAAGATAACTTATAACATCAAACTTGTGATTCTCTTCAAATCGCACTTGAAAGTACAGCCGTACTCCTTTCATATTTGGTTCAAACTGTAGTATGGGTGGAAAAACCTAAAAGAATGGTAGTGTTTATTTTTTAATTTATTTGGTACTGTAAAACACCTTTTGAGAATGACTAAATGCTGCATATGCATTTTGGAATTGTTAATATGTGAAAGGTATTACAGATTCAGCAAGAAAGGAAATTTGTGCTTCCTTGTTGAACATTAAATTATTTTACTTTGCATTTTATAAGAGTACAAATTAAAACTGAGCCATTGAACTGCAATAAATCAACAATAGTGTCTCATTTCAAGAAATTTTTTGTACTGTACATAGATTTGTTCAATAAAACATTGTCCTTGTTGG
>1.1666.1
TATGGATAGTGGCGAATTAATTTTTATATGTTATAAAGTTGGAAGTTCAGAAAGGAGGTGAGGAGTAGGGAAAGGAGGCAGGGAGATAGAAGTATTTCACCAGGGTTAATTATTTGTAAAAGAAGTTAAAAGGGGGAGACAGGCTAAAGGTTTGCTGCTTTTTCTTCCTCTTCAATCTTCCCTTCTGATCTAGTATAAAAAGGAAGGATGGCTGCAGAATTCACTGAGAATGAAAATGAAGATAGGATGTACAACTATCTTATTGTTCTGATAAATATATTTTGTCACGTATCCTATGATAGTAGTGTTTACTCTTATTTACGTTGTCTTTATCCCTGTATATTGCTATTACTGTCTTTTTACAGTAATATTTAGATGTTTATGAAACAGAGTATGTAAATGACTTACTAGCTATTTTCCCAGGATACTTAATGTTTGAAACTATGATATGTTCTTTTATATCTGAATATCACTTATTTTAATTTTAAATGTCAGAAGTTTAAAATTAATTTGTAGATCTTAATCATAAATTAAGGGTGAGAGAAAGTAtgtgtgtgtgcgtatgtgtgtgtgtttctatatctgtcggtgtatctgtgtctttgtTTTCATTTTCTACTGATGTTCAGAGTTTGCATTGGTCCTGCTTTAGTCACTCCCAGCAGCTATGCTTCCTCAGTGGCAGAGCTTCCTGAACCACCTCTCCATTCACTCAGAGCTTAATGTGGCAGGTGGCTCGCATGCCCCACCTGTATGTTCTCCATCCCTCTTCCCCTATCACTGCCTCCTTCCACACAGGTATTCATCTGGAAAGGTGGATGATATTTCTTCCTTGGGGCTGCTGCTGAGGAGGGAGGCAGCTCCACAGGTAAGAAGATGATTGTATAGTTTTTGGTTGCTTTATTTTTGCAAAATAGTTGCCAATATGAGATATTTAGTTTTAAGTTACTTAAGAAATGAAATAAATGGAAATAAATTATCCTTTTTATCAAGCAAGTTTTCTTCCCCCCAAAACTTCTCCTTTAAAATGTTACCTGACAtttttttCCTTTGATTTTTATCACGGATAATGAAAATGGTGAGATGTTGGTTCCAgaatacacaatgaaacaatagtaacagagttatatataaacatttagtataagagaaaggtagcatttcaaatctgggagaaaaaagatattgaaacaactgaagagtcatttggaaaaaaagcaaacttattgaacactgtatactaaattaaattttaaaagatttaaacatagaaaaaagaagccttaaaaacactTTGGTATAATACAGTTAGACATTTGTAAACTTGGAGGAGGAGAAACTTTCAAAGCAGGACAGTGAGGCCACAAATCACAGAGTGAAAAATCATAAAATGGGAAAAATAAAGTAGATCTTATTATATTCAGTTTTTAAAAAGATGTTCTACAAAGTTAAGGACaaaaaaaaacaaaccaaactaatggtaatgaaaaatatttgagaaacatgggac
>1.1667.1
ACGATTAAGCATGTCTAAGGCAGTTTAATACAATTATTTACTTAAAAAATTTTTGTTTTGAGCATCATATAGAGTTTTTTGGAGTTTTGTACATGGAGCTTACCTAGCACACTGAGTAGAAAGCATTCTGTTTCAGATACAAAATTCATAATAAATTTGATAGGTGACTGAAGTGTAAGGAAAAGTAACACAGGAAGTCAGAATGTAACTTTTCTATTGGCATTAGAGAAAAAACTGGCTTGTATATCTTCTTGGTTCCTTTTTGTAAAATTTACATTAGTTCATTTTTTAAAACCTAAACTCATACTTTTGCATTTTTACTCTTCATCTTGTTTGGGAATACATGTATCTTTAAAATTTTTGTATCCTACCAGTGATTAGTGTACAATAATTACTGAATTCACTTAATAAAAATAAAATCATTTTTAAGATTTTGAAATTAAACATATGGTAAAATAGAATGTTTTATATATCTCAAAAATTAATTTGTATTCTTAACGCATTCTGAAAATATTTTTAGTTTTGTAAGTCCACGTGGCTTTTAACAAATGCCTATTTTGTTATATGCTGCCTTTTCATTCTTAATCACTATGAATTATGACATTTTCACACAATAAAAATAGCTTGTATC
>1.1669.1
ttatgtgtctgaagcaaagtccaggagtgatatcccatcttgtgtatctgtggctgagagcaagtatgtcagcatttactgattaggctccatgagtaagaggaaatgtgaataaggtgtaggtgaagcagggactggtcaagcatgggatgtacagaggacaagaggatagctgtcttgggcagcctgaccatacagataggaagtattgctggtctggggttagtcctctcataggtttgaagctcagttggctgtaagctgatctagcatgacctcaggtagggtaaatagacttgctttcatgtgattctctcccttcaaaaggcatctcaggctggtccacatggtagaggcagggtatgaaaagactgagaggaagctgcagtgccccttggggtctaggtttggaatgatcacctcatcattttcaccgcagtctgttgaccaaagaaagtccaaggccagctcagaatcaaaggatggtgaaagaggctccacctccaagtagagttactgaaaaattacattgcaaagggttttgatatatacatgggaaagtaaagaactggagcacaGGCttttgtgaagtgcctgtgatttttttcatacttgcaagccgataagcttgtcactgtttcttggattctgccagaatacatgagactcctaagtcacagacaaaggacagtttattactcttggtgcagcaaacagcatgtgcttcttgttggtttgcattcttcttccaagtcaccaaatctcatgtaaataacacaggtgggcttctatggatgtctactcatatagtaagttatatcacaggggaggaaatattagttttaggaactctgtggcatttatagcagttagaagcaggttgtttgctacaaacacaactctgagaaatggcccaggtaaagaacttggagtcttagaattttttggc
>1.1693.1
gtttttcacttaacagtttcttgggagatcttttcattttagtacattcgttttaatggctgtatagtgatccatggtatagatataccacaatttatcacctgattgatgtatatttagaatgttttcaattttcttgtaataaaacaatgctgtagttaacatgtagttaatgtagttaacatttgtggacttatgcaaatatttctgtaaaatacactactggaagtaaaattgttggggtaagagttatagtgtatAGACtatagaatgtgggcatatagaatgtgggtatatagaatTGTTACTAGAGTCTGCCATATTACCCTTTAAAAAGGCTGTATCAACTTATACTTTACAACTGTGAGAATGATTGTTTTATACCATAAGCATTATTGGACATCACTAATTTTCTATCTTACAAGAATGGTGAATGGAAAGCAGTAGTCATTACTAGTGATGTTGCACATATGTTTTTGAGTGTGCGGTTAATTTGTAttttttttaaaataaagtgcttttctgtggtttgtgc
>1.1706.1
TAAGCTTCCAGATTTGCATAGTCTTTTAAAAGTGATGGCCAGCAGTTCATTTATTGCAATAATTAAGATGGATAGCAGCATGCCAGCTAGAATGACTACACTTGTGTTTGTTGTATAAATTATTTTCCTAGCATGAAAACCTCTTTTATGGCTTTTGCTTTGGTCATATCTTTTGTACACTAAACGATTAAACATAGTACATTTAGGAGAGGTATTTATAAAGAAGCTGGTAATATTTACCAATTTTTAATCACCATTATTCATGTCTGCAGTTTTCTTAACACTGAAGATTGCCTTTCACTTTGTTCCTTCTGCCAAGAGCAGCAAAAGAAAAGGGCCTCTAGCCTTCATAAGCCttttttttttttttAACTACCTTTACACTTCCTTTATTTTGTTCTCAGTCTCAGCCCTTTCCCTTGGGAATCTTAAGTGATTTGGGACAGTTTACCCAAAGTACACTGAAACACAGCATTAAATGTGAATTTCTTATAAGGTATAGTTGAAACTACCATAAGATACCGATAGCAATAAACTTTTATCAATTTTGAAAAATGCTACTTGAATTTGGTGGTCTTTTCCATATCAAAATGAATGCATCTTAGATTCTATAGGAATTATTCAGATAAAATTTGCATACTTGTCACCTTATTTCTGTATCTATTATAGTGCAAAATACATTTAGTTAATATTTGCTGACCTGATTATTTTTGTTTTATACATTTTAGCTTCAGAGGAAATTACATGTCTGTTGTTTCTCTGAAGCTTAAAATAGCTTGCTACATTTACAAGACTCATCTTCCATTTTAAATTTTATAAATTTGAAAAGATGAAATATAACACTGTGTAAAAGTATTAAAATGTTAACTTAGTTATTATTCATTTGCCaaaaaactagtt
>1.1710.1
ACACAAGTTTGGATATTTTATAAAGGGAATAATTAAATAAATGATCAATAACTTATTTCAAAGAACAAATAAGAATGGGGATAAAAGTTTCTTAGAGCAACTGAATTTCTCAAATGTTTTTGAGATTTGTGGTAAGAAATACTTTTTGTATTCTAATACACATATAAAACCTGGAACAAAAGTTTCCTGAAACAGTACTAAGAGCAGTGCTCTGATAATTTAATATTCCTATCTAACCTTTATAAACCTAATCTGTTCCAAACTATTTTATTaaaaaaaaTACAGAGTGCCATTCATGAAATTTATTTTATGACTTaaaaaaaTACCGGTATgcttgcaaaatatagaaatccccaggcctcatcttcatattctggttcagtgtacctaggggagggccttggaatccgcattttaactaatactgctggtgattctgaagcagctgTGAGGTCCCCTGATACTCTTGGAGGAATTCTCATTTAAGGGACTGATGGATAAAGATTGAATGGGCGTTAACGTACTTGAATGTGGAGTTAGAGTTTATTGACTACAGAGGTCTCTTCTGGAGCTTCAAGATTGTATGGCTGTTATTTCAGTCAGCATGTTTACAATACTCAGAGGACCCTTATCCCCCTCCATAGATGTTCCATTgtagcaggtatagaataagaagcagaggctttgcagctgaagagccctgggtttcactcttgatggctctctagtttataagctgagggactttgggcTTATATGGACACAGAATAAACTTCCATTATCATATGTGCAAAAGGGCATCTTCTATTTACCATGCAGCAGAATGAGAATTACACAAGACTATAAGGTCTAGAATGACCGTTATCCACAGACAATACTCAATAGGATATGTTTTTATAGTTATATCTCATCTCACACCAACTCCCACCAAGTTTGAAATGCACCAAGGCCGGGCATTTCAGTTTTTTGTTTCAACTCTAGTATGAAGCAGTGGTTCAATTTTTAACTGAATGTGAGGTGCTGGAGAAGCAAGTTAATAAGAAGGAAATAAGAATAACCAGAAGGG
>1.1711.1
GAATTTGTGATAGAATTATTTCTTACATGCCTTCATCCTGTACTGTCTTCCCTCATCAGTAACGCTGGCATAATGTCATGGAGCACCCTCATGTGTACTATTTCAGTTAGGACTGAATGTATTTACAGATAAATAAAGCAAGGTAGTTTGTAGTTCCCCTCTTAGTTTTGGAATTTTCTTATTCAATAGACTTCCTCTTTAAAAGGTAGTAAAAATTCTAGTTTTGTGGTCATAAAATAAACCTGTCATGCATTTTATTGAGCGTTGTTCGAGTTGGGGAGAACAGACTTCCCCTGAGAAACAGCTCTGGCATTAGCTCTCTCCTTTAGAGGCTGGCCAGACGAAGGCATCCTTCTTCAGCTGTGACACACAGTCAAGACAGGTACCCCCTAACTCCCTCTGCAGTGCAGTCTCATTTAGGGCATGTTTATTTAAAGCAGTTTCACATCTGCACAATTAATAAATTACTGTGCTCTAATTTGCATTTCTGATGTCTCGTAGTAAGGCACAGGAAGTTCCCCTTTGCCCTTACAAAAACAGTTTAGTCTGCTCAGGCTTCCTAGAGCTGAATAAAAATTTTCTCTgagggacttccctggtggtccagtggttaagatttcaccttccattgcggggggtgtgggttcgattcctagttgggaagctaagatcccacgtgctttgtggtcagtaagccaaagcattaaaaaaaaacaagcggtgttgtaacaaattcaataaagacttcaaaaaatggtccac
>1.1715.1
ATTTTAAAGAGGGAGGGTCTGCGGGCGTTTCTGTTGTGCTTTCTTGATGGTCCTTAGGAGGCTCTAGGAGACTTGGAACGGTCCTCAAGAGCCCCTGAGTCGGCGTCTGAGTCAGCTGGTAGCAGATAAAAAGATTAAAGAGAGAGGAAGGCGTGCAGTATTGAAGGCTACCATAGCCCACTGGTATCtttttaatttttctttttCAAATTGAAAGTTTTCACAGTTGTAAAGATATTCGATATCATCGGTTTCCCTTTACTTCAGGAGTTTTCCAAAGAGAATTTTCCTTATTTTTCTTAATCTTTCTCTCATTCGGGAATGCAGTATTTGATTTAACAGTATATTGCAAGATTTGAAGTATTATAATTCTCTGCTGTTACTCCAGGGATGAGAAAAGTTGTTGGTTGGGAGGGGAAGAAAAAAGGCAGAGGATAAGCAGAAAGGAGGCATAAGAAAGTGTTTGTTGTACCTCAGAAACAAAAATTCTAAACTCACATCCTGCTGTTTAATCAAGGCCATTACATGTTGTGTCAAGTTTTGGGGTGGCTTGTTAAAATAGCAAAGGAGATAATCTTGAGAGGAATTCCCTGCCCTGTAGCTCTAAGTGTGGCTAATGACAGAATGTTACTACTGTACTGTGCAGCTGTTGACCTGGAAAATACCAATACAAGGAAGGGGGCATAACTGACTGCTTTACAGGTCTCAAAAAGAAACTTTTGTGTATTAAGCAGTTTTCCTACCAGCTATATAAAAAATCAGGTAAGTGGTAGATGCTGGGGGTTTCCTGGGAGATGAAAACTTTTGGCAAGAGGTTGAAACTATGTTTGTGTTTATGTGATTTTTGATCTCTACTTTTATCTGTTACTAGAAAATACAGAGGCCCATTTTTTGACAGAGCTGAAGTCTGAAATTTATTTGTTGTATCTTTTTGTTAGAAAAATGGGCAGAAGAGCACTTCTCATTTTTATATCAGTCTAGACCTAACTTGTTTCTGAGATTTATAAAGGATCAGAATGAAAAATCAGAAAGGCAAATACCTTTACCTACTTACTGAAGAAAGTAAATACATAAAGTAACTGATTCATATAGAAAATAGCTCAAAGGGGGAGACCACTTTAAGAATAAATAGCATTGTTTGCCTATTGTAGGTCATTAACGGCGGCTTTTAATAAAAATGAGAGCAAAATTTGGATTTGATTCCACCCCACTGCCAAAAGCCCACTGCCAAATTGTTTTTCTTTTCCTTCTTAGAATGGTGTTTCTCCCTGATATATACCAACAGCAATCACTGCATGTGTGGGTAAGGCATATTGTGATATGTCTGTGTAACTTTCAGAGAACAAGATAGATGCATAGTCTTTTAGGACTGGAAGAAAAAAGTTAAAGCTCAGTCATATGCTTGAGTGTCTAAACACAGCACATATGCTTTGAGGTCCTTGATTAGCAAGTAACCTGTGGCTTTTTAAGATGACTCTCAAAACAGTGTCAGACTTTACAGGTAAATTGATTATAATCAAGGAGATGTTCACTTGAAGGCAGACTGCTTACATAAGATATTCTGACATGTTCAGAAAATTATGTATAACACTCAGAATGAAACCGTCAAACATTGTTTTCTGGCTGACAAGAAATTCCCCAACAACATATGTATTTTGATTGGGGACATTTGATGGGGATCGGGGGGAGAATCTCTCCCAGAACCTAACCATTTCCTACCCAAGTACAATGCTGATACATTTTGGCTTGAAACCAGTATAAAGAATTATTTCCCCCTTAATTATGTGAAGAATaaaaaaaaTGAGATTAAAATATAAACTGTCCACTAGTAACTGTCAC
>1.1719.1
ggttgggagggaggttcaagaaggagggatatatcacattgtagagcagaaaccaatgtaacagtaaagtaattatgaatatcttagaaaagcataaggaATCACTTTAATTCAAAAACAATGAAAGGGTAGTAATATTCTATTCATAAATAAagcataaattaccaataaaaattattcaaaaatatatgtgtgtgtgtgtgtgtgtgtgtgtgtgtgtgtgtgtgttctttaatctcCCTGTGGTGGTAATATACAGATAGCATTTTAGAAGCCAGAGAGTAAACAACCTTGATACTTCAGTTCTATAATTAGAAAAACTTACTTGGGAAACCAAGAAGAGTGAGCATTGTCAGATGGAAGTTACTCCACCTGTAGATGCGCTATGCTTCTATATCTGCTCCTTGCTGCCTCCACTTCCCAGTGACTCCTGACCCCAGAGACAGTTTGGTCATTCAGACTGTTTTGTTCAATTGGACAGCATTTCTTAGTTGGAAGCAGAATGGACAGTGTTATAAGACTGTTTATGGCTGCCTAGCCATCTTTCTTTTTTCCTAAGAAGAATGTGTTTGGAATGTGAAAGGCAAACTTAAGTATTGAAAGCTATTTTGTGCTCCCATCTGACTTGAAAGGCATCTGCTTCCTGATGTGGCCTTTCCTCTTGCTACATCCTGACTATAGTTTTAGTATGAGG
>1.172.1
cagagcaggtgatccagagagatcccagaggggtcctcagcgccttccatgacccagtcttatcaccttgcgactctctccgtattcgcctgtagggtggagtctccagtcacccaaggtcgggggagttaagctccacctcttgaagaagggagtggcagagaactcctggataggttttgaaaccaGAGAGCTAGGTTTCAAAATGAGGTGTGTCTTATAtttttttGCTGCTAAACACTAGCCTTTACTACCTGAAGTTAAAGGAAGAGTCTGAAAGGATGGGTGTTTTACTATTgagatgtgcatacagggagtttatctgggggaactccggtgatcctcaactgcgagagaaaatgcaagtaggggtgggtggagagacaagttgaggtgtggtacagtcatagcgaagaccttagccaagccacagggaggtctgcagctgtgtgatcctcccgagttgtctccccttgaggccaggagctgggactttgcagcccAACCCCATAAAAGGTGATGttggagacattgtatgttgggtttcaggccattgcaataaagcgaatatcacaataaagtgagttacacaaatattttggtttcccagtgcatagaaaagttatgtttacggtatactatagtctattaagtgagcaccagcattgtgtctt
>1.1721.1
ACATGACCTCTGCTGAACAGTAGTAGTTCCAAGTGATGGACTGCACTTAGTGCCACTCTACATTTTAAAATGGTACTTTGATGCCAGCAGGTGCCCAGGAAGTTGACTTTGAAGAGTCACCACCAGCATAAGCTACTGTACATACATAGCAAACACTTTGTAAAAGAAGAACAAAAAGCTGTGTGTTTTAGGAAGAAGGAGTCTTGGACATTCTATCACACTGGGCGATTTAAAGACAATGTTTAGCTTCAGCTGTTTTGCTGATGATTTCTCCATTTCCAGTGCTGAGAATAAAGGCAACAGTAACTGATTTCCTTTAGATTGTCCAGCTTCTCTTTGCTGTGGAGTACATGTGTTAACTGCAGCCTCACATGATATAACTATGAAATCGAGCTCTGTTTTCACCAAAGAACAGACCAATTATTTTCCAAAGTATTGTAGTTCTGTTCAGAGGCACATGAAGTTCACCTTCATGTTCTCTGTAATGTACTATTTTATGATGTTTTTTCTTTACAGTTAGCTTTTGTATTGAATGAAATGACTTCAGGCAAGTCCTTTTGTAACAGTTTTTCAAATGCCATTTATCCTGGTTTATCATGTTGTGTGTTTTTGTAAGTATGAATGTACTCTTTCTACTCATTGACAAAGGAATAGAAGTAGAAAATAATAATGTTACTTACTAGTAAAAATGAAATGATTAGATTAGAAGTGTCTATAAAATTTGTCAGGCCTGACTGGGTACAttttttttttttAATTTGCAGTGGTTTATATACATGTTGCCAATAATAAGATTTTGCGACTGGATTACACATGACATTACTTGAACAGTGAAGGACAAAATCACAATTGCAGAAGATATTTTTATAATCTGTTTCTACAGAGATCACCCCTAAACCCTGTAGTGATCTAAGACAGTGAAGTACAAGTGCTGAACTTTTGTTGGTTAATGTAAAGATATAACTTTTCTGAACTGTACTTTACTTTCTTCATAGGACTGTAAAGATACTCTAATCAACTTTCTATCTTGCACGATGTAGTAAATGGTTCAAATATGTGTGTCAAAATATGTTGAGTTTGGATTAAAATGTTGATCAGATTTCACATTTGAAAATAAACTCAGTTTAATTAGGAAATTACCCATTGGTAACATGACAAGGGGTGAATTAATCAGCAGAAGTCAACTGTAGAAGTGACATAAAGTTTGTGTGCTAGCTAACATTATGACTTGTAGTTTATAAACTGAAGTAATCAGATGTGTCTCTGGTCACATTCCTGTTGCTAACAAAATGAGATGACCCCTGAGAAATCTGACATCTTTATGTCTAATTGCATCGACGCAATCATTACTGGGGATTGAAAGAGTGCATTTACCTATCTGTCTCTCTGATGGGGAAAAAATCACACAGGTGTGAAGTTAAAGTTCTAAGGCTTTACTGGGTGGGGACCATATTTGTCTCCCTGAACTCAGGCAGCAGATTTCAGAGAAAAACTGCCCTCAATAACATGTCCTTTCACACATGTTAATGAAGGCAACATTGATAGTGGGTCAATGGAAACAACATTGTCTGCTTCAAGCCCATCACTGTCAGTAAAAGAATCTTCACT
>1.1729.1
ggggtggggAGAGAACTGGAGGAGATTAAGGAGCCCTGGGGATTTGTTTGCTCGGTTTTGTTTTGGGGATGGGGTTACAGTGGCAGGGTTGCTTGGAAGGTTGTGTGCCGCCAGAGATGTGGCGGTAGAGCTAAGAATACCCAAACCACACACCAGCAATCCCGAACAGGCACTTTCTGGGTGTGGTGGGGTATTCTGCCGCTCCCCCATCCGTTCTCAGCAAGCTCACATGGGTTCGAATAAGTTTTTGACCCGGAGTTACCTCTTTGAATGAACTGAGTGAAAAGTATGTTTTGGTTTCAGACCCTTGTGCCGCTTCCAGGTGCCCTGCACCCACCTCACATTCATCACCTGGATCTTTGTTACCCAGAACTTGGTGAACATCGCTGGTGAATGAATGAAATTTTCAAAATTCTTGAATGCACACACATTTCTGATTTATTCCACAATTGGGCCTGCAGGCAGCCCAGCCCTGTCATGGTTTGTCATCCCTTTGGATATAGCCAATAAATCAGTCTTCGTTTTCTCAAGGGCAGCATGAAACAGTCTCCTTGGACTAAGGTGGGGGCTCAGGCTCCCAAACATCTGTGTGACCTGTTTTCTGCACTTTACTTAAAGTGAATCTGAGGCAAGAGTTTGACCATTTTGAGGTGTGTAACAGGTTTCCCAGGAACGTTTCTGAGGTCTTATAATTGGTACTTTTTAATGGTTTCATAATTGAAACCCAGAAGGTTCCCATGGTAACCTTGAAGCACCTTGGGGTCCCTGGGACAGAGGTggggggaagtggggggAACAGCGCTGGAGTTACAGTTTTCCTGCGGCATGAGTGTTTGAGTGAGTGTATGG
>1.1734.1
AAATACTGACAAATGCCAATCTCTCTCTGTGATTGTCACTTCCAGCACCAGGTTAAGGAGATATGAGGCAGTGGAGGACGGATGTCTCACCATTTATGACTTTGTGAACACAGGCAGTTTTGAAATGAAGAGAACAGAAATCTGAACAATTATAGCAATCCATAGATCTACTGGTTTTGTCATTTTTGTAGTATTCTCTTTTTCTTTTCTGGTGATTCTGTACTATAGCAATTAAAAATATCCAAAGAGGGTTTTCGTTACATTATCCATAGCCTTATTTCCAAAATTTGAGGAGGCAATAAGATTTGTAGTGTGTAACTCTATGACCTTCTTCTGCAATCAATTCCCATAAGTTTAGGTAAATGGGGTTTCTTTTGCAAGGAACAGAATTTATTTTAACTATTCTACCCTGAAAGTAAAGAGAGAATCTTTCTCCTCAAAGTTCTCAGGTGCTACTGGAAAAGGAAGATATGCTTTTCATGGAGAAAAGACTCCTTAATGATAGAATGGAAGGCTTTTCATTCTAAGAGGGAAAGGAGTAAGATAAAAGCGGGCAGTGATTTGACTGATGCCTAGGGCCAGGAACAGTATCAAATTAAAGAATCAAAACTTGACTGTCTTGAGAAGAAAGAGATAAAGGCTAACAAACAAATCAACAAACAAACTTTACTAAAATACACATTCCTCCAGTTTCAGGTTTCTAAAAAGTAATAATTATGCTTAAATCAAGGTTTACAGATAGCAAACAACTGTTTTAATGTGTAAAAGTATTATCCCTTTGCTTTACTATGTTAGTTTCACTTTCTTTGAAGGAATTGTATCTGTGCACACTTGTCCTAAAGTCCAGTGCAGAAAATAAACTGGTTTGCTACCAGCCTCAATCTCAGAACATTTCCTAAGCTATATTTGCAAATCCTAAAACTACGTATCTGTAAAATTAGATGCAGAGTTCCTGAAATGCATTGTGGTGGTGGTGGGGACAGGGGGAGAAAGCAAGCATTTTATGGAGGaaaaaaaaaGGACATCCCTTCTTGTCCTCCCAAATATATACTATCATGTTTCTGACCATTATTTTGCTGCATTAGTTACATTAGGGCTCCTGACAGATGTCAGCTCAGAAAAGTAGGAGGCTTGAAAGCAATAAGAAATTCACGTCCTGGACTAGCTAGAATATTAAACAGGATTTAGACATTAATCTAGACTCATGCAGAGGCTGTGGTGAAAAATCCAGGGTCTTGGGACTAGAGCTCTTCTTGGAGAGCTAAGGGAACAATGTTAAGAAGGCATCCTG
>1.1737.1
CTGTAGTATGAACAAGAAAGGGCTCTTCCTGACTTTTTTGTTCTACCCACAATTTAACCGCATGTAATTGAActaactagactgtaagctgaggtcctgggcagggtcttataagtgcaggatacttctttgaatccacagaagctggcacaggattttacatgtgaagatccaataaacaaacttaatttgatttgaCTGCTAAGGGTGTGCCTCAACTTAAATACCCTAAATTACTTCTGACACCAAAATGTTAGTCAGTCTGGGCCAGAGAGAGGCCTACCAGGCATTTAAACTCTAATCTAGCAAATCGGAAAGAAAGGAAGTCCTAATCACTTTTCAACACTCCGATACCCTTTTCTCAGTCTCCCtctaatgctagggctttaccgctgtcagccgagtgaccttggataagtctccaaatacctggagcctcagtttcctgacactgaaccaagcgggtgatcttaaggtcccttccacttctgacattccaaaattctaaagattcTAGTTGACCAAGCATGGAAAAAAGGAATGAGGTATGGAGCAGACGCTTGCAGATAAGGATGGGGCAGTTGCAAAGGAGAAAATAAATATGGAGTTGGGAAGGAAAAGAGCCCTGAAGACCAGTCTGTGCTTTGCATCTAGTCTGGTCCTTGCTCGGACAGTGTCATCTCATCATGTCCTACATAAGATCCAGATGACGGTCATGTACCTGACCAAGCCTTTCTTTTCATCACCCATCCATGTGTGAGGTTTGCCTTGTTCCACGTGCTGCTTGAGGACTAGACTGTATGCCAAGATCATGGGCGATACAAGTTGAGCAAGGTAGGCGTAGCTCCTTATAGAGTTTATGGAATAG
>1.1744.1
ggatgaaatctatagccaagtatatttgatccagcctctttctattaatactagatctctgtcttccATCAACAAATAACATTGTTTATCCCAATTATGTAAAACGGCAtgtgtgtgtgtgtCTGCCCACACACAGAAGTCTAGAAATACTAATTTTGATGGCATTTTGGATGATGCTTATTGTATTAATGCTTTCCAGTATTGTCTTCATTTTCCACCTTTACATaagaaacaaaatacttaaaaagagaaaacaaagataagactgcaaaagaatcaaagaaaagaagTAGCAGTGTGAAACTACTCAGTGTGGTTAAATCAATTTGATTTACAGGATGCTGTGCCAAATTTTAGGAATATGGGAGTGTGAGGATGAATAAAAGTCATTCAGAGATGACTGTCTTGCTCCAGTCTTAGAGGAGCTCTTATAGAGTGGAGATGTGTAAACAGAGAACACCATAATGTCATCTGAACAACTATGGAAGAAAAGTGGCCCAGAGATCATTTTCCAAGCTGGATTTAAATGACtggtctccaaagttgactgtatatacccagaggttatataggatgatcatttggaatgctggaactactagatcttatttttacctttaaaagtaagaaat
>1.175.1
CAGCAACAAGCTTTCTCTTAGTAAGAGCAGAGGTATGTCTGTGGAAGTATGCTGTGTCCTTCAACCATGCCCCAGCCCCATCTTTGTCTCTTTTCTGCTTTTTACAATGGAAGCTTTTAAAATGTCACATCTGTTTCCAATCACTTCCTTTGGTCTTCACTGTATGATCAACTCAGGAACCAGATTTGTAAAGGGATCCAGACTGTTTTGCAAGTCAACCAACATATGTTAAAGAAAATTGCCCTTTTAATATTCCAATTACAAAACAAACAAACATGCAAGAAACGTTTTCTTTAGTGTTTGCACTCAAGACAGAAAGAATGAACTGCTCTTTTATGACAAAGGGTTTACTGCTTGACTTCACCACAATGAATGATGTCTAAACTAATATATTATGCCTTTTAAAAAGAAAGTGTTTTTAAAATTTTGAAACACTTTATGCAGAGAAAATAATCTGGCAAATACTTATTATCTCTCACAATGTCTAAACACATCTTAACATTTTGACATATCTGTTTCAGCTCTCTCTAAGAC
>1.1758.1
AGGGCCAGCCTGGAGGAGACCATGGctctgctcgccttctccctctccctcctagctcctgccctaggccaggcctcctcctcAGTCTGAATTCTGTCAGACTCTGCAGCCTGTGTCATCTTGGAAGCCTGAGCCTCCAGGAAGAGCTGACGCTGAGGAGGCCTGCTCCTGCCGGCTTCCAGATGGAGACCAGGAGGCCTGGGAGGCCAGCATTTCTACTGGAACAGTGAGAAGACCTTGCCGGCGTGGCCTGGGCTGGGCGAAAGCAGTGATGAATATGCATGTGGCTGCTGGGTAGTTTTTAGGCTTGGAGTCCAAAGTTGTTCTGGACCTGGGGTCCTCTTGATTTCACTTATGCAGATAGGACTTCTGGTCACCTGGGAGCACAGCCTCAAGGCCAGGATGCCCTGTCATCCTTCCACAGGCTTTAGGTGGTACTCAGGGACTGAGGCCCTTGTAGTCCACTCCTTTTCCTAACTTAAAAAACAAAACCATGTGGGGTGCACAGACATTTGCCTCTTCactcattcagttagtaaatacttaggcacttgcaaagttcaagactcttcaaggttcagtgatgatcacagagcagatcctgtcttcatggagtttttggctgagtcaggaagcagagtcttgtacaaaggagagagtgaaatgcagtggagatgggaaggaggaccagggaaggctgcctgactcTGTGGCATTTGAGCTACGTGTTGGTAAAACCAGGAAGACTTGGCCGCAGTGAATACTTGGCCGTAGGATGACCATGCTCTGGACAGGAAGACCAGGAGCCAGTGCACAGAGGTGGGAAAGCACGGGATGTAAGGGCTGTGGGAGCTGAGGATCTGGCTAGAGAAAGAGGGCTTGGAACAGAAGGGGGAAGGAGCCCttgagcaccaccattcaccatgtgctggaccagaaactttaggtccttcctttcttgggaacctcacaacagctcaatgaagcaaatactgttctctctagttcccaggcgaggaagctgggttggagtaaagtgatcaaggccaggcaactgttaagtggtagcaggatttgaacccatatccatgtgactctggagtccgtgctctctctactctaacaGAGGATCCACCAAGGGAGATGGAGTCTGTGGCCTTTTTCTGGCCACATGGGTCCAGCAGCCTTGGGCCAGGGGTGCCTGTGGTTTCCATGGAATAAGGCAGTGAGGCTCTGGCTCTTGTAGGCTGGCCTCAGAGTCCAGGATGGCTGAGTTCCTGGCTTCCTATCCCTGTCTCCTGTTAGGAGAGCCACCGGCCTTTGGCATGGGAGGCAGGGGAAGCCAGGATGGCAGGAGGTCCTGGAATGACATCTAAGATACGACCTTGACTGTGCGGTTTCATTCCCAAGACCACTTCTCCGCTCCCTTCTTTGTGAAGGTGCTCCCTGGTGCCCGCCCCTGCGTCTCTTGACCTCCCTTTGGGCCCCTGCAGGCTTGGTCTGCACCAGGCGGCAGTGTTCCGCACTTGTTCCTTTGTTGCTGTGAAACAGGCTCCCGGCACAGTCAGCCTCTGTGTGGGAGGACTGGTGGCTGTCTTCGCAGGCAGGCATTTGCTTCGAGCAGGCTGCGCGCAAGCCCAGCGTCAAGAAATTCCGGCCTCCTCAAGTTGGCGGTGGTGGGACGAGGCTCTGCTGAGGGGACTGGCTGTGAAGGATGAGTTCAgggggggATGACGGACCGCTTCTGGGAACAGTGGTATCTTTGGTATCTCCGCTTGCTCCGGCTGCTGGATCGAGGTATTCCTGGGTGGGGGGAGAGAATGGACGTGAGAAtgtgtgtgcatacgtgtgtgtgtgtgtAAGAGACAGAAGCAGAAGGCAtgcatatacacacagctttctgacacagaaacagacacacacacacacacacacacacacaggaagacacagtagaggagggagcagagagcaaggagagagaagaggggaTGAAACAGATGAGTAGCCAGCCCATGGAAAG
>1.1761.1
GTTGCAGTAGAAGAGCTTGATATTTAAATTGTAAGATTTGCATTTCTCAGCCTTTGTGTTGTATAAAAGTTTCCCCTCCTACCCTGACAACTTGGACAGCTTGGTATGCAGCGAAGCTGAAGTAAGGAAGCAGTAAAGGGTCTAATAACATGAGGGAGATGAAAATAGTGAATAAGTCAAATGAGGGGAATAAGAATTTGGTTCTGCACCCAGGTTTTAGCAGAGGTCTGGTTCCCCTTTTCAGGTGTGGCCCAAAACTTGGGGAAATGTTGCTTTTCATCTTAGATAGGAATGAAAATCCTGCCAAAGCTATGGAAAATTTCTGCTTTAAGTCAGATTGTCAGAGTTATATTTGAGGGTGATGAGATTATTTCAAATGCCAACTAGTGTTTCAGTGTGGGGGTAAAAGGCAAGCTTCTAGAGAAGATTCAGAGTGTGAAACTGAGGGTGGTTTCTGTAATGAGAGATGTATAGAGCTGATATAAGCCAGAGCAGAGGCTGTCACTGCAGGACCTACAGCTATGGTTTCCTTCCCTAAAGGAAGGCATTTGATGGGCATACTCAGAATTCCTAGGGATTACTGAAGAGCAGTGCAGGCCTGCCCCCGACATCTGGGGAGTCTAAGTTAAGACTCCTTAACCACGTCACTGATGGCTAGCATGGGCTAATTAATTTTAAAATTAAGATAACACATGAGTTGCTGTACTAGTTTCCTTTTACTTAATTATATGGCTCCCAGAGTACCTGGGATGGGGTTGAGGTACCCAGGTGAGAGTGACACTTATCCCAAACGTATTAGGCAAAGGTTAAAAAACCAAGACTGCATTCCTGATACGCCTTCTTCACATCCCTGGAGACCAGAAGCAATGACACACAGATGTTCTAGTAAGTTTTTTCCCTGTAAGTTCAGCCTCCTTCTGTGAAAGATATGTTATAAGAAACAGTAATAGAAAAGACACTTCACCAAATGCAAATAATCTTTATCTTGTGATGGTAAGAATATGGAAAATTTCTTCTTTTTGATGCTTCCATGCATTTCACCTTTTATACAATTAATTAGAATAATCAGAAAGAAATAAAATATTTTTAGAAACAGGAGCAGGTcagtggtctccaaactcctttgattatacacactcaataaactagttttgaactctcagctctccacatatgcatctatattggtttataaattatgtatgtattctactgccactaataACCTCAAAATTCACTGTGCCCTTAGGGTGAATGAAGCTTGACTTTTCCATTTGAAGCTGCAGTtctgtatttcaaatagtattcttgataattttccattattttttggctctggcttcttgacaggtctgattagattgtcattgtttctttaccctgtcacgtggctgccaaggagttctgagttctcttgagctttcatggtcagtattatcttcaaactgtagttccgttgaggaaccttgttaagccacatgtcttttgtgaagggtagtttagttaaaactagataatagataagtccctttagctgggcacatgaaaagagcactaatttgaaatatgctaaaagcagctgaacagatgagccagaaagttcatctgtattgaggtacttcctgtgtcccctgaggagccctcccaacacaccatctaccacgtgGTACAAGTGAGAGTCTGGGATCAGTATACTATGAAAGTCCAGGGAAATGTCGTGTATCtttttttttCTTTAGTAGTTTGATCAAatatgtgtgcatataatatatatgtacatacatatgcttatttatataCTTAGGATTTTTCTATTTGTTATCAATGGGCAATCTTGGGCACCCCCGTGATATACCCATACTGGAGAGAACTAGGAATGACACCAAGAAAGATAAACCTATACAAGGGACTTTATGAAAAATGGGCCACAGTTATAATCTTTCTTTTAAATTTCTGACTCTGTAATTACAATCAGAGTTTTTTCAATACCTGAAAATTAATCTGCACAATTAATCAGAGTAAGGAATGGAATAAGGAGCTCTAAATCCATGGGGTTCATATTGGGATAGGCGGGGGCCAGGCTGAGGCTAGAGAGAAATGGCCTTCAAGGAGGAAAATTCTTCCTAGAGGAGAGAAAGCTGATTGTTATTCACTGGTAGTATCAACTCTGTGACTGGTTGTACGTGGAGGCCTTTTATGTTTTATGCTTGAGTGAGATTGTTCAGTCAATCTTTTACCTAACAGAAACtcaacttgatgaacatttagtgagcacctactatgcctcagaagttattctgggccctgaggatgaaactgtccctgctatcagggggctGGTTGGGAAGAACCACAGAAACAGAAGCATCCCATAGTGATAATTTATGACACAGACAGGCTTACAGATCGATGAGAACACTGAGGCAGGAGTGCTGAGCTTCTCAGGTTACCTGTGGAAGGCTTCCCAGTAAGATGACACCTGGAGGAAAGGTAAAAATTGATGTCCAGGGTTTGGcatctctgaagaatgccatccagcctctacaagaatacctgcagagcccagaagcagagttcaggagaggagggaactcagaatctcattattgtgttgaacccagatctccttctgcccttttctcttgcttctgctctctggagaaacagaacaaatctgctccctctttttggaagctttaaaaatatttgaaaatgttcgtcataggcctcgtttcctttatccagAAAGTGTTGAGATTGTGAAAGTTATTTCTGCAGTCCCCTCTGGCTCTAAAACTTTGATAACTACTTCTCTTCCCTGTTAGCCCTTTTCTGTGGCATATAGCCGCAGTGTGGTCCCTACCTCCTGGGTCCACATTGTTGCTTCATTGCCCCCGGTGGCTGGACTCTAGTTATCCATGGTGGCTTATACCCCCAGCCCCAGCAACCCTGGGGGAGCTGTGTGTCCAAGACTCTGGTGTTCTATATGCTCAGCCCAAGAGACATTTCTATGACTTCATCATAGAAACTGTCCTGTTGACGTTTCTGCTCCCTTAAAAGCCCCTGGCTGTTTTTTCTGGGTACATGTTTCTAGTACATTGACtttttaaaaaatttaaatgaaagagttttatgtatttttcctctcagattttattcttttctttcTGGTGCAGTTCTTCAGCCTATCAAAATATATTTAATTTATTATTGCTATCAGTGTTTCAACAATTTGaaatattggccaggtcaggcagggctctgtggtgcttcactggacgttttccttccgtgacacagagccatcagcctgcacagtcattccttaaaggaccacatcatcttctagtccaatttcatagccctttcctccatagatagtgttagactctgcaaagccttgttgttctcctggttgtaatgtgcctcaaacccaccaacatagtaactgtatc
>1.1762.1
gacagggaggcctggcgtgctgcgattcatggggtcgcaaagagtcggacacgactgagcaactgaactgaactgaactgaactgactgcggtgaaaatggaaatgaaatgaatttttAACCTTCCAAGTATACATTCTGTACAGGATGGAGAGCTGAAGGATGATAGGTAGTTTTTCAAGTGGGTAAGTAGATTATATATGGATCATCCAGGCTCGATTAATTACATACATTCCCATTCAGTATTCCATGAATTATAGAGCaaaaaaaaTGTTCTTCTGGAATTTGAAATTCCAGAAGAGAAAATTCTGGAAAGAGAAAACTCCTTCTTCTCTTCACCATGGCAAGAATGACACATGGGGATTGTAGTTCAAAATGGTACTGGATGGCTGAGATCAGCCTTTAGGAAATCACGAAGGCCTTGGCAAAGGATATCAGCCCTTGCAGGTGCCAAGGGACTGCTGTCCCATTAAGCCATTATGCCTCATTAAACAGCCTTGTTCTCCTTGTCAGCATGGGCTCTTTCTTTAGGGAGTCATCTAATCCAGTTTCAGAGAAGGCTTTGGAGGTTTGATGGAAGTTGGTGGAGCAGGAAATATTGACTTGGAAGCTGTTGACACTTGGAAAGAGGGAGTTAATTTAGATGTCAGTATTGATCATGTGGGCTAAATTTAGACACCAGCTTGAGGGTTTCTCTTTGGAATGTACTC
>1.1763.1
catttctaaaACAGCACTCACAGCCAAAGCGGCTGTAGGGAAATTATCCTCCAGTCACTGTGGACAATCCAGAGAGGATGAACTTGTATAGAGTAAATGAGGGGAAGTATTTTTCGTGCCTCTGGAATGGTCTGCACTGAGGTTCAGATGCAGAAGCAACACAACCCGAAGAAATAAATGGTGACATGGCTCTCACGGATGGAGTTGCAGGAATGAACAGTGAGGCCGGTCAGATGAAATCAGGCTGGGAGGGATGTTGAGACTTACAGGTGCCACGCAGAAGAGTCTCTGAGGACTGAGACATCCATAGGAGAGGCTGTTTCCAGGACTGCGCTCACACAGGTGGGCAGGGGATCATAGCCTGCATGACCACACTTTATCACGGAGCAACGCAGTAACCTTATTTTGCTGATAAAAACAGATATAATAGTattaggttgaccaaaagtttgttcaggtttttccaaaacaacttacagtaaaactcaaatgaatgtattggccaactcaaTACATAAAAGTAACATTGGGTTCAAGATTTTATTGGTGGCTTTGTGAACTTTAGGGGACAGAAATCTAGAAGTTTTGGGCTTAGAGAAACATGGAAAGAAGTGGTTTCCTTCAGTACAAAGAAAGGCTAGTAAAGTGGATGACTCATAAAAGTACTAGACTACCTTTTCTGAGTTAAACCTGAGTTGGTTGATATTTATCACTATTTAATAAGTTTAGAAATTCAAAGCAAGTCCTATAGAGGCTAATTATCCCATCACTGGCATTTTTCCTGCAATTTTTGTAGCTCCTGCAAGCAGACTCTATGGGTCTTTTAACAAGTGAAAAATCATCAAAAGAATCTCCCCAGGAATGCAACTTAAAGAAAAACAGTACATGATTGTGTAGTCAATTAGGCAGGTAGAGAGGGATTTCATATAAAGATTTTTAACACTATAAACTTGTAAATACTCTTGTAAATTTTAAACTTGTGAAAACTAAGATACGTACAATGAAGCAAACTTGAAAAGAACATGTTTTATGTACAGGTATTCTCACAAAACCTCAGTCATTGTCAGTCGCCCTAGGTTGCCCTGTACTTCTTGCACTGACTTGCAGCTTGTTTTTCATCTTTTCTTTAAGGCAGAGATTTGCGGGGCTCTGCTTTTGCTCAGTGCTCGGGTTTTCTAAGAATGCTGCGGTAAAGCCTCTGTGGAAACTTGCCCCTGCAGTCTCCTCCGGTCTGTTCTGGCCCTTGGGTTTCAGAGCAGCCGTGTCACAGGCATTGCTGTCAGCTGAGCTTTGCTAGTTATTCCTGCAGCACTGCCCTCACTCTGTGTCTTCTTTTGTCAAAGAGATATGATTCTTTGAGCCAACCTGCTTTTCTCTCCTGATCAGAAAAGAAAAACATGGAGATTCCAAAATACATATTTTTAAACCTCCCCCTCCTACCTTTATAAGATCCTGTCATCTCTGTACttaggattagaagatttagctacatataaaagctcccagagactgacttaaataaggttgaagtttatctcacataatagacacctgagtgtaagcagtctaggactgctgaagaagagccacaaactcatttggtccccagtctccttctagcttattcctccaccatttgcagggtttgatctaattcatactctaagaaggccagtgttccaaggaggatattgggcaaaagagaagaaccatccctctcatgttaaggagactggttgcagcttacactcaggcttacatctccttggccaaacttgataataaggctgctatagttgcaagggagcccaaggaatatagtcttttactgggcagcaatgtacaccctccccct
>1.1774.1
TTTTCTGTTTTGTCTTCAAATTTTATATTGACTTATTTTTAATTTAATCCCATTCAATTATTTAATTGTTACATTGACATTAACTGCTGTATTTGATGACCTTGTTCAATAATTTTGTTCTTTCAGGGCTAGAAATAAACTTTTTAATGTTCATTTTCCCTTTTCATAAACTTTAATTCTTTCTTTAGATCAGAGTAGCTTAAAAGAATATATGTAATAGGTTTTCAAAGAACATTCTAGTATTTTTAAGGATGACTATTTTTTAAACGTGTCATGGCACTATGAATGTATTACAGAGCTCCAAATTAAAAAGATTTTCAGAAATCATTGAGTAATAAGCATGAGCCTTCCCTCTTCTAAATCAGGTTCAGAATAAATTTATTCAAAATGAAACGTGCAGTTCTAAGGCATCATTTTGTTATACACATTTAATTTGAATGTTGGGTATCCTAACATGGAGAACAGATGTATTACAGAGTTTAAGGATGaaaaaacaaaattgtacataaaaaaGTATGAGGATGTAGGCAATGACTGCTTAAAATATATTTGTTACACT
>1.1775.1
gttaagattttttaagaccttgcatgtctgaaaatgtctcagatttaatctataatacaggattttaggttggaaatcaacttccttgagaattttgaagtccctactttatctGTAAAACCTGCCATTTCTGATAACATCTTTTTATATAACTCATTTTTCTGCCTCTCTGGAGTTTTtgtcctgaaaatttatcttgaaaccttggagagggtctatatgtttagcttttggcgggccttgttgataaagactaatttccttcagtttcggtgaattcttatattatttctttaataattgccacattttctctgtgttatttccttctggcattccagcattaatctcctgtttttcttatctttctctcctgctttttatccctttgccctctgtttttaattttctgggagaatttccttgattttatctctgacccttttttgagCATATATCACCTGTCGCTTCTTGTTTTAAttttttttCACCCCCACACTGTGCTGCTTGTGAGAttttttttttAGTTCTCCAAGGAGAGCTGATCCTGgggccagggcaataaaagcaccaagttctaaccactagagggccagggagctccctcctgtttttaatttccaaaaggtcattcttcctttccgatctttttataggtttctggtcttgtttcataaatccagtatcctcccctagtgtattaaagagtttttccttacctcaggttgctgtaacagaatatatactgagtggcttcaacagcagaaatttatttctcacagtcccagagacttgaaagttgaagatcaagatgctggcaaagtaagtttcattgtgaggctttttgccctgtaggtggccatcattttgctgtgtgctccctgaaccccattctgtacacttggaaagagcagtctctctctccttacaagaacactaatctcatcataagatctcaccctaatgacctcatctagctttagtgacctcccaaagacctccatctccaaatttcaatacagtaaaggctaaggcttcagtatatgaattcaggggcagacacaaatattcaagctaGAAAAAGTCAttttttttttagagggtttttttttgtttgtttttttAGTTATTTCTGGAATTATTTACTCTTAAGTTTAACACTGTCTGGAACTGCACTAAACATTTCACATTGATTTTTCTTAATTCTCAGTGGGACTCTTGGTGCTGCCCACTGCTCATTCATTTCACTCCTAGGTCtttttttttttttttCCCTTTGTCTTTTTCACTCCAAACTGTCTCTCACCTGACTCCCAACCCTTTTATCTCAACACTTAACTTCTCCGTTACAGCCAAAATTCTGTGGGTTTTTGTCTTTGTCTTCCTTTTGGTCTCAGTGAAAGATGTTTTTCCTCTTGGCGACCAGCCTCACCAGGGACCCATTGTCTGTATTCTGCCACCCCCTAGGTCTCCAAGCCACTTTGATCCTAACTCTACTGTGCCTTTTACCTGTCCTTCTGTTCTGTCTAACCCTCAGCAGAAAAAGGCATGCTGGAAAGAGGAGACCAGACTTGCTGCTTCTCTTCATTATCATGTTGCATCTACCATCAGCATGTCTTTGAAACTACCCTTACCAGTATCTCAGAATCACTGAATTTCCAATATTTTCAAAACATCAAAAAGATGACTTTCCTCGACAGGTAACTAATATGCTTACTGGTGTATTTGAGGATTTCCATGATTCCACTCATTATCAGTCTTCCTTTGTACAAAGCAGGGGACTTTCATTCATCGATTTTTAAAAATGCTGTGACCAGATACTTACTTGAGGCTAAGGTTCAGAATGTGATGTAGGTGTAGCTTTGGTAAGCTTTTAATCAGTAGGATTATGTTTTCGACACTGAATATAAAATGCAAACAGCTCTTGGTAAACTTTGTAATTGTGAAGGAAGAGTGATGAGGATAAAAAGAGAAAATTCTTAAAAATTTCTTCAGAACTTAGTTTGCAGTGTACATTTGAGTAATGGATTTGCCTTGCTGATAATTTTTAGCTCTGAAATATGTTTCTGTTCTTGAGCATATTAACATGGGCACCTAGAGGAGAAAGACTTATCTAGGAATGTGCAGAGTGATAGAGGAAAGCCAGCTCAGCCTTAAAAATGGCATAAATTCTTAGAAATTAAGAGTTGATGAGTACCTCtttttttCTTTGAAGAGATTTATATAGCCTGTCACCGTGATTATAACATTTTAACCTATGCATCTTAGTTTTTGGTTAGAGGAAAAGACTAAAAAGATTGTCTTTATAGAAAACAGAATATGTTCAGTATATATTGGTAGCCTTTGTATAAATTTGTAACCCAAGaagttgattattttgaaaggaacaacactcatgtggatgtgtaatttctggtatacttgtttaaaagaaatctcattattttttatccacaGATCCCAGTGTATGTTCTGTAACAGGTGAAAAAATTTACCCTTGTGCTGCACCCCCCTTTTTAAcaatcaaaatggagtaacactaccacatacattttgtctttcatttttagatctatagatacatagtgttgctatgaatgcattgcccaaaaaaatgtttttctcaattttttaactactttaccctgacttctcctttatttaaaaacagaagtgcaccattttcaaaaactatttgatctgggccataagattaaagaatgtctaacagtacaatctgattctgattaatgtattgtctttaaaatctttaaggagttttgtggttgaagctagaagacatcttaatcacattcagtattccttattctttaggatactataaattttgctgctagtaactgtgttgaagagctttgtttttcaataaactctaaaaaaaaactttaaccatttgactttttactatagacattgctacaattttCATTACACTCTTGATGatatgaaaagtatataatgttttgccttttgttttgttcatctgtaggtcttttggggtatgttcgaaaactaagacatcattgaaaaataaatttaggccatgggctgTTGGGTGCTACGTGGATCAGCCAAtttcatataacttgtgttgtcagccaatcaaatattaatacttttctgcttcctttcgtatatgcttattttactactgatactccccactgtgtgtcctgtttcaatatttattttaatgataaagcacaggtgaccctagtcttgacacaaatctaagtgcttgagtatttcttgctgcacatttcttcatccatcactgagcactgtaaaacagagctttattaaagcttttttAAAATT
>1.1780.2
AGTGCGGGCGCCAGCAGGCTGCTGAGGCTCCCGGCCTTGCCCCGCCCGGGCCCACCACCACCCCAGCATCTCCCGCCGGCTCCCGCGGCGCCTCCACCTTGCTCGGTCCTCCTCTTCCCTCGGTCCTGCGGCCTGTGCGGTCCTCCAGCAACACCCGGCTCAGCTCGTGCTCGAGGAAGCTGGACCGGCGGCCCGACTGCTGTCCAGCATCCTTCCCGAGGGCGCCGCGGGAAGGGAGGAGGCACTCCCATCACCAGCAAGTCCCCGAGAACAGAGCCTGGTGGAGGACGTGGAAGGAGGACGAGGGATGCGGggcaggccggaagagatgcgggggctcgggctagaaagcagttctactggcttcggtcctggctcggtctccaactaccatgtgaccttggaccggttttttcccttgtggctgtgctcgcctcctgttaaatgcggcggCAAAGAAGActcctggcaggtagAGCTTTGAGGACCTGGAGAAACGTGAAGCTTTGCTGTGGCAGCCTGCTACACACAGATGTAACCTGAGAGGACCTTGCTTCTGCTGTActtcatatctcagggcttctctgccactgcattctggacccctgcaagaagccacagcccattcgaacataaacctggaagtacaaaggaattaacacgtccttggacaacctctaaccaaagcgaacagaagctagtggagaaatgttccactcttccgtgggcagttacgaggtacattttgtacagcacctaagatgacagaaccctggctgcccgtggtagtgtccaacttaatcagctcagtaatccacccttggactgcctttttctttcctgccttgactgtttgactcttcctagtcctccagtcctgttccttgggattcattccccaaataaaccacctgata
>1.1784.1
aaaaatataacagctggtatttaaagtatatcagcagaaaagtaggatagcagaaaagcatgaaacaggaatggtgaagttttggtaattgtGATGGTATGTGGGAGTGCATCATATACTTCTCGCTATTTTTGTGTGTGTTTGATTAATTCCATAAGAGGTTAAAGAGACACAACCACCGACGCCTCATTTTTGACTTGAAAAATGAACTAGAAGGGTAAGTTGTATGTGAAAGTTGTATGGTATCTAAAACTTATGTTGCTTTCTATAGGAGTTCTTTATATAAAGTATGAAATACATGAAAGAAACATTTTTAAACATTTCATTATCCTTCCTTGTCTGGTGCCTGAGAATGATTTGAGATCTGAAGAAAAAACAAACCACACATACTGGAATCCAGTGTGGAAGATATCAAAACTGAAAGGTCCTTGTGCAGATTGCCTGTTCAAGTTAGCATACAGTCACTTCAGCCTTCCTAAATAAAAGTTTTTTAAACCT
>1.1785.1
TGAACATGAGCTGGAAAAATGCTATGTTTTTATAAATTGTCTTTCTAAAATGATTTCAGACCTACATGATATAGTGGAAAGAGCACTGACTAGTAATTATTACTCTTTGAAGTCAGAGCGCCTCACAAATGAAATGCGTCGGATGAAACAAGGTGAAACTGTGACAGCAGTCTTTCCTGTGCTGTTCCTGCAGCCCCTCCCAGTGTGCCTTGCCATCAGCCTGTCTTGCAGGGTTCCCACGGCAGGGCTTCTGAGATCACCAGCATTGTCTCTTCTTTGACCGTGGGCTGCTGCTCTTGCTTCACAGAGCTGGGCTCTGGTTTGCTGGTTGGTGGCATAGCTGACACCAGAACCCCTGTCTGACTAGTAGTCAGAGGCACTCATGTCATGAAAACGATTTGAAATCATTATAGATCAGCAAAGTCTGATAACAACTGCCAGCTTTCCTTGTGTTTTGATTTaaaaaaaaaaaGACTCCAAATATTctggatataaaattactggatataaaattactTTGAAGAAATAGATTAAGGTTTGAACACATCAAATTGTAGGGAATTTTATATTTTTGCAATAACAAACATTGACAACAGCAAAATGTTGTAAAGGTAATTTTAATCCACCATATGCTTACCAATTCCTTGATTCTTCTAAACAAAGACAGCTAAAAGGGGCATAGATTTGGCCAAATCTTGACATCTATAAATACAATGTTGTGGGCATCCTTTTCTGTTTATATAAATTTATCTACTAAAATGAGATAATGGGAGGAAAGCAAGATTTGATGAAATAAACTTTTTTCTACATTGCTCTTTTCACTGTCTTATGTACTAGGTTTTCTTATTTTTCCTCAGCACATTTCCCAACCTTTTGGATATTCATTTTAAATAGGGAAAGCTCCCTACATTATAAAGAATATTGGCACCATTTATTTTACACCAAGGCTAAAGGTTAACTTTCAGAAATGAGCTACTTTCCTATATGTGTTTACTTGTGCTTCATGATATTTCTGGATCATTCCAGTCATAGAGACTTATTACATGTAATATTTCCTGCTACCTGTGAAAAGATAGATTTTAAAGAATGTATAACCAACAATCCATTTAATTTTTACTAGCATGTAGAGGATTTATTTGTATCTAATTCATGAATGTAGTTTTACTGTAGGATGTCACTTGTAAATGGAACAAAGTACGTTATCTTTATAGTTATTCTAAGATGTACATTATGTAAGAATTGTAAATATTTGCCTGATTAAATTCTTTGTATGCCAAGAAACTATGTGAAGTCAATAAAAATCTCACCTCTGGCATAGTTC
>1.1789.1
tattccctgacattttctcagagttctcaccttagcacttctgcatgtggtaattcctctatttggaTTCCATCCCTCTCTCGTTTCCCGTCTTTGTACGGCTTGTTTGCCTGATGAACTTCACCAGGTCACCAGGTCTTAGATAAGGGAGAGCTGACTCTTCTCTGCAGGCTTCTCCGTCCCCTTCACACCTCTTCCTCCCTCCCCGTGCCCCTCCCTGCTCTCAGTGCTCCCGGGATGCATACTTTACTGCAGTGTGCAACCACTTGATGTGATACGTTTGTTTGCTTACTTACTTGTCTAACCTAGATTTGGCTTCTTGAGGTTAGAAATGTAATCTTTGTAATCTCCAGAATGTAGCACGTACTTGGCATGTGTGGACATGACATTCCAACAAATGATTTTTTAGGAAATAAGAAATAGTGATCAACCATAGTGATTCTTGCTGGAATGCTAATGTAATATTATTAGATTTATTTAGAAATATTAGAGTACTTTGGCAAAATCTTGGTGTTTTCAATTTGCCTTTCCCTAAATCAAACAATTGGTCTGGGGTTAGATTTCAAGATACTAATACTTGGTTAGGATAAAGGCCCTGTTTTAAGTTCATTGATGAACATGTTGGGAGACTTTCTGTCCATAATAATGAAAAACTGACCATCAGTGGTCTCTAAAACAGAAACAGAGCTTTTCAGTCCAAGAAGAATGGTTGATCCATGGGGTTGCCACAGCGCCAGCTCCATCTGCCGCCGCCAGCAGCACCCCTGCTGCTTCTGGGCTGGAGTGGATGAAATGACTATGGGGAGACCCTCAGGGAAACTCAGTCAGAAGTACTCTCGACTCTTATAGGAGCCAGCCTCTCTGCGTGCTAGAACCACAATGCGAGCTCCATaatttaaaaaaggaaaatttcattacttagagatcatcaaagcttccgagagaaggcagttgaccatggtctggaaggactagcaggaggtcttcagccagactgttaggtggggggggcattctttgcagaaggaacaacatatataaaggaatggaatgaggaatcagtagggctcttagaggaactgcaagctgtgttctgtataggctggattaaggtttgtaggaggtgaataatagccattgttgactggaggatgatgttgacagctaggcagggccaggttccgaagGATTATTGTCTTCGAATTAGTTGTGACTTTGTCTTGGAGCCCTGTCGGGCCTCTTCTGCCCCAGTTTCCCATGGAGGGCAAACACATAGTAGTGTTGTGTGTTGTAAACTTTCCAAAGACTTGCTAATAAAAAGGCTGCTGTACTTTGTTTAGTTCAGTACTTTTCAATTTATATGAGCAGGCAATGCCTGTGAAATTTTGGAGGGACTTTTTATCAATTGGGAAATGCTGCTGCAGACAGTAGGAAGCTCTGGAAATTTTAAACAGAGAAATGATCCTATCTGGTTCTTCTATTGATTTGAATGAGGGAGACTGGAGAGGGCTCTGGACCCGAGCTGAGGCATGCCCGTGCAGATAGGGGAGGTGGGTATGAGACAAGCAGAGATGATAAGGCAGAGCCCAGATGGATATAGGTGTGGGATAGGTAGGAGTCTAGGATGACTTCCAAATTCCTGGCATGGCTTTTGAGGCAGGGGCTATCTTATATTAAAGGAGTGGAGGGGAGCTAGTAGTGGTGGCAGTAAGTGGGAGAGTAGGTTTTTGGAAGACGAAACAAGCCTTTTGGGTGTTAGCAAAATGTGGTCAGTGGATGTTTGACTCTGTGGGTCTGGGAGAGAGCAGTGCTGACAATACTGATTGGTGGTTGCCACGGTCGATGGGACAGTGGTATCACCCTTTGCCCCTGACAGAAGTATAGAGGATAGTAATGGCTAAGAAGTGGGCAGAGGAAGTGGAGGCTTGGGGAATCTTAATAATTAAGAAGTGGGCAGAGGAAGTAGAGGCTTGGTCACCTGGCTACCTGCCCCATGGCCCAGGCTAGTGTGACAGGAAGTAGAATCCAGCTGCATTGTGGCAGGTAACAAGGTCACTTGTGCTCTGTCTCGGGAACTTGGTCACTGTTTTCCGTATGAAAGCGTGTATTTCAAGTATGTGTTGCTTCCAGATGAATTTTTGGAAAATGGATGGTGCTATCTGCATGACATCCCTTAATTTGTTGATAAGGCTTTTCGATATAAAGTCATTCCATGCTTGGCCTTCTAGGGAAAATGCAAAATGCTAATCTTAGTTAAGTGAAGATTATTTTCCTTCAGTTTTTAAAAGACAATATTGATTGAAAACTGGTAAATAAAGTAGATAATGCCAGTTAAAAATATTTTGTAAACTAAAAATCCTTCTACAAATGTCAGTCAGTAGTACCCAAACACATTGAttttttttCTTTAATCCTGAATAGTGGATTACAGAATGACCATAGGAAATGAGGAAGTTTAGATTTCTGTGATAGTTGTGCCTTGAGTAAGGCCATTATCCTCTCCAACAGAAATTTAAAGTTCCATATTATTGAAGTATTCGTTGAATGCAGAGATAAGGGCTTTATACTTGCTTTCTGTGCTGAGTCAACTTGGGTAGGTTTCAAATTGG
>1.1790.1
GACCATGATCACATGGATGTAGTTCTAACACTCTCTCTTAACTAGATGTGATTTCTTGGGATCTGGCTTCAGTTTTTGCTACACTTTAAAAATTTTGATCCCTATAATTTACTGCTTGTGAAATCCAGGTTATTTTTCAGTTTTTGAAGGCATTATTACTGACTTGCCAGTGTCTTTCCTGTTCAGGCCTGTGTGATTTTTCCTTGCCTGAATTGGTTGGAGCAGATACCTAGAGGCTCTGAAGGATAAGGTGACCTTTTAAAGACAAGTAACTGGGTAAGGAAGGAAGGATTAGGAATAAAAAGACTTGAAATTTGTGGTTATAGGTCAGACGATCCTGGTTGGTATTTTTGAAGAAGGAGCAAGAGGTATATGTCAGAGCCATAGACAAGTATTTTGGATCTATTTACTCCATATAGGTTTTTGTTTCTGAGTTACTTACGTAAATATGAAGGAAATCCTTTATGGTGCCTTATTTTGATGCCATATTCCATCAAAAGGAACCGGTATTAAGAACAATTTTGTGACGCTAAGGCTGGGACATATGAATAATAAATCTTCTCTTTCCTATAGGAGCCTCACCAtatccccattttatagctaaaaatttaactatgaatgacttgctgatgttcacatagccttgtggcagtatctgaaacagaatctaaacCTTTAACTTGTGGAATATTCTCTCAGCCACCGATCACCACCAATACAGAGTTTGATAGCTGTCTTCTGGTGAAGAGTATTCATTGCACTTCATAGGATTTACTAAGGAATCACTGACTGTGCCAGGAGATTCCAGGAGCTGAGAGCACAGTCTCCTAGAAACTCATACCTCTACAAAATGAACATCTGATTTTTTCATTCTTGGTTGAAATTCTTATTCATTTTTCCATTTTTGTTATTATATAGATCTGCCAGCCATCTACCACCCTTGTCAAATTCCTTTGAACAGTGCCTCTTTTTCTCCCCTGGCTAAACCAAGGAAGGATTCAATTATTTATTTTTTCCTTCAGATGGAAATCTTGGCAGATTTTTAGAGGTGTGATCAAAGGTAGTGGTTATAGGAGAAAGACAGATGAGAATTTGAGAATATTGTTGAGGTAAATGTAAGAAGTGTTTCAGCTTGAGTaaaaaaaaaTTTCTTTTCTTCTGGTAATGTGTGAGAACTAGATTGAAAATCTGTTTTTGCTTATCATTGTAAAAATGCAGTAGGATTTGGAAAACATTCAATATAGGCTATTACTTCATTGAAACAAAACAtttctgtctgtttctctctctgacacttttttcccctttctgatttagtctttgtgtgttttttgtgtATGTTCATGTACTTCCAGCTCGCAACTTTCCAAACACTTTTTCTTTAACTGACTATATAAATATTTGAATGGCTGTGTAGCATGTATTACTTTTGTTGCTACATTTATTGAATAGAATGTTGTATTTCCTATTTGCAGTTTAGTAGAAATTTGG
>1.1794.1
GGAGATGATTAACTAAATTGGAAGGTCTGAGAAGTGGTAATGTAAGACAAGGATCTGACGGAGAAGTCAGAGGTTGTGTGTAAGAGGTCACGTCAAGGAGAATCAGTGGGTGGGGAAAGAGAGAATTTGGATTTCTGTCTGTCTTGCTTCCCTTTTGATGTAACTTTGGGAGAGATCAGTTCTTTGGGCTTGATGTTCTTACTTGCATAATGACTGAGTTTCAGTCAGAGAATCTGAGGGACCACAGAGTTCGTGAGCTCAATTCTTTCACTCTGACCAAGCGCTTTGCTGTGTACCGTCTCCATGCTGATTATGAAAATCCTTGCCCCGAGTTGTCTTGCTCTGTCAGCCTGGGGAAGAGGAGAAATTCCATGTTCTATAGCGGTATCCCATCTGTCAGAAAATGACCTTTACACAGCAGGCTTCTAGTGACTTAATTATTGTTTGTGAGATATTTAGAAGTTCAGGTCAAGGATGAAATTCTGTTGCAAAACTGAAAACACGTGAGTGAGATGTTGAAAAATGAAGTGGAAGGTGGTGTTTTTTGGTTCTTACAGGGAAAGATTTTAATGACCTGCCTCAGCTGCCAGTATTGGGCCAGATTGTCAGAAAATGATGTTATGCACCAGCGAGAGACAAGAAGAAGCTTTTGAGAAGCTGCTCTAAAATTATTTTCCCTTTATTCTCATAAGTATTTGGCTTGAACAGAAATCGACTTTCCTCGCCAAGATGTGGTTAGTGTTCCTATAATATTGTAAAAGCTGGCCAAGGGATTGGCATGAGAGGAGACAACCCACGTAACTTGGCGAAGAGTTCCTGGAAACGGGTTGGTGGTTGTTTAGTCTTAACATGATTAGAAACAGAACAAAACAAAAACAAATAGTATTGATTTTAAAATCTGTCTCTTGCCTTCTTCCAAAAAGATTCGAAAACCTTAAGAAAACGCACTTGACTATAACGTGACCATTAAAATACACAACAAAGCCATGACCTCACAAGCCTTGTACAGCAGCAACTATCAAAAATGTTAATTATTGTTAATATTGTTTTCATTTGGGGGCATGAATTTTAGGTGAAAGGTTCTGGTCTAAGCAAAGGTTAGAAACAGGAAAGGTTCCTGTTTAGTCTAAGC
>1.1795.1
AACCTTTTTCTGTCCCTTCAGCTCTGAGCCAGAAGAGTACTCTTTATCTTGGAGAGATGCATTTTGTTAAGCTGTGATTATACCCACTTAGGAATCCTCCAGCTACAACTCATTTTAGGGATTATCAGACATTTATTATCAAACTCAATGTTTTTAAAGCAGATTGGATTCATTTTTGTATGGCATTAATTAAAACTAAATCTTTTCTAAACAATTTCTTTGCAAGTAATCTTGATTTATTTTAAAAAATTTGAATGTGTCTGGTTACATCTGCCTGTAAATAGAGAACTCAGGATATTCAGTGTGGCAATGTTTTAAAAATGCCAGTTTAACGTTTGAATACTAGAGTGGCTTCTAAGTGTATCAAAAATGACTTTTATCATATTGTAACCTTCTGTCATATCTGTTTAGGAGAAACTAGAGAAACTGTATGCTAACTGATTATTGGTATTAGTGTGACGATTAGGCTGTCCTCTAAAGGATTTAGGCTTGTGCATTTATAGCCCTTCTCAGTACTTCTGTGTGGTGACTCTTGCACCAGCATGTCAGTGCTggtctaagaaataggagaccttgatctggtcaaagcgctgacactcactagctttgtggattttaaccataggcagcatagctttggctttctcatctctaagtgttgtcatctggaaaatgaagtggtgagactagacgctctaaggaccctGGAACTTTTGTGATGGATGAATGTGAGTGATGAATGCTTCCTTCTCGTTTGCACACAGAGAAGCAAAACCATGAAAGATAAAATGGTCTGCCAGTGGCTGCAGGGAGCATCGCCAGCTCAGTGAGAGCATGTCAGGCTCTTTCCTTTTCTGGTCCTCTCCATCCTTTCAGATCTCATGCTCCCTTCTGGTTACTTGATATTGGACCTTACACTTCACAAAACCAGTGATTTACATTTGCTCTTGTGTCTGTTGAATAACTTCTAGGTAAATGTTTAAAAAGCACAAAAATAATAAAGTTAGTTGGCAAGATCTAGTTTTAATAATGAATTCTATCTCACCATGCCTATAAAAATTGGGGTCTGAAATGAACTAATATTACtttttttATTGCGTCTTATTTTGAGGAGAAATGGATAATTAAAATGAAACAGTAAGAGACACTCTCCAGGGTTTCACAGGCTCTCCTCTTCAACCACACTCAGAAACAACTTCTGTAGGAGTGAAGAATCGAAGCAGATTCCCTCACTCCGCATCTTCCTTTGGGTTGATTCTATTAAGCTTGTTTGTGCTCATGTAATTAGCTTCTGGGAATAATGTCTCTCGGTAGCCTCACATTTAGGAATATGATAAATATATGTTTGTTTGTTTGCAGTCAGATCACATATTTCCTTGT
>1.1796.1
GATTATGGATCTCAGTGAGACTGGGGGATTGTTCAAGAGTGATGTGGGAAAGGACGGGAGACTGTGAGTCAGAGCTGGATTCTGAGGAGAAGGTTGCAGAAGCCGTATGTGATGTGGAACTGAGTTGCTAGGTGGGGGCTGGGAAAGATCATTCAAGGTGAGCAAGCCAGTGATCTGAGAGCCGGTGTCGAATGGGTTCTACAGGAGGATGGATGCCTCATGGAGAAAAGAGGGATGGGCACTAAAGAAGGAACATCTCTGCTGTTAGTCGCTGTGTGTGTGATTTCCTCTGCTTCAGCTTCTTAGACTGTGCATCCTGTTAAGGCCCACATAAAACATGACGTAGTCTATCACACCATCCCTATTTACCCAATTGGTTACATGCCTTCCTTCCTTCCTTCATTTTATAGCATCAAATGTCTCATTGCATGAGTTGGTACTCAGTGAACATTTGCTAAATTCAATACTTTCTGTGAGGTATCACTATTAGAAATGGACATGTTGAGCTCAATGAACTCCAGGTGTTTAACCTAGAACTCTGGTTATGTTCCAATAGTCAAGGCACATTGATATTAACTATTCTGAAAGCAGTTTTGTCTAGAGAATAACAATTTGTGTTTTTCATTTTGCATGCAGTCGCATAGTTTAGGaaaaaaaGTTTCTAATCATTTCTGCTAAGACAAAACTATGACTTTTTAAGTAGTCACTTAATGTTTGCACTTCTGTTCAATGTCTGGCTTGTAGACTCAGTTTTCTGTTGATAAACCAGCAACATCAAATGAGATGCACGTATTCCAGACAGATGCTGCCCATGTCTGGAATCAAAACAAATCATATCACTTGCCTGTCACAAAAGAATGCCTCTTCTGTCATTGCGGACCAATCTGTTTAATGACACAATTGCTGGGCTGTGGAGCAGATGACTGTTTCTTTTGTCACTCAGAATTCCTGGGACGCTGCAAAGAGAAAACCACTTGCAGCTTGACTGGTGTGTCTTGGTcccccccTGAATGGAGGTGAGGGGAAGGGCTGTATTTTCCAGGGGGCAGTGGTCTACTTCTTCTAAGATGGATGGAAGGCTGTTTTCTGTGTTGCAAGTCTTCTTGATGGCTAATTATTTGAAGCCAGAAGATCCCAAGTGCGATTTCAGACAGAGTGTGGGATGAACTCTTGAAACGTTGCCAGTGTGTAATATGCTGCTGCATGTTGTGTCTCGGGGTTCCACTAAGAGATGAATAAGAGCCCCCACCTTTCAGGATATCTCACCAAAGAGACAGAAGATGGAATAAGATGACTTCTTTTGACTAGGCTGAAGGACTCACAAGCGAGAGGCACCTGTTTGAGTTTTCTGGAATAAATTGAGAAAGCTTCCTAGACAAGGTGTTCTAAGAAACTGGAATCCGTCTATTATGCAAGAACCAGGGAAGTTCTCTTCTTAAATTGCTGAATTTCTGGACCTGACACAGAGAGCATTGGGGTCTCTAATTGTAGTACACAGAATGGGTGCTACCCTCaaatgcccactcctttgttacagccacagaaattttgatttaattgatgtctggtagggcccaagacacttcagtttaagaaaacatgatagttaatttcaacgaaaatggtccataaatcatacctgtgatgatcactgGTATTAAATACAAAAATGTAACTGGATTTTGAAAGATGAGTGGTTAGTTCCAAGGAAAGAAGCGATGTCCTCAGGGAAGATATACAGGAAGAGTAGTAATTAGTGCTTTGCTCTAAAGCAGGGGTGAAATTTCCTGCTCAGATACTGTGTACATTTTATTTGCATGTAATCTGCATAATTAGTGCTCCTTTTTCTTTGAATTTCTGACTGCTCCAAATCCTTTCATTAAAGAAGGGAAGCCAGGGTTGTCCTTCACCTTGAATTTTACCTAAGAACAGATTCATGGTATATATATTTCTGCTGCTACTCAGAGAATACCTAGGACAGAGAATTCATAACTTCCAGCTTCGCTTCAGTAACTGGAAAGTTTTCAAGGCGTTTTAAAAGCCAGTTCACTTATACGTGTTTTGAGAGACAAAGGGAAACTCCGTTTAGTTCGTAGAGTTAGGCGTCTTCCATTGAGCCCACGAGGTGGCGCCCTCTCACCATTTCTGGCCTCCGTGCGGGTGAGTTGGCCTGGGGAGGCTGATCTAAAAGAGAGCCTGGGAGATCCTGTCAGCGTTACCAGCAGGCTTGTGGGAATTACTCTTAGAACATTAGGAATGACGATATGCTGTGCTCTTTGTTCAGTTGTTCCAGTCTCGTCTAAATGCTGGAGGTCGCAATATCCTGTTCCGATGTTAGCATCAATTGGCTAAATAGAAACCGGAAGAGCAACCTTGCACAAAGGCAAgggggggaaaagacgaaagaaaaaattaagacagga
>1.180.1
CATGAGATAAGTTTGATGGTTATTAACTGATAAATTTAACTGAATTTGAACAGCTGAAACCTGTATAGATCATGTTATTTAAAAATAAATTCAAGTATAGCACATTATGCTTAGTTAAAATGTTTTATTGCTCTGAAGCATCTGCTAAGCCTGTTACACAGATTCTTCTGTTCTTATTTGAAAGTACCAGGGAATACAATGACTGGTAGGCTTTATAGCATCCCAGTAATTGTCTGGCAATTGGACCACACTTTATAGCAAAATCAATCAATATTAGATATGGATCACCAGTTTTTATCTTGTCTGTCTTTTCGGTAGATTCCTTTTAGGTTTTTCATTTTCCTTCTCCTGGGTTAGTGACTATGGCAAGCTGCCCCAGGGAAGGCTGGGGCCAGCACAACAATAGTCAGCTGGTGTAGCCCATCGTGGTGCAGTTGGTCAGTGTATGGGCACCTATGTCCTTTTGTCATTGAGTGCACTTAGGCAAGACACTACTACTCTTAATTTCCTCCCATGAATTaaacaaacaaacaaacaaacaCTTTGACTTAATGATCACTGCATCACCCCAGTTGCTCTTTTCTGTGCTTTGTTCATTGCAGGTGCATAAAAATATTTACTGGGCAAAAGTGATTGAAGAGAAAGTGAACACATAGTCTCAACAGATGTGAACCAAGGAAGATCCAAGTGACATTCCATACAAACCAACATGAAGTGCTGAGAAAATCCCGTTATTTTCTGTTAGCTGGAAATAATCAAACATTGAAAAGATGTTGGTGTTTTAGAAAACTCTGCATATACTGATGGCCTTGCCTGCTTTAAAGGAAAGGAAAGCTCCCACATAGAGACATAGGGCTACCCCCATCATCTTTCTTCATTCTAATGTATTTTGTGGGGAGACCATGGGAATAACCATAGCTTCATGAATTGAGTGCACTCTGAGATGGTACTGTACCTCCAAGCTTCACAGTAACCCCTCTACTGACCCCAGTTTGCAGATTTCCTGAGgaggttagcagcttacccagtatcacaggactaaacagagaaagagctgagcttcaaatctatttgaccacaaacgctgtgcttttCTTAATCATCTGTATTGTCAGTTACCCACTCCCATTTCATAAAGAAACCAGAGGCTTGGTGATTTTAAGATACATGTTCAGTAACTATATGTGAAGTACATCATGCAGtttaaaaatatatttatttattaatttagctaagctgggtcttagttgcagcacatggaatcttcagtctttgttgtggcgcacaggatctttagttgcagcttgtgggatctagctccctgaccagggattgaaccgggtcccctgcactgggagggtagagccttaggcactggaccaccagacaggtcctcataatggatttcttaatggaccaaagtAACACTTGTCTCGCTCCGTCTTAGAGAAGACACACCATCCCATATTCATGATACCAGtaatattaattgagcatttcagtgtgcctggcattatatgaagcatctttgcatatcatatctttttcaTGTCATATCCCTATGGAGAGTTAACTGATGTGTTTAAGGTGGAGGCAGGACTCAGGTGTGTCTGACTCTGAAATCCACACCGTGCTACTCTTTGCCATGTTCTTCAGTAGCCAACAGATAGATTGCCACTCCCTTTAGCTGCATACTTCTTGTCTATACCTAGTTATGCTCCTGAATAGTGCTGTGTGTTAAGATAACCTGAGAGAGTCTGAAACTAGCAGTGAGTTTCATAGAGGTGCAGGAAACAAAGAGGGGAACAGCCCTGGCCACTCCTGGAGAGAAGGCAGTGATTGTTAGGGTTGCGCTCTCCAGGACCTAGCATGGTGTCAAGGCTTTCGTATCTCTTTTTAAGGGCTAATGGAGATGTGTCTAGAAAATACAGATTTTTTCCTTGGGAAGATGCTTGGTCATGCATCATAAGCAGGGAGCTTTAGATATGAAGTCCTATGCTCCAACCCCTTTTCCCTGTGGCCACCAGGGTGCTCTTTCTCAAACACAGCCTGGCCATGCTGTCTACCCCACACATATCCCCTTATTCTGAGTCTCTGCAGTGCACCCAGCACTATATGACTGAATGGCATTACCAACTAATAGGATAGGATTT
>1.1801.1
CGGAGAAAGGGAGCGCTGCGGCCAGAGCCCTGATGCGGGCTCCACTGCGGCGGCTCCGGCCTTATTAAAATGCCTCGTCCCTGCCTCTGAAGAGTGCTTTGCACTTCCTGATTCTCCTCTGGATTTCTCAACAAGTTATTGGAGTTATTAGATTACCAATAATCCAAAACCCACCGGGATAGAGAAggggggagggggAAAGGTTTTCTCCAAATCCGGAGACTCAATCTAAACTAGGTCAATAGGAAGGAGGGGCGGGGCGACAAGGAGGAGTCGGTTTTAAGCCTTGATGGAGGGCTCTCTCTAGTGTCAGGCAGCGGTAAAACAGGATTAGGTTTGAGCTCCCGGAACCACGGGGACTCCTAATTTCCAATAAATGCATTTAATTTTAGCTTCCCTTCCTAGATTCTCACCCCATCCCGTATTAAATTGCAGCCTTCGCTTTCACCTTTATTCTACCCGGCGAAGGGATGAGAAAGTGGGATTTTATGAGGCCAAAGAGGCCCCGTCTTTACTGACCCCGCCCCCGCTGCTGAGGTGCTGCGCGGCGCAGTGTGACGCTACCCGCCAGTTTTAGGACTGCGCTGCGGCCTAAGAGGCTGCATCTTTCGCGTCCCCTACTCCCTACCACTGGGTCCCGCAGGTGCCTCTCGGAGTCCGATGCTGAGACCGATTAGGAGATGGCGCCCGGGGGTTCTAACTCCGAGGAAGGCCCGGGGAGGGCAAGGCAACCTTGGAGTGCGCCCATGAACGCGCTAGAGTTTGAGCCCAAGGCTTGTGCCAATCCCGACCTTTTTAATCTATGGTTTCAGAGAAATCGGATTCGGAAATTTCGAAACTAGCCAGGTTCGGCCTGGCAGCTTCTATTCTGGGCGGAAATTGAGCTGAGCTGGGTTCTCCTTCTTGCCAACGTAGGCGGAAGGGGCTTTCGGTTTAGTTTTCCTTCAGCTCGGCTGGGGCGCGCTGGATGGGACTCCAGCTGTAGGGACTCCATCTTTTTGACTTGGGGGCCCTCGACCGGCCAATCCCTTTCAAACGAGGGGACGGGGGCGGAGGGGCAAGCAAAGAGAAAGAGAGAAAAAGACACACCAGGCAAACAAACGCCGTAATGGGGCAACTTGAAGTCAAGCCTGGGATAGAACGCGAAATCCTGGCTTTCAGACTCGGCTGTGCTACTAACTTgcctgactttccctgtttaaaaaattgttgtgggggaagggttggactaggtgaactctaaTAGACTCCTGGACCTGGCGCGGATGAGGGATTTAGGGGAAAGTGCGCCGTATTCCCCGCGAGGCTCCCCAGGCGGcccccccTCGCCGGGTGAATCCCCGGCGGCCCGACCGGCGCAGGCAGCGATCCTGGCTGCCGTCGGGGCCGGCAGCTTCCTGGAAAGTTACTTCTCGTTGGAGTCGGCGATAGGCAGAGAGTGTTCTGTGAAATCCGCTGAGTTGAGATCGACTGTGTTCCGGGAATGAGAGGGCTGTGCCATTCCCCTCACTGCCCCCTGCCTTGACAGCGTAACAGG
>1.1804.1
ACACCAGACGAAGGGAAACCCCTGAAGAATGTCCTGAATGATGGGCTCCTTGCGATGGGACCAACAAGCTCCAGAATGATAGCAGATACTCTTGGAAGCCACTTGCTTCTGAAATGAAGGCAAGTTCAGTTTGGAAGTCACTGATTGTAAGACATTTATAGAAGTTATTGCATGTGCTTCCGCCCCAACCCCCCAAGATTGGGGCTGTTGAGACACTGCACTACTGTCAACAGATGAGACTGATCCTCAGAGATTCACCCATCAGAGACTGGACCCTGCCTGCCCACTCAGGTGCACAGGACTGGCAATGTTGCTTGAAAGACACGTCCCATGTCCTCCTCCTTAAAACCACAGAGTATAACAAATGTTGGTGGAATTGTACTTACAGTTTTGTAACCTGAGTCTAGTGATGTTGTTTAATCTGACTTTGCAACTCATCTTTTAACTAGTGGGACTGTAGtttccaactgtggagtacctcatcatagtgctcctcacagcaacccctgagactggagaaggtattattaaccccatctaaataatgaggaaaacaaggcttaatataacttagtgacttctcaaaattaggcagtcagGGGAAAATCCTCCCTTATTCCTCATCTTATCTGATTCTGACCATGCACAGACATGTTCTCACCTGCCCCCACACACTTCTACCCCTCTGGCAATAAAAATGAAACAGGAAATCTTC
>1.1807.1
AACCCCAAGAAGCAGGGGCAGTAGCAAATTGAGTGGGTAGGTGATAAAGAGTGCATAAAGATGTCAGCAATGTGTGAAATGGGTGCAGGGGTAGACCTGAGGAGTGGAGAGGTGGTTCTGTCTCTAGCTGAGATTCCTTGACTAGTGTTGATAGCAGTGAAATAGGCTGGTGTCCAGGGTTTGACAGTGGTGGTGATCTCACTGAACTGACTTCTGGTGTGGCTTTGGCTGTTAAACTTCCTTTATAGCTCGGTTCTTTGCTCCTACAGTCTACAAGCTTCAAATGTTCTTAAAAATGGACCCCCCAAAATTGTCTGCTTGTCATCTGGCATTTTTTGTTTACAGTCAAGTCTTGACAAACACTCCTTGTCATTTGTGATGcctaattggtaccatctctgtagtctcaattcatattcccaatacattcttcacttatgc
>1.1808.1
ttatgcagtgaaagtgaatgtttttaacaggttaataagatcacataatccttttgctttaaaatccttcattttggatttaaatataaattcaaactttttagtgacctgcaaagaccttcactgtgtaaccacacaacccactgggtctgcaaccgcatctccctgtttttcttttcCATACTAGAAACAGGAACTTCCTCAGCTTTAGTAAATTGGAATAGAAGTTCCAACAATAAACTCACTGAAGAGAGGAAAAAGGAGGAGGCAAGATGAAGACAAAACTTGGAACTAAGTACCTATTATGTTACTTGTCAGACTTGGGGCTAATTCCCCTAATTTTTATTTGGCTTATTGCCTGCTTGACTATTGTAATCATGATACAATTTAAAGCTTGCTTTAAAATGTCAGCACCTTAAAATTCTTCATTCAAAAATATTTTAAATTTTGTAAAGTAAAGCCACTTACTTCAAGTTGATTTACTTTTTCAATACAATGGATATATAGGTTATTAAAACTAGAAGTCACCAAGTTCGTAAGATTCTCTCCCTGCAGAACATTGTCCCTTTAGGTAATAATTATCTGATAATTGTTaaaaaaaaGctctgcttcagtctaaatgtgctatttgaattgaaaggttatcaaatgatttctggtttttagtttagcacataggagcttggagggtacctttccatcctaacaaaaggctaaacaacaaaaagtcaacagctgtttttagattcataagagagaggtaaggtcatggggcaaactgctgtcccccagactggagacaggcaaataaaatctcaacattctggagcagaaacccacaagtacaaatctgggggaaagaaaaaagtactatggccataagggaattctcacagttccgtgagctttgccagctcaactaatttttcagtgaatgttgagaagtcctgttgtgctgtcagaaggagagtaaaaggaaccaccatgagagtccaccagagctgtacctcataagatccggtccccggagaaactaaccagtgcccaacatgctaggattttatcagagtctcactgacctggaacagggaaataaactctagcttactagccatcttgtcccacctaaagggaaggagttgacggggggaggatgatgcccagaagcacttaaaaagtttgaatatagaccttacccatagctgatgcgcacattactaaaagcttaacagtaatttctgagtgtattctgtccagctaaccccaagaaaaaataacaaggcatattaaaagcaaaattgacagtttgaagagaataagcattagaaccagacagggatatggcagggatgctggaattaacagactgggaatttaactgtgatcagcatgcaaagaactgtgatgggtaaaagtaaacagcatgcaggaacagatgggcaatgcaagcagagacatggaaattctaagaaatcc
>1.1824.1
attgcaagttttaaagtgctaagagatcttaatagttctcatcacaagaaaaaattttgtaactatctttggtgagggatgttaactaggcatattaaccatttcacaatgtatacaaatacaaaatgatgttgtacacctgaaactaatgttatctgtcaattatacttcaattaaaaaaaaagaaaccaaagaatgTATGGAAGACAACCCAGAAAGGAGAAATTATTTCAGACATATGGAGGTAAAGTCTTATGAACTATAAATTGAAATATTtaaaatggataaactcctagaaatatataaaatgtataggaataatttgaatagactcatcaactgtaaaaagtgtattagaaacagtagtcaaagacctgtcctctgaaaaaacctcaggtctaaatgtttttattctatcaaattctaccaaactttcaatagctgttttatgcaagttgttgcagaacccagaaaatggggaagcgggaagcttcccatctcataaacaaaaaatccataccaagagaataaaaataataggcccattttgtttatgtacacagatgcaaaatcctaaataaagcaatagctaaatgaatcctacatagcactaaacataacagatcatgaacaagcagaatttgtgccaataatgcaagggttacttaatatcagaaaaattcatcaatatacttctctacatgagtaaaacatttcatgataattttaactgaaccagaacaatcacttcatgaagttcaacacctgtctataattGTTatgggttaaccttagatgcattccctttaaggtaagaaacaagattaagatatccttattaccacaaatgttttaacacagaactggaaatcctaacACTATTAAGAAAAAGTGTAGGGAATGGAagaaaaaaaagtatatatcctccaaatatttaaaaatcaaaacacttctaaataatccaggggtcaaaaaagaatcgtaaaggaaataaaatattctgattttgaataacaacaaaaacataaaatctgtgggatgcatctaaagcagtacataaagggaaatatatagttttaatgtctttattaaaatcaattatttaagcttccaaaaagccaaaacagaagagcaaat
>1.1826.1
aactctgcttaatgtttatagcagtctggataggaggggagtttgggggagaatggatacatgcatatatatgtatggctgagctgctcttctgtacacctgaaactatcacaacagtgttaatcggttatattccaatataaaataaaaagttaaaaaaaaaaacctaaatgctctttaaaaaattttttaaaaGGGGGCCCACATCTGTGGAACTAGTAAAATGTGTTATCTTGGAGGCCACACGGGAAACTGGCAGACCTGAATAAGTGAAGAAATAAGTTATTAATGGCAAAAGTCACTAAGCACAGACTGCCTGGGAGAAAACACATATACAACAGATAGAAGCTTACCCATAAAATAAACAGATTTGACATAAAAAACTACATGGATCAAGAATAGAAACACAGTAAACAGAACAAGCAGCTAACAGTCATAAAAAAGACACTGTGTATCACTAGCATTCAAGGTTCACAAAATATAAAAGACAACAACTTCTTTCTACCATATTTATGAAATCTTACAGATTAGATTAATAGTAATCCAGTCAGTCGATCTATGAGGAGCAAACATCTTGAGCATTAGCAAACTTATGAAGTGGTCATTCAAGGATCATTTCTGAAGGACAAAATGGTACATTTTGGTATCAATCACCAAGATTTAATACTACCATATGATGATGATTTACATAAGAACACTAAATCTGGATTTGAGGTGGGGGCGGGAGGGG
>1.1829.1
GAGGTGAGAGTGGGGGCTGGGGAGCGAGCGGCTTGGCCTCGCCTCGCTCCCGGGCTAGGAGGGACCACCGGCCTCCAGCCCCCGGGGCGGCTCGGCGGCCCGCGCCCCCTGCAGGCACCTCCGCGCCTTCGCGGGTGCCTTCCGGGAAGGGTACCGCGCGTCCCGGAAAGAGCGGGTGATTCCACCCTCTAGAATTGCTCCTGGCGAGGCTGCCGAGGGAACTCCCTCCACCACCGCCGCCCCGCTCTCCCTCCCGCCCAGAGGAAGTGGGAGCAGCAGCGCGCGCCAGACACCCTTTTCCCACCAAGTTCCTCCATGGGGACGGGCGAGAATGGTCTTGGTCGGGTTAGGCAAGGCATGTGGCATTTCAAACCCCACAGAGTGGAATGCCGCCTGTTGGGGACGAAAAGGGCAGCCGTCCGCAGTGCAGAAGGGGAAATATAAAGGATCGCGGtgatgaaaaccaggcggcggtcctgggaaagaggaggtggttttgcctgccagcgtcttggttccactagcgtcgtgctctggcctcgagagcctttcgcgctggcagcagttggacatcagctcactgttggctaaaccgactcttctgagaacaagctcatagaaaaggtacaccacaactaaatttggactttatttctttcacctcttccctgcctgggacagtagtgtaatgaatctatctttgatttggagtatgtttctgttttctattgccttgtgaataatgacgattcctacagcgagcccctgttaaataaattactgacaaggagtctcacgctctgagcatagtttgccaaaaacCTGAGCACTTTATTTtttgtaaacttgaatattttctcatatgattcttggccatttgtatttcttttgtgaatgatcagttatgtcctttgcccatttttctaagtttgtcttaaaaaaaaaTTAAGGTTTTAAATGTTTTATCTGAGATATATGTTACATGTGTCTCTTCCTGGTTTGTTTTTACTTTTTAATTTCTTTAATGGCACAAACATTTAAAATTGTGAAATCAAGTCTATTAATCTTTTCCAAGTTCTGTTGTTGCCTTACACTGAAATAACCTTTTCTCCTACACAAGATCTGGTTGCATTTTTTACTTTAACTTTTTAATTGATCTGTAATTTATTTTGTGAGATGTGATGTGAGATGAGGAAAACtttttctctgtcatttcttttttcttatttctctccattttGTATAACAGCCTGAAATAAAATTTCTGAGAATAACTTC
>1.1830.1
TTCATGATTTCTGTTCCCCTTATTATAAAGTATTATTCATGAGCATACTTGGGTTGAGGGGTGAAGCAATTAGGAAAATAGTCTAAATTGTGTTAATTTGGCAACTAATTTCATATGATTGAGGCATTCTCAACTATAAAAGAGGATGGAAGATGGGCGATTCAAGTGAAAACAGAAGAAAATAAAAGGAAAGAGGAGAACTTTTAAATGTGTTTTCCTTAAGTAGTTATATACTAGTCATTGGTATGAGATAGTGCCTGAACCTTACCCACAGATCAAGAAAAAAGCTGACCATGCTGCTACAAACAATAAAAATTTGGGGTGCAAAACAATGCATGACTATGGGACAGATCATGtaaataaagaatatatattaatgatagtttctataatataaatagcctttaataaaaaaaaTAATCTTTTTAATAACATTAATACTCACTTCTATTTTCTGGAAAACATGCATGAAAAATGTATTCAATTCATTGCAAAAGGAGaaaaaaaaGTCAATCTAAGGTGAATACTGTACAATTCTGGAGCAAGAATTATTCCTGCTCATTCTTTACGATGATTATTTTACTTTGTGGGAGCCCAGAATTTCCCTGGGAAATAAGAATCAGATTCTTGTAAATACTGTCCAGG
>1.1839.1
AGGAATCCTTAAAATGGGTTCCCTGCTAAGGAACTTAACACAGCCATAGCCAATTCTACTCATACAACTTACATATACTCCAACTATTTCAAGCCATAATATTTTCCCGCCAGGAGTGGTTCTGTAACAGACCATGGGGAATGTGGTTGCTCTGGCTAACGTTTCCAGTTCCCCTGGAGTGTACTAACAATCTTGCAAGCTGGTGTTTCTAACATGGGTACTAAagtattgacatatatacattaccatgtgtaacacagctagctagtggtgctctgtgctgactagaggagtgggatgggagatggggtgggagggaggttcaggaatatgtacacttatagctgattcatgctgttgtacggaggaaatcaacacaacaacattgtaaagcaattatcctccaagt
>1.1840.1
AATGCAAGGGATTTTGCATCTTGAAAAACTATTACGAATCTGTACAACATTTTAAATTGACTATAATGTTTTGAAATTACAAAAGGTAATTATAGCCTTTAAGTGCTGTACCTGAGATTCTGATAATCCATGTAATAATATTTGCTTTCAAGAAGGGaaaaaaaaaaTCTGTGATTATAAGAGGTGAAGGGTAGAAAGTGGTCATGGCCTATTAAAGCTATTCATGCTGGCCAAGCTTAGTCATTGGAGGACACTCAGCACAGCAGGTCAGGCGCAGGCGTTTGCTCTGGAACAGGTATCCACTTGGTGACTCACCCTCCAATGGGACTGTCTTCTTTTTCAGCTGTAAAGCATCACAGAAGGGCTTGGAGAGCTGGTCATTAGATAATTGAGTGACATATTGTAAAACAAAACATTTATTTTATTTTAATAGCATCTTTGGaaaaaaaaTTTTATCTCTAGGTAATCAAAAACGTAAGTAGTTAACCTCTTATGTAATAATGGGAAAATGTAATATATTGTGAATTAACAGTCTTCCAGATGAAAACAGCAAGCCAGGAAACCTTTTGTAGCAGATGTAAGATAACAGGCAGCACAGGCTTTATAGACATTATGAAGACCCTGCACTTCTTTCTGCCTCTCCTCATTCCTTATTCTTTCGACCACTGGCCCCATCCAGAGCCCTTCCTTATTATGGAAGCCATTTTAGAGGGCAAGAAAGAGCTTTCTGGGG
>1.1842.1
gggaaaacaatacaaggtacgtctaaataacagaatactactcagcagtgaaaataaacaactgataactgcaacaacaggcgaatctcaaaatctttaatataaataagagaaatcagcttccatagctgtacactctgcaatttcatttctgtgacattctagaaaaggcaaaactgtgagcatggagaacagattccctggagtagaattatgggatcctacaagggagcctgaggaactctgggggctgattgtcacggtggctacctaactgtatacatttgtcaaaactcatcaagctgtatactttaaaagagtgaattttattctatataagtcacgtgccaattttaaaaaCCTGAAAATGGTTGCCTTACTAAAGTAGTAAATGATCTAAGCATTTTCTTGTTAGTCTAGGTTTCTAaacaaaattttatttcatgccagtgttgaccaggcactgtgcttgcccctggggataggaataccagtaaaacatgaccctgAGCTGACAGTGTGTGAGCTCAGCCAGGCCCTTTTGCATTATGGAGATCGCCCAGTATAGCCCAAGCTAATAGACAGTTTGCTAGTGACTAGCGTTTAGAAGGAGAACATTTTTTGAAGGGACACATGATCAGTCTtctctctctctctctgaaaattagatttggaaagtcacctcagggacttccctgctggtcctgaggctaagattctgtgctcccagtgcagggggcctgggttcaatccctgatcagggagttagatactgcatgctgcagcgaagatcaaagattccacgtgctgcaactaagacctggcacagcaaaaatcataaataattttgtttaaaaagaaaGTCACCTCAAATGATAGTGATCTGATGTTAACTCTAGTCGAATAATGGATTCTGTCATCATAGCGGTTGTGACGGTTTATGGTAAAAAACTGCTAGCAGTTATTCAAGTGAATAGATCAACTATTCAGGGCTCAGGTTTTGAACTTAATACAAGTCATGTTCCCTTTATACTTTGCTTCTCCCTAAGGAAATGGTTTCCATGTTTGAGGTCTGATAACACTGTGGTGCTGTTAGACTTGGTGAGTAAACAGCGGCACCTGTTCAGGCCTTCATGGGTCTGTCCCCCACCCTACCCTGGCCACCCTTTCTTTTTTGGCACAGTGTCAGGGTAGTTAACATGTGAAAGAAAGAAGAAGGAATGCCGGAAGGTAGCTGATGCTAGACTATTTTTAGAAGGCTCTTTCACACTGAATGTCATATTTTTGAGACCCTTGCAGAGCAAGGGCATTTCCAGATGCCCTAATGTGGCGTTGCATCAGCCCTTTGGCCTGAAAAATCTCTGTTGCCCAGGGGTCCTGATGGAAACGATCTATGTTCTGTGCACCCTTCCATTTTCATCATTCCCCTTCATCTCTCCATGCACCCCTTCTAGGATTCTAATCTGCTCACTCCATCTGCCCGAGGATGGGCCCTCTGTTCCTACAGTCATAGTGGAGGAGTGTGTGTAGAAAGACAGACAGACACACCAAAACAGCAGACAGATTGCAGGCTGCGTGGGTGATCTTTCTAAAAGACAACCCTGACACCATCTCTCCAGTTCTTAAAACCTTCTCATTTCCAGTATCCAAGCCCTGCTGTGGGAGGATGCTGGGTCTTCTGGTTCAGCGCCTGCCTTTCTCTCTCACTAGCGCTGGTGCATTAGTTATTTAAACTACCTGTATTTTTTCAAAAGTACTTGACGCTGTCTCATTGTCTTTGTTTGCACAGAGGGCCTTCTGTCCGAAATGCATCTCTTATTGTCTTCCAGGTGAACTTCTAATCTGCCTTTAGGTGGAACTTACACCTCTCCTTTTTCTGCTCTGACCTCTTAGGTCTCTTTCACAAGGAAGTAGTCAGTCACCCTTCCTGCCCTGAACTCCATTTCTGATCTCTGATACAGGATTTATTAGACTCAGCGCTAATGATGCAGTTTCTATGCTTGTTTTTGGCACCAGTCTTTTACTTGAAGTTGTCATTCTGTTCAGCACATCAATGAATAAACAATGATAAAAGAAATGGATCCATTTGACACTAGAAGTTACTGGAAGGAGCTAATATACCCTGTACCCAGGGGCAGATAAGGCGACTGATATTTTATTTTCTCAGGTGTAGCTAGCTAGCTGTCCAGACAAAGACATGTTACCCTGGGTGCAGAGGAAGTAAAAGCGTATTATTAATTTACTTCACCTTCGCctaacatccaccaagcccaatactgcacaccaggacccacgaaggacattttcatgctcaagatctcattacacccccggcgagcttgtgaaggatgtcttgttatccccattttacagaaagggaaatgaggacttagagggcctaggtgacaaggccaaacccaggagagagacctgaatctggaccagagattgtgaatctaacaggatctgcttccttggcGAAGTTTGTAGTGTTTTGTATATCttttttttttGGCCCTTGCTAGCCTGAGGCTTTTGGGTTTGGAGTTTCTCATGGACCTTGGAAAGATCCTCTTTAGCTTGCAGGGAGGATTCTTCGTGGAGGAGGCCCTGGTGCTTGAGTGGTCCAGGGAGTGGGGGTGATTGTAATGGTGGTGATGGTGTAGGGGAGGAAACAAAATCTTCCCCTGCACGGCACTGGGAGCCTTGCTCTCCGGCTCCATTCGGAGTACTTCTGGATTGTCCAGCTCAGTCAGGGCAAGAAGGGAGGTGGCAATGAAAACTGTCTTTTCATTGCAGGAGGGGTGCTGTATCTCTCCTGTAACTGAGCATGGGGTGCATGGGCACTAAATGCGGCCTTTCTAGAATTTCCCCGGTCTAGAGAGTTGAGAAAACCTCTGAGAGACCTTACAGGAGGATGAGGCTTTCCAGGCAGGTCATTCTATTGAGTAAAATCCATCAGTCCTCTCAGGTCaaagggggcttggttacttatttcccagtcattgccatggaaattgttgtcaggtcttatgattttttttttttttgggagaagccagattttatgttaaatttccaaatgattaaatttgaatttaaaatgaaaaagcacagggaactctactcagtattctggaataacctatatggggaaataatctgaaaaagagcggatacatgtatatgtataactgaatcacttcaccatacatctgaaactaacgcaatattttaaatcaactatactccaatat
>1.1843.1
CAATGAGTGAAGAATATGCTGTAGCCATAAAGCCCTGCAAATAAATGGGAACATCAGGCATGACCAAACTGTTTAGGTCTGGATCAACTACAGATCTAAAGTTTGGTTCTAAGTTGTCACCAAAGCTATGGCCTTCATAAGCAACCTCATTTCTTTTTCAGTTGTTTTGAAATTGTGCTGAGTTAGTTTTGTAGGCAATTAGTAATTTaaaaaaaTAATCGAGATATATGACtttttttttAATTTTGTAGGTGTCTTTACTATAACATTCCTGTGGTTTTCAGTATGTGAGTCCAAGAAACAGATGCGATAGCTTCAGCAGATGTGATTTGAGCAAATCATTCCTGAATTTTAGTTAAATGAGAAATAAACCAGGGTTTTAAACAATGTAGCATCCAGTGGTATTGATGTATCACATTTAAGTTGAATTGCTCTGCATTGATTTCAAACTTAATATCATAGAATAAGTAGATTATGGATTGGAATTGTCAGAATTTCAGCCTGAGTGTGGCAAGTACAGATCCTTAAACAAAAATCATGTTATCAAAAGTGCCAGTTATCTTAGTAACTGTGTGCAGCCCACCTGTGTTCCCTCAGTCATTCTGTTTTTTGCCAAATTTCTGGCAGACTTAATATAATCTGTATTATGGTCATTTTAATACTTTGTTGTGGTTAACAGAGGCATTAAACTGTTGTGTGACTGTTAGCAAGTCATATTGTAAAGATGGCCCAAAGGACAGTGGCAGAGGGTGTTGGTAAAAGCTGTAGCTTTTTATTTGAGGCCTTTGTAATCAGCATAAAAATAGGACCTTTCTTTTTTGAAATCAGAATATTTGTTAAACAAAAACTGGAAATTCTTACTTTAAATTATCTGGAATGCTTGTTAAATTTATGTATGTTTTTTCTAACATGAAAGTGAATCATAGAAGAAAAGTTACTTTATATGATTATTATTTAACTTAAGTATATGTATTTATCTGGTTGTCATGTGACTTAATTCACTTACTGGTATGAAATATAGCTAGGAAAGATTTCTATAAACAATTAATTTT
>1.1847.1
ACTTTGACACGAGTCTGTTCCAGAGGTATTGATATGCGGGTGTGTGGCAGAAGATCATGAGGAAAGCTGGTGCTGGCTTACTATATACATTCTGTACTAAGAAAGCTTTACACCCAGTATTGACAGTGCAGTAACTTCTGAAAACAAAAATCTCAAAGGAGCTTGCTGAACAGGTTTAGTTTTTGTGTTTCTTTTTAAAGCAAGAAATACTACATAAAATTCTACAATTATCACAAATATCTACTTTTTAGAAAGCACACATCTTTTACATAGTAAAGGGGTTTCCTTTAACATGCAGAACCTATAAACAATAAAACAGTTCCATGCTTGGAGCTTGAATTTACAAGTATTTGGGGAGCAAACACAGAATGGGAGGATTGATTTAACTGGGTAGAAATTTCCTTGCCACCAGAGAATTCTGAGTTATGGTGTAATTTCCTGTTTGACACTTTATTAATTTCTCCATAATAGATGCaaaatgaaaaaagattaaaaaaaCTTCTGTGTATCATAAACAGCTTTTTAAAGCAGGAAAATGTCCAAATAAGTGTTAAGAATAGAATCTGTAATAAAGTGTTTGTAAATAGGAACACTAACATCCAAGTAACCAGATAGTCTGGGTTTAAAAAATTTTTTCCATGGTACTGGCTAAAACTTCTAAAGTATTTTAGTTTACCTAGTTTTTCAAATATTTTTGCTGTTAAAATATTACATAAATATTTTTTGTATGTGTATTCTAAATTTTAAAAGACCAGTTTGAGTGTGCAAAGATGGTAATAATTTTAGACATCTAATTTCCAAGACATTTAACTAGATTCTCAATCACCTCATTCAAAAGCATGTTTTTCCCCATAGGaaaaaaaaaaGTCAAAGTAAGCTCTAAAAATTATCCTCACAGTAAGGGGTGAGCTTGTGATAAAGATTGGAGTTGTAGACAGCAATGTGCAGAATGGAAGCTGACACGGGTGTTGGGCATTCCAAGCCTCTTTGTTGAATCAGTCCTTTTTGTCTTCTTGCTTGTTGAAAGCATACTTTTTGCTGTTGATCTAACAAAGGCAGATTGTGATAAACTTTTTaaaaaaaaaaaCTTTATTTTTGATGCTTCAAGCACATGTTAACTGATTTAAATTCCTCCTTTTGGTTCCTCCCATTGTCCTAAAATAGGATTTTCATATTTTAAAACCTCAAACACTGATCCATGCAGAATGAACAAAAAGCATCATCAAGGGGAAAGAAAACATTTTTTATCTTTACAAAAACAAATGTTAAGATTATATATAGATGTATTCTTTATGTTGGATATTGTACTAGAGTCCTCCTTACAGGAAATGAAATAGTTCTAGAACTCTTAGCATTAGTGTTCCTAGATTGGTGTCCGTAGCTACCAGTTTTAAAATGTATAACCTGAAAATGAAGTTAATTTCGCATTATAAGAGCACACCATGATCTATGTAAAAAGATTGTCCATTTGGTGTAtttttttAAAAGAGAACGCACTTTCATATTAACAGTAGCATGTGTATGAATTTTAGATTTTCATATTTGTTGTGTCTGTATTCAGTGAAGTAAAATGGAACATTCAGATGTTTGTTGATGGCAACATTAACTGTTAAATTAAAGCACCTTATACTCTGCTGCTTAAACTTGCTTGTAATTGCACCTTTGTTAACCTGCACATTTTCACATAGAATATTGTTGTAACATTGCTTCATGTGGGTCTGGATGGAAGGTTAGTGGGCCTACAGGATCATTTATTTATATTGTTTATATTACAATAATATATTGTAGACCAGTTGTAAGTTCATTTCTTTACAAATAAAAGCTTCTTCCATTTGGATAGTCTAT
>1.1849.1
GATGCGGAGGGTGGGCCCCGGGTTGGTGGCAGCCATTTCTCATCTAACCCTAATTGAGACAGGCGTAGGTGCTGTGCTTTTGGTTACCGCGCGCTGTTTTTCTCGCTGACTTTCAGCGGGCGAAAAAGCATCGGCCTACCGCCATCCACCATCCAGTCTGGAACAAACAAAAAATGTCAGCCGCTGGCTCGCTCACCTCTCCCGGGAACCTGCGGTGGCCCGCTCGCCCAGCCCCAGTGCCCCGCCTGAGGCCGCGGTCGGCCGGGTGCTTCTCTGGAGGTGCCCATTGCCGCCGTGAAGAGTTGGGCTCTGTCAGCCGCGGGTCGCTCGGTGGGCCGAGGCATGGCTGTAACCGCAGGGAAAGGAACGGAGCGGGGTCCCCGCGCGCGGTGCGCTTCCCTGAGCTGTGGGACTTGCACCCGGGACTCGGCTCAGACACCTGCAG
>1.1851.1
GCTCAGAGGTGGTTAGCTGCTGTAAGAATGTTCTTCAAGTCAGAAGGAAAGCAATAGAAACAGGATATATTTATGTGTTTGTTTGTCATCGTTTTCATATTTCATTACATGCAGTTCCAAAGTCAGGTTAATGAAACACTCCCCTTCTTTACAACTTCCTGGCTTGCTTGTTTTGCCCCCTTGAAGTTTGTTTCATCATTCATATATTCAGACATTGATGCAGCCTTGGAAAGGGCAAAAGTTGGGGAAGAAATATGTGAATGGAAGCTTCCCTGGGCCTGGTTGAGGTCTGCAGAACAGTGTAGAGAAGTCAGCTAAGGCAGAAGTGCAAGGCACCATTCTGCATTGCAATCCAGCATAATGCATAGGTTTTCTGGAAGAAATGGCAGCAGTGCCCAGAGACAACGTTTGCCACTCCTGGGGAACTTACAAACGTCTATAAGTGCCGTGGAGGTGGTGTCCTGAGAGCCAGCGCCATACCCTTTGAGGAGGGGTTCCCAAGCTCAGAAGCACCTGAAGCGTGTCTCAGATCACAGCAGCAGCACATTAGCAAAAAACAGATTCCCGGACCTCTGGTCTCTGGCtcagaatctccagagggggtgtttatcagctccacaggtgattcttgtcactgtgcaTGTCTGTAACACTCTCCCTGTGGGATTAGTAAAGCAAGACTCTCTCAGTGGGAACCTGAGTCCAGAGCCCCATCTTTAGCTATATCATCACCCCAAACAGactcattcactcattcatccagcaaacatctgttgcacatctgtcggtctagagactaaggctacggtgagtgagactgataaggtccttgcTTACGTTCAGGTTCATGAATGAGAACTGGAATATTTTACCTGAGAAGTTCCTTCTCTAATGCACCTCAGAGAGAAAGAGGGGAGCTTTGTATTATGGAAAAATGCAGGAAGATATTCCCACTAACACACATGTACCTGGAAAAtatacttctgatgttcagaaatgtctaatacactattgatgtgaacttgggaaaattgcctcctgttgctgtgcacagtcttcccatctgtaaaatggggataaacacaacatctactacacagagtagttgtgaggactgtattaattaagacttgtaaagttctcaggctggtgcatgttctaggcaaacacacaatacatactgtttgctattGTCATGATCATCCTCCTCATTTTCATCATCATTATTTTATTCTCTTCCTCTCTGCTTCAACCATGATTTCCAGAGCCACTGATGGAGGAAAAAATATATTTGGCAACCCCAACAGATTGAATTCCTTTATTTACTCAATCATCCATTCCCATATACCAACTGAGAGCCTGCCAAATTCAGGGCTTGAATGTGGGGAATAAGAAATTAGCAGCAATTAGCTCAGCTCTGTTAGTCAGAAGTGATTAAGAGAGTATAGAGAATATGTTCTGAGAGTTCAGAACAGCACGTGATTTCTTCATGTGGGAGGAGATAAAACTGGGATCCCCTTTGGGGAAATGCAGTCATCAGTGCATTCTGGGAAAATATAGTAGGGACCAAATAAATGAACTGAGTTGAATTGAATAATTCTCTATGCCCCCTCCAAGCAGTGCCATAAAGGTAGAGAGGAAgtaccaaatttcagaaacaggctgaatacgtcttcctgggttagcctgggcccctaacagataccgaggatgaaatttctatggggaaaaacgtactcttgaattctgaacaaccaacacacaagtggtcttttgacttgctgcttgtttgtgagagggggctgGTTGGAATTCACTGTTGATTTGAAAGGAAAATGAGTAGAGTCTGAAACCGCTTATTTACATGGTCTCTTGTGTGTCACCTTACTATTGCCATATCTCAAATATACTGAGACATTTTACAGAAGCTTAAACAATACTGTCCAGCTCTGGTTTTGCTCCTTTCCCACCAATTTGCTTTTAGCTTATCTGGACTTTGGTATGTCATTTGGAAATTGGACTACGTTTTCTTTGCTTGCATTGAAAAAAGAAATGATTAACTGAAATAACACTGTGCATTACTCAGATTTAATTATGTTTGTAATACATCACCCAGTGATATGGGGCAACTTCTTGCCGTTCGTTTTCCATCATGCATTTCTCGTAACATATGGTCCTCATGAAATAGTTTTGATTCAGAGTCCCCAGTAGCATATGGC
>1.1852.1
TAGTCATGGGAAACAGGCTCAGAAATATTAATTTTTCTCCAGAAATTTCATGTGAACACAGGCATGCTAACACAGGTAGATGGCTATATTTATAGGCAAATAAATAGATGGATAGATAGATAGGTTTTCTTTGTACATGAGTCAGAACTGTAGCTTAGTGATAAAAGGTGGACCACTGCAAGATAGGCCAGGTTAAGCCCAGAGCTCACTGTACTGACTAGTTATTCGGCAATAAGTCAGTGGGGGTTAGAATGTGGAGAGAGTGGAAATAGTGCTATATTACATAGCATGAGatagaatcataaaatgctggagctgagggaccattagagaacgttttttccatccattttacgaatgaggaaacagagaccctgagaggtggcgtgaagttataaggaccagcagtgactgataaagaagaatgtagtccagTATGATGCCTTCTTTGTCTCTAGAGAAATGTAGGGATTTGGGATAACTGAATCTGAGCTACCATCAATTGTTGAGATTTTCAGTCACTTCTTATAGATAAGAATGGGGCTGCCTTTCATTTTCCTATGTCTAATGCAATGAGAAAGTTCTGTGTTCCTGTGGGAGGCTGACAGCCTACACTCATATCCTGGGGCTTCTCCTCCATCTTAATTTAATACTGAATTAAAGGAAACATAGTCAACAAGTTAATAATATGGAATTTATTAATTTTTTCCTCAAAACTTAGAGATTTGAGAGGAAAAACAAGGAAGGTCTTTTGTATTGGCAATTTTCAGAGGCTTTCACACAACCttttttttaaagtctttaatgaagttacagcattgcttctgttttatgtcttggttttctggccatgaggcatatgggatcttagctccgcaaccagggattgaacccacaccttctgcattggaaggtgaaatcttaaccactggaccacctggggaagtcccaacacatagctgtttGAGTAGAGGAGTTTATTTTTTGACTGTTGATAGTTGAGAGCAAGAGATATATTAGACCTAAAGATTGAGGTATGCAGTACTCATACTATACGCCTTGTCCTCTAATTGGGCATTGTGGTTCTTGAGAAAAGaaaaaaaCTCATGCATTTTATTTACCTATAAGATTTCAATTTACTTTTCTATACGAGATGTAGTATATTTTTCTACTCTGAGAGTTCAATGTTTTAAAATTAAAAAACCTAATTCATATATAAATATCAAAGAATACCTTCTTTGACTCAGTCCTTGCTTGCCAATGTGCCCTTTTATGAGATAGGGTCATTTGTCATGCGGGAAAGCAGGATTAATTAACTGTGGAAAGGGTACCTAATATGGAAACTGTGAGTTCCAAAATGTTTCCACATAAAATTCAGGAAAAGAAGTATAGATGAGCCTAGAAATCAGTGTGACtttttttttttttCCTTCAGAGGGCTTaaaaaaaTCTCTCCATCACACAAATCAAGCAGCCTATTATACACCCGGTCTTCCCATACGTCTGACACAGAAACAAGCAAGGAATGTGCTTCATTTCCACATAAATTGTGTGGTTTTGAAATTCATTTCTCTTCACTCTGAACTCTGGTGAACGAGTCACTTCTGTGCCTAACAAGATGGCAGCACTTTTAATGGGCGGGATCGTGGAAGCAGGGAGTTACATAACTTTGTAGTTCATGaaagaatcaaaacaagacaaaataaaatctcccacaaaatctctactg
>1.1853.1
GGAGCCTCTTGCCTTCAACCCATCTGATTCGTATTATTGACTCATTTAGAAAACAGAAAGTGAACAGAGACAAGTTTTTAAGGAGTTTGGTTTCATGCAAATGACTTGCAATTGCAGCCCATTATTTTTATACCACGACTTCATTAGTCATATCCCTGTCAGACCTGTGACCAGTGTCAAATGTTTTCAAAAAGCGCACCAGGACAAGCATGGAACTCATCAGCCAGTGTCAAAGGTCGTGCTCATTAAGGAGTCAAAATGAAAACTTTCAGTGTCTCTAACACATCGCATAGCTCTCCCTGGTACTCCCACCCCCACTCCTGAAACCCAGGGCTGGCTAAGCACCTCCAGTTCCCCAGACATCCAAATAAGATCAAGATGACAGGGCAAGAAAATGAATAGGGCTCTTACTTGGCTGGACTTCATAATCTGGTCCTGATTGAAACAACCAGAAAGCTGTTTGCCAGGTCTTATAGCACCATTTCCTGAGGTTAAACATAACATCTCAAAATGAAGCAATTAGGGATTTCTCTAAAGCAGGAGTCTTCAGTAATT
>1.1854.1
TGGTATTTAGATGGAGAGATTAAGGCAGATGAACCAAGTATGGTTTCTAGTAATTCAGATTCCTGGTGAAGACAGCCTTAAAAATCAAGATGGTTGGAATGGATGAAGTGGAAAAGAATGCTGGGATATTGTGGAAAAAGAGTTATCAAAGACACAGTGATTTCGCCAAGTTGGTCCATTCCTTCACTTATCCTTTCATTGTTtttgctcatttatccttgcattaataagtgcctactatgtttgaggtactgtagcaggtacttcggacaaagcaatgaacaagacatggtgcttcactataaggaagtaggtagggacaagagaggactctcaaagtttaaaaattagagatcaGGAGAATGATGTTTCTTTTTTCAAGATGGGAGGATTGGGATAGGGACCCTGGAAATGATTTGTTCTTAGGCTTTTTGTGTTTGTGTAGAGATCTCTCACAGAGGTGAGGAAGAAAAGAAGTGAAGAGTTAGGATTAAGCCTAAAAAATTCAGAGTTACCCACTGGTGGCAAGAAATGGAAACTGTAGGGCCCGAGTTCTGGGATCTTCTTGGGAGGGAGAGCTAAACTGTAGGCCTGAAGGTGAGACTTTGTGTGTTGGGCATGGGGTGTGGCAGGCAGTGTTGCTGATGAGGGAAGAACTAGACACCCAAAGAGGCcatttctaggaaacgatgacctgaaaaacctatatgatagggacttccctggatgtccagtggttaaacttttgtcttccaaaagacaggtttgatcttagttcaggttagatccctggttgaggcatatggactaaatccccaaacatataaagctaaaacatagaacagataagctaaaaaaccaaaacatataacagaagaactgttgtaacaaattcaatgaagtctttaagaatggtccacaccaaaaaaaagaaaaaagaccaaaaaaaCCCCCAATTATGTCAAAATTGTTAGAGATACACCTAAACTCACTTCTACAAGATGTGCATATAGGAAGCAAGCCTGTTGAACAGACTGCAGCTCACTGGACTCAGGAAGAAAATGACACGGAGCTAGCACAGCGGAAGTCTTGATAATGGGGAAGAGCCAAGGTGTGCTCGAGCAGTTATATAAATTATCTACTGCGTGCTTTTGTGGGCACTATGGGAATTACAAGACTTAAGGAAATGCATTTGAAAGAAGAACGTTAAAAACATTTATATATTCGGACCTATATGATGAAAAGAATCTAAATTCTTTAGATCTTTAGGAAAGAAGGCTGAGAAGGCAAAATGAATAAGTTGTTAAATAAGTCTAGTACCTAGATGCCAGACTCCTTAAGAATGCTTTAAAAAATTAAGTGTTTACTTCCAAagaaccccagactaggtatgaaagactttggttccagcctggccttgccaccagtggactgtaagatctagagtgctaaatgattcatcccactgtcttcctatttgtaaaatatggaGGTTGGCAGATGACCACTGAAGGCCAACATTTAAAAGaaaaaaaGATAGGTTATACTATTAATTACTGCTATAACCTATTAAAATTCATAGATAACCAAATTTGATTGCTTTGAATGAAAGTCTAATGTGATACCTACAAGTCTAGCATGTAAAATGAATCTG
>1.1859.1
TATGTCCAAGTGTTAACTTTTAATAAGGAGGGAATTAGTCTGAGACATGACTATTATTAATTCTATGGATGTTATATTTAAATGCACAAATTGTTTATAAAACTATACATTATAGTTGTAAAAGTTAAACTTGTTTCATATAAAATTTAATATTTGAATGGTACCATATTTAAATATTTTAGTATGTTGTAGCACATATTTGTTAATATTAATATGCACTTGGGGATATAACCCCCAAATCTCTCCTTTCTGATCTACTGAAACACCTTTCCTATTCTCTTCTGATGCCTAGCATTTAGAGCATTTTTCTTGGTTATCTACACATACGTCTTCTCTCTGCTCTCAAACTTAAAATTAATTTTGTGAAGAATTTTTATCTGACTTATATTCTTATATGTCACAGATACGTAAGCTAGTATAGCTGAATAAATGATGAAATTTATTGCACACAGGGATAAATATCTTACAAAATATTTTTGATATGGCCTTTAAGAATGAACTATTATAAATCAACTACACTCCAATAAAAACTAATTTTAAAAAGACATTAGACAGGTAAACATACACATAAGAAAGAATAGGCAAATATCACAACATATTAAAATTTGAATACCATAAAGGGAATCCAAAGATCCATGATACAAATAAAGCACAAGATGTGCATTCTAAGCTTGTTTTTAAAGATATTAATAAAATGATTTGTCAACCAAAAAATGAACTATTGTGCCATCCTAtccagagccatctcttctgattttcttttctttctttttttcaaattggaggataattgctttacaatgtggcattttctTAATTTTCTTACAAGTTTATAAATAGTATAATTTTATTTCGATTAAAACTAACCTACACCCTCTTCTGATCAAGACTAAGTTTATAATAAATTTCCAACATCAAAATCACGATTAAATGTGTATCAAAGATCATACAACAGGTATTCCATACACAATATACATGATTTGGATTGTCTTTTTTCCTGTGCTCCTTCAAAGACAATGTAGCAATAAGTTCATGTTCTGGGTAATTGGAAGTCTCCTGAAACACATACATACTCCCAAAGTCAACAAGTCTTTTAATGAATGAGCACCACTTCTCTTTGCAAGCAGTAGTATGGAGAGTGTACATTTTAATTACACACATATTCAAAAGTTCCACATCTCTCTGTAGTGCTGTCCACATTTCATGCTGGAGACACTTGGCCAAGACTCGATTCATATGTCCTACAGGGTTACATATGATGTGGCTCCTCTCCCACCGGGTTACACAGGATATGAGCTGGATCCTGGCGGCTTCTGAAACAAAAATGAGAGAAGCTCTTGTGAAGTGAATTTAAAGAGAGAGAAAAAGCCTTTCTCTGGCATTGAAGTCACTGCAAGTTTGGCTTGTCTAACTGGGAGTAGACCTTGGctcacagaactgagagatagctaaacaaagatttgttcaatttgataaactccctggctgagacagtcctgccaactttctttctaaagcaactttcacagctgaattataaaaccttgaaaatcaaggatttgtaatggaaatgctgacagatgcaactaacgtgaagttgtaccaactaagcgttgctatcataTTTTATAACTGTCTGAGAAGCTTACAGAAAGGAATGGTACATTTGCTTCATGGGATCCATTTCCTTTGCTAAAAACTACCAAATGGCCTCATAGTATACTCTGTCACACTTATAACTGTCTTGATATCtttttttCATAAAAAGAGAAACATTGAAACTACCAACTTCCAGCAAGGCTTGAAAGCAACTGTTGCCTCATCCTATATTCTGGATTGAAGTTTGGTAAAGAAAACTCAGACCCTGCCATTGGTGCCTCAATATTCATTATTTATGTGTCCTTGGAAAACTGTTCTAGTTTTTAGCAATTTTACGaaaaaaaaGGCTTTCATAAAGACGAACTTTCTTTGTAACTTTTGAGCAAATGGAAAATTTTATTCTGGTATCAGTGTGTCCACTGGGTGCAAGAAAGTGAAAGAAAATTTCAATGCAAAGTGTCACCATCATTTTAAATGTGGTATAATCTTCGTACGGATACGAAAATAGTAAATTCCTTTTATACATCTTTTTGAATTCTAATTTTTCTTGTCAATTCTTAAATTTTATCTAAGGCCAAATATTGATCATATTTTATGTATGCTCAAATTAGATTTCATAAATGATGGTTGGTTAAAGATCACAGGAATAACTAGGAAATAATTACGCACAGAAATAGCAAGCTACACTGTTCCTTATCCCTCTACAAAAGCTATGAGCTGACACTTGGATTCCTGAGAAAATCAAAAAGTTTAAATATAGCGTAAGTTCTAGAAAAATCCGATGGATATCATTTGTGCTATTATTCATGAGTGAGAAGTGATAGCTCTGGAGGCAAAAGAAGGCCTGGTTGGTCAAACACTTGCCTTTTGTTCTTATTTTTGCATATAGACCTTCCTTTGGTTTGTGGGTTCCTAATCAGAAAAGAGAAGTTACAGTTAACAAATTAATGAAAACCAAGTGATGCCTTTGAAGAATTCTTAAGTGAACCTTAACCAGTGCCTTGGGCTACATGTTCAATGTGAACAAAAAGATTAAGGTGAACTGGCCACTGCTACTAAGAGTCAATTGACAGAATGCATGGGTCATTAATTTTGTGTCCTTTGTTTTGTCAGTGCGTTTTCGTGAGGCCTGGTAAAGAAAGTAAAACCACCGAAGCTGAAAATTGTCTGCTCTGTAGCTCATTTCCCCTCCCAGCATGCACTGACCCAAGGGAGTGGGCTTCAGGTCACCCGTCCCCATTTCCCTTCAAAACACTCCTGGCTCCTGTGAGTTTGATAACAGATCCAGTGGGTTGGTGGAATAGTTAATTCTTTGCAAGTTTGTGCTTAATTGTATGCAGGATGTAAGTAG
>1.1867.1
AACACTGAATGTGCTATCTCTTAATCTCCTTAAATGTCAAGCTTCTTTCCTTTCCAATCATTTTGACTCTGGTCACAGCAGGAAACCTACCAGAAAGGCATGTGTGGTAGGGCAGAGCAGAACAGGAACAGATGTAACCCACAGAGAATCAAAGTCTAGAAACAGAAGAGGCAACTGAGAAGTACACTATATAACACCAGCCCAGAGACGGAAGTCATGAGGCATGCAGTTTAAACATAGCTTAATGGTTTTTACTTTTTAAGAAACTGATCTGGATTTCTTGTTTTTCATATCCTCATCTTGCCAACTTACATTTAAAATGAATAACATGCTAAAGTTGAAAACATTTGCTTTTGTTACCTGTTAGCTTTAGG
>1.187.1
GAATTTCTTTTATTAGTTTGAATCTTGGAATGTTCTGTACTAAAATATAATTTAAACCATTTTGTACAATTAAATATGATGCCATGTTGTGTATATCTGTATTAAAGAATATTGTAAATATTAATGTTTATACAATTATGAAAAGCTTTTCCTCAAAATAAGTGAATTCTCCTTGTACTTAAACTGTGACATAAAATAACTGGTTTTAAACTTTGGGGTTTTATCTTATAAAAATTTAAGGGAAACATTCTAAAGATTGTATATAAATAAAATTTTG
>1.1877.1
CTTTTACTAGAATGTAGCACTATCGATGAGCATGTAATAGCAATCGGCCTGCCTACATTTCTGGCAAGCAGCAACTACAGTCTACAAACCACTGATGGGCTAAACAAGCTATTAATGACAGTTGCTTTTCAACACTTAAAATGGCCAGACTGTGTTGCCTGACCACAAGGACAAGTAGGTCATCACTCTCAAATGTTATACAATATACGAAACATAAATGAGACCTCTGTGGGGAGAAAAAACCCACAGGTATGGCTCCAGAGTTCTTTTGCTATTCAACTATTAATAGAAAGCAAATCCCACTTAAAGTTGTAAATACTTATAACCCATTTTACTAAAAGATTTATCATCACTTATTTAACCTTCCACCTAGAGCTTAACAAGGTATTATTAGTTCTGGTGCCCAGCTCTGGCTCTGAAATATACAACTTAATATCCAGAACCC
>1.188.1
ACAGATATTTGCTTCCATTTTACTTTATAACCACACTGCTATAGGATATGCCATTTTATCAGCTGTAACATTTTGTGAGGCTTTCAGATACATAATATAAGTAGCTTCAACTATAGGTGCCACTTAGATTAGTGTTTGTGATAAAACTCAGTTAACTAGGACACAGGTAATCATAACCCTTAAAGTAGATTTTTGATTTTTCCTCCTACTCCCTGCTATGAGGAGAAAGAGGCAAATTACAATAAAGCTTAAATAAATCAGATTTGATTTTaaaaacaaaaaaTCCTTCCAGGACATATGTATTCAGCCCAGTTTTGTATACTTGCTGAATCCAGAACAAGGGTCAGTGGGCCTTTTATGGAAAGGGGCAGTTAATAACTTAGGCCTGGCAGACTACATACCATCTCTGTCGGtcattctttatatttttaacaactctttcaaaatgtaaaaccatttttaattcatgagcctcacaaaagacaggttgctggctgttgtcttccaaacCCTGCTCCAGAGGATTGCAGATATTTAGAATTTATTTTCAAGTGCATGAGCCTGAGCCACGGAAAGGTCTTGCATCATCTTCATCAGTTTTATTGCATCTAATCTGGGTATGATTCTGTAGTTTTACCttttttttGGTTTAATGAATATCCAAGGAAAATAAGTCAGTGTTGGAAGGAGCAGTGAGCCAGTTTTAGATGATCTAGGTCTTGACTCAGTGTTGTGAATTGGGGAAATACAGTCTACCTTCTCTGGGCCTAAATTCACGTATAACTGAGGTCTAAATCATCTTCCCTGCATCCTATGAGGTCTAAAATCTTGTGATTCATTCTAATCATTGGACCTATTCACCTGGAGCTTATATTTTGAGATGGTACAGTTCCAATGTTAATTTTAAATGTTTTTTAAGGAAAGTGGTAGTATTTTCCATTTTTCTATATGCATTTAGGATCAACAGTGAAACATAACTTACAAAGCAGTTACTTTGGGGACCAGGGATATTAGAACTGTAGGCCAAAAATaggaaccctgagttcttacccgagttctctcagcagctttgttgtgtgacagtcacataatcttctgtgctgcaggctcctcacccataGTTCAAGCGCAGAAAGTGTGCTTCTGTGAAAGGAAGTGGCTCACTCCTCTGTGCTCTTCCTTCTGACGTGTTTTCTTCATTATACCTCAGGAACAGACCCTAGAAAGTGGTATTAATTAGCTTTCTTAATTGACATTTCCCTGTTATATTGATGAATTGGGGTTGGAAAATAGTGAAAATTGAGAATTCTGTTCTAAGTCTGGGTCCTCTGCGTGCTTGTGGGTTACTACATTTAGTAACCTAAGCCATACTATGAGGAACTCAAACATGGTACTGTTCAGAGTTTAGTGCTTTGGGAGCACAGtttttttAAGTAATACTTCCTGACtttttttCTGATGATAGAGCACATTTATCTTTTTAGAAGATAATTTTTAAAAAACAGAAACCATAGTTAACATTGTAGTGTAAACCTTTCAtttttttttAACATCATGTAATTTTGATGACAGTCTGTGATATTTTCCTCCCCTCCTCCCTCATTCATTCCTTTATAtttttttGTGATAGTCTTAAAACATTTTTGCAGCTCTCGGTGCCCACATTCCTATCACTGCCAACCTTGGCCTGCCGAGGGCAGTAGGACTCAAGCCTTGAGAAGCGCAGGAAGTCTTGAAATGAGTGGCAGTGTGGAAGTTTGAGAGGCAGGGTCTTAGAGGGAAACCTACCTTTAGCAATGTTTACAGAGTGGAGATAGGACTTGAAAACATCAGTCTCCTCATCCTGATTTGGTCCTTACTTTTGTGCAGTGACAATAAAATAATGAGCTTAGttttgttttattttttttctttttCCAGCTTGCCTACTGGAAATTGACATTACAGTTACTTCACTAGTATTAGCTCTCTTTTACAGTCTCATCCCAAAGTAATAT
>1.1882.1
TCACATCACGGTCTGGCCCTGCATCTGGGGCAACTTCACTACTGACCCAGTAGCTTCCATCACACAGGGTCATTAACAGAGGAGTCTTAGGAGTGTCCAGGTGCTGAGGTGTTTGTGCCAGAGGGCACAGGAAATTGGCTTACCCAGTCCCTGTGCTGCTAGTCACAGATGCACTTATAACACTGCAAATCCACAACCAGCTTCTTTGTTTCCCTATTCGGCCCATAAGGCAATTTAACGTGTATTATGCTTAGACATGAACTATTTAATGTGATCTGATTTCTGTTTATAATTCTTAAAATACTTCTATTTGTCAGATTGTCTAAGCCTTACTCTTGGGATAAAATTTCTTTTGTACTGAATAACTATTAAATAATGGAGGTTTTGTGTCATTCTGAGGGGCATCAAGACTCTCTCTCTCAAGCAGCCTCTTTCCCCTGTAGCTTGCCAGAAGCAGGCATCTTGGCAACACAAAACACCAAGTCTGAGGGCATCTCACTGAGCCAGACCCTATTTCCAGGAAAGAAAACCCATGTTCTTGAGCCAGAACTAATTCTCTAATGGCTGGGATTTTCCTTTCTCTTGCTAGAGATGGAAGAATGACAATGGTTTACTTGAATCCCTACAGTCGGAAAAGCCACCCAGAAATTCCAGCCTGCCAGACATTTCCACACCAGGGATACTATCCCTTGACTTGTGAATACACTGAGGAATTTGCCCTGGCACCATGTGAAGGGTTaaaaaaaGATCCTATTCCTTACAAGCAGCTATGCCTAGGGCTGACTCAAACTGGGGAAAAGGCCAGTCATGCCACTGTCCTGCTATATTTACTGAACAGATTTCTGAAAGTGCAGCAACAAGACAGACAACCAAAAAATTTGACCTGAATTTGTTTGGTAGAATGATAGTTTCTGCCTTGCTGTTGCACTGCTGT
>1.1884.1
TATTTAGATTAGCCATTGTTATGTGCATTTTGATACATTTTTAGCTTCTCAATAAAAGGTGATTTCATGCCTCAGTGAATTCTTCACAGATTTTAAAAATAATGTATATGTGTAAATACAAGTGTTTTACTAGAAAGCAAGTATCTTTAAGGAATTCCAGGTGTATAAAATGGCCCCATAACTTTCTTCCTAAGTAAGGAGGCTAGATAAATGGTGCTTGATGATAATGTACTCCACCTCCTATTGGAAAATTAACATTGTTTACCAAGAAGGAACTAGGGGAATAGGGGGCAGAGACTTGCATTGCTGAAGAGTCaaaaaaaCCATTGAAAATATTTTCTACAGCAAGAAGGAAACATGTATATTGAGAGCAAAGAGAAGAACAAGTGAAGGTGCATGATAAAGCTTCTTTTTAAATGATGTTAGTCTTTCTAGTAACAGGCAAGCTGGGGATTTTAGGTACAACGATCCAGTTTCATTTCTTAAAGCCTAGCTGATACAGCCACAGTATAGGATCTCTTCCTATTAGACTGCTACCTCATTGAAAGGTTGCAGCTACCTAGAGTTCTTTTTAAGAACAAACTATGGTTATTTTTAAGTTGCTTTGAGGGAACCAAAGAACCTAAAATAGCCCCTGGCCAGTATTGCTCTGAGGTCTCAAGTGTTATTTCTCTGAGAAACTTTGTACATGGTATAGGAGTTTAAGAGTAGCATTGTCTTCTTGCTTTAATTTCTGTACTGGGAATTTCAGCAAATAAACTATGACATGAGGAATTCAAACACATGGCCTATCTTACTTTCATTTAATTATTTTGAACAATTGAAATCTTGTTAGACACTGGTTTCTCTGACTGGGTCTTTATAGCCAACTGCTGCTTACTCAGTCACATTTTCAGTAAGGGGCTCTCAGATTACCAACTCAAACTCCTTGGTTCTTGAGACAGCATTCTTTTTCTATTAAGATTTTAGCTCTGTTTTTGAATCCTGACTGGATGTCTCTGCTCTCACATTCTCTTGGCTTTTCTTCTTTGATCCACTTGTCAGTCTTATCGCTTGACCTCCTCATGGTTTCCCATTTAAACCAGAGGAAGTTAGGTAGTTGATGACCAACTACTCCTGCCTTGTGGATCACGGTTTATTAAACTCTGCTTTTGCTGAGATACTGGACATACTTAAATAACAACCCAGACATTTAAGTTTGGATAGGAATGGGTTGGTTTATCAAGTAGGACAGTGTACTTGTCCTTTAGGAGGAAATACTCAGGAGTGTAAGGGAGAAGATGAATGGGAATTTCATTTTACACGGCTTAGGACAACATGACTCAATAAATGAAGCTAAACTTTCTCCTGGATCCCAGAATTCAAACCATATttataaatatataattcaactactgtacggtttaaatgggctcgttgggctagcctgggaaataccatttttaccattttctacagagaaagtattttccaacttatgtatcagacaactcaatgaccttttaaaaagcaaccagtttttatgttggaactatctgTGCAGCAGTTTCTTTACAGTTGTACATAAAGTATTTTTACTGTAAAACTGAGTTAATGTATACAAATAGACCTTTATGCCATAATAAAATAACTAGTACTT
>1.1888.1
TAGAGTTCAGAGGTTCAGTATCACCGTATAAGGCAGCTGCATGATGATGGCCACGCGTGCCTCCCATTTGAACACACACTATTGTAATCCTTCTTAAACTGGCTCTAAGCCAAGCCAGGCCTGGAAGATAATATTACCTTTTATTAGACCCAAAGATGTCAGATTGAAGCATGGCAATATTTCCTTTTTTAAAATATCAGATATGCATGAGCATGGTCATCATATAAGAAAACAGTCCTAGGTTAGTTGGAGAGTGTAAGCACCTAGTGTTTCTTCTTCTAGACTTTCATACTCCAGGTGTCCAGCTCTTCCCCACCAAGGGAGAAGGTAAAGGTGCTTCTCTGTTCAAGGTACAAATTCTTTGTGAGTGCTATGGGGGAGGTTGAATATGTTACTGTTTCAGTCTTGAGAATTTAATTAATGCGTCAGCCTGCAGGGTAGATATTTGTTTTAATATATGTCACTGTCAACAACCATTAGCGATTCCCATGTGCCTACCTATCTCTGGTTAATTCCCCTCTGTTAATGTTATAATTAGCACTGATCAGAACTGATGGTTGATATCTAAGCAGTTGATGCTGATTTATAAAGTCTGGGTACCTTTATTTATGCCTGGATATGAGTTCATGAAACCCAGATGTCAATTGAATTTTCACACTTCCTGAGTCTCTACCCAAAGCAGTTCAAGTGCTGTGCACACAATCACCGGCTGCCTTCTTACAGGGCCTGGGAATAAATCCTGCCCATGAGGTCTCAGTTGTTTTCATGGATAGCTCAAGCTCAAATTGAGCTTTGAGCCTACCAGGGATTTTATCCTGAATCATATTGACACTGTCATCAAACTGACAGTGATGTACTTATAAATTTTTATACTAACCTATAAAATTTAAAGTGACATGACCCATAAAGAGTCAAGTCTCTC
>1.1898.1
acagcaacccactccagtattcttgcctggggagtcccatcaacagaggagcctggcaggctgcagcccaaagtgtcgcacagagtcagacatgagtgtagtgacttggtatgcatgtacacacatatatatttaatacatatattgatatatatattcactttccttttgggtgctgtttatgtgttgtctatttctctttttcaatctttttatgttattctgttcaaagtatctattttaaatagcatatacctgaaatttgaatatgtttttatgcagtTCTTTAAAAGACCTGttttatttacacttattattattagtgacattttaagatttatttctactgtcatatttattGTTTTCTCTTTACCATGTATTTTAACTTTAATCACTTAAAGATCACTCTATTTTGCTTATCTTTAACTTCTATTCCTGCCTTCTAATGGGTTGTTTAGATTTGGAATTTCTGGGCTTTTTAATGAATAAAATTAATCTCAGCAGC
>1.19.1
AAGGCTGGCTTCAGCGTCTAGGGGCCTGGGACCAGCCCAGCTGTTCCGATTCTTCTCAGGAAGGGGGCGAGGACTCTCAAGGCCTTCAGGAGCTGGGGAGCAGCACTCGGCCGGAGGCCCCTCCGTCTTCCGAactgtccgcctctgacagcacagtggccttggcctgtctgtgacctgaccgcctctgacagcacagtggccttggcctgtccgtaacctgCACTGCTCGCCTGCTCACTGACTGCTTCTGATCCGCACTAGACTTGGAACTGCAGTAACCAGCTTGTTGCAGAGGTGCCTACGGAGAGCTCAGAAGTCGGGGCCGGGCCCCTTCTGGGGTTCTCCGCAGTCGGCAGGCGGCCCGCCTTCCGCAGGGCGCTGAGCGTCTGCAGAGCTGTCGGCAGGGGTGCGTTTCTAGTTAGTTTTTGCCGAATACGGTAGTTCTCAGTGGCACGCTTTCTCTGGACAGAACGCTGAGCGGTCCCGCCAGCAACTCAGGGACCTGCCAGAGCCTGTGATTTGTTGAGGCCCTGTGAGGTTATTACATCATCATTTAAAAACAGAGGCGTGCCCACCAGTTATTTTTCTGAAAGTTCAGTGTGAGTGAGAAATAGTACAAACGAGAGGAACTTTCCCTGCTTCCTTCTAAGCCTCACAGAGTAACACTATGTGCCCTCAAATCAGGAGCCCTCCTGTGGGAATCGTCTGTAGAGGAACAGAACCCCAAAGGCTAGGGATGAggggctgacgtatatatgccactccgtacggctgtctcTagaccaccaaacagaacctactgtgcaacagagggaaagccaccagagtgttctgtggtgactgagaggggacggaggtctcaggaaggggatatgtgtgtacgcagagtcagacatgactcagtgagaacatgacaacagctcatccactttgctgtagggcagacatgaacacactgccaagcaaccatactcc
>1.190.1
GGCTGGGGATTGGCCCCCGCCTGCTCCTGCGGTCCTAGGGCCCGGCGAGTCGTGGGGACCTGTTTTAACAGGTTTTTGCACCCTCTCGGGGACTTAAGGCCTGAAGTGGGCTCTGTCCTCTCAGGCCGCGAGTTTCCTGCTCTGCAGGCTCTTCTAGCAGAGTTTATCCACGCAAGCTTTCCATAGCCGCTGaaaaggagatgaaggcacagtaaaaggaagtgattgtcgaaggacacacCAGCTCTGAGAGgaagagaaaatgtagacatgcaaaagaggtacaaggagtttatgtgcctggaggacatgtgaggacatgtgaggacatagcatgaaggcagccatctgcaagcaaaggagagaggcctcggaagacatcaaatctgctgatacccagatcttggacttccaacctccaaaactgtgagaaaataaattttgactgttt
>1.1900.1
ATGTGAAAACCACTTAGATTTTATCCTTTTCATAATTATGACATAGTTTGACTTTTTCACAGACAAAATAACAACTATCAAAATGTATTTAGTCTGATACTCCTAAAAAATCCATCCAGTGATTGGTTCTAGGTTTCTCATAATTTGGCTTATAATGTAATGATCAGATACGCTGATAACAAAGTTTTACACCATCAAACCTTTTGTGCAAATGAAAAACTACTGTCAGTGGATGCAATAGAGGGCATGTTAGCAAACGTTTGGAACTCTAACAGTTGCTGGAAACTTTAATATTTTTAGGACAAGGATAACTGAATTTAAATGGTTTGTGACAATTATAATTTAGAGCAAGTAGCAAATATCTGAATTCCTACTAAATAAGTGCCATGCTAGGTATGAATGTCTTTAAAAGTTAAAAATACAGCCTATGCAAAACAAAATATCTTTAAGATGCTAATAACAAATAATTTTAAAATTAATAATTAGGAATTCACCAAAAAAGATGCATTAAGTCAAAATGTTTTCTAAACTACTAACTCAATAGTTAAATAAACCAGTGTGAGGTCATTCAGTAAAATGtggaatgacagttcctttttgttttatgctcattgcatccccagtgttaggtagaacagtgtgtctagagcacagcaagtacccactatgaatgaatgaatgaatgaTTATTTAAATCTGGAATTTACCATCTAAGTTAATGTATAAGTTACTTAAGGGCAGTATTTTTTAAAAGCAGTCTGTATAGATCAAAAATAATATTAGCAAATAATTTTGTTGGTACTAAACTAAATGAAGACCTCATGAAGACAGATAGATCTGATCAGACCCACAACTTTctaagaatactggattgatctggaaatgtgtaaagtaacagaaattctcatttacctcttgtaggatggtaagttggtataaacattttagaaattaacttagcactatgcagtaaatatgataatatacctaaatgctatgacttggccgtttcactcctaggtaaatatacgacctagagaaacatgtgtaaccatgATGGTATGAAACGAAGTAGTAGTAGGATGAGAAGGACAGAGGGCgacttccaggttctggtgtggcagataagggtcttagaagctatcgctcctgtgctcac
>1.1904.1
CAGGGCAGGACGTAAATAAAGTATTGGCCAAGGAGCTGTTTGGTGGCCTCGGGACAGAGTGGGTGTTCAGCAACCTGTTCGTGATACACCAAGGTTGGGCAACGCCTTGTTTTGGATACTATTCTTGGATTCACCCCTATGTTCACTGTATTTCATCACCCCATCTGAGCACACATTCATAGTGGGCAATTATCCAACTGATGCCCTTTTGTAGTCTTCATGGGCAAGCACCTGCAGTACCTTCTCCTGGAGTTTGGAAAAAGAGGAGTAGAAGTTCGTCTCTAGCCAATGATACTGAGTGTGCTTTTAGGGTTTTAGTACAAATTATTT
>1.1920.1
ggaagagggaagagcatgggatggaaagaaacacacagaggaaataagttattggtaatattctgtctcatggcttgaagtgggtttctcagtagtcagtatactattataatttgtaatttgcatatatcttctatatattctcctgcatgtgtcaattgtattgaaaaggaaataaaaGGGAAAACAAGTTGAAGGGGCTATCTAATAGGTTTATGAATATAAGCAGCTTGATTACACTGCTCACTTCATTTCTGGGAAACTCTGATTCTTCTATTGTTCCTCCTTGTGTGTGTTTTAATAAGAAGAACTCTGGTTGGCAGGCACTAGCAGAGATGCAGAGGTGCCAAGAGTGTATTTGCCAGTATCCCCTGGTTAATTCTTACCAACTACAAAGctctctattttccctctgtcttatctatctccaccttctctcttgtttctccctgctctctccccctccttcccAACCATGTTTTTCTCACTGTCCCCCGAGACTCTGGGCTGCTGCTCTCTGAGACTCCATTTTCAGGAAGCTGCAGCCCAGCAGAGCTCAGGAGGCTGTGGTGAGTGTGACTAGGAGGCCCCATGCCTTTTCAGTGCGTTCATTTACTCTCTGGATGTGGAACTGGTACAGTAATAGCTGTCACTGCTGTCGGAGAGAAAAATAAATAATGCTGCTGCCCTGACACAGCC
>1.1921.1
AAGCTCTGAGGGTGTAATATGTGGTGGCAGATGGGAGACATAAGGGAGAATTTTTAACAGGTATTGTTGGGACTTTTGAAGGTACAAAAATTATACCTGATGATCTGATTGTACCTTTTAGGTACAAAAATTATAACAAAGATAAAGCTTAAGGAAAATACTTAAGGACTGAAATATACATGGGTTATAGTGGCAGAATATTAAGTCAGCCCTCCCTGGACCTAAACAGCTAACATGTTCATTTCCCCATTCTTCTGCCTGCCTAGACTGAACCTAGAAAAGAGATGAACCTAAGGAGGTACTTTGCAACACTTTGCCCATTTTCCTGTTGAAGGCTCAGGGACAGGTGGGTGGGGTGGACAGGAGGGAGGAGATGAGACTGCTGGAAGCAACAGAAGGTGGAGGTGGAACAGGATACGCTGCAGTTATGAAGGGTGTGACAGGACACCCGTGGGACCAGGAGGCATTTTGAGGAGGCTTCCTGACATCTCTGTGTGTATGGGTTGC
>1.1922.1
AAGATAGACCAGGGAAAGTAGCTTCAACAGACATATTGATAGTCTTTCAAATATGTATTATGATTGTCAGTCTTTTTAGTATACCAAGAGtactagttatgttacctgaggtaaattacttaacctctctttgcaccagatgtgtcctttatgaaacagagatggtgatattaatagcacttacctcattgggtaggattaaacaaagaactcctggaatagggcctgacttataacactcagtaaacactagatattagctTCTAATATAACTCCTGTTATAAAAGACcaataaagaaaaagtaagcatgatagaaaagtggacaaaaggtgtaagtagataatgaacaagagaagaaacataaacggccaatattctgctaaataagatcagcttcactagtaatgaaacaaattaaatattattttttgcctagcaaatcttcaaattttcagaactcaagagagaacagtcgtgcttggggtaaatcagagtttggggaaatgggaaccctcccacattactgagaaaaaaagaaaaaaggaatagaacttttataaaggcagtttggcaatatttatagtcattagaatttgtgaatgctttcacccatttacttcatttctagaaatttgtctgaagcaattaagggtatgtgtaaaaatttcttcatgaggatgagtgcattgctttgaacaaaaagagttgtacttaaattactagttggttgagtaaattatattaaaatcatgaaattctatgcagacatttaaaaaatgatAGAAAAAGTATTGatattaaaatatattcagaatatatttttaggtaaaataggaaaatattacttttatatattttcaaatatttatttttattcatttatttggctgcactgggttttagttgccacatatgggctcttgcttgaggcatgtggaatctagttccctgaccagggattgaacccaggttccctgcattgggagaatgaagtctcaatagctggaccaccagggaagtcctgaaaaaaaatttaaatgGTGTATACTATAAGATCTATTAATATTTTTTGGTTaaaaaaaCCACAGCCAAATTTATGTGTGTATAATTATAATACATTATAATTTATATGCAAAATCAAAGTGTTGGGTGGGATCACAGGTGATTTTTATATTCTTTTTTGCTTGGATATAAATATATACAATGATCAGCTTTGGTCCAATGAATTCCCCATTAACATACTTGATAATTGGGAATCTTCATTTAAATGTAGATTCTAGAGAGCTTTAAATCTGACATTTTTCTACCCATGAAAGAGAAGAAAGAGGACGATGAGTGTTTTCAGTCATTTATCTGCAAAACTGAAGTACTGCCAGTATTGTACTGAAATATCTTCTTGTGAAATAATTACACAGTGTACAAATGCTTCCAGATTTTCTTAGAGATAAAATCAGAACCTCATTAAACAGCTGGCTGTTGGATGATAATAAATACATGCTAGGTTCCTTCATTTTCTAGTAAGCAAATGCTTACAAGGATATTCAATGTAGATTATTAAAAGAGTGTGGGAAATGGAGCACCATTTTCtttttttAAATAAGAGTGTTACGCTACTTAGAGGTTCTTACTAGAAAATGTCATTTAAAGTGTGATACTGGTGAATGCTTAGCACTTAGTGTGAGTGACATTTTGAAAGAGCACATTTCTTATAGCGCATGCATCTTAAGAGAAATTTAAAATGGAGATTAATGGGATGACTGTGAGACTCCAAGTACCATGCAACTAACAGGAACCTTGAGATGTCatccagtctttcagcaaaaatggactgaggacctataagcgccagacattgtgctgagccctggtgatgtggaaggatgggcacagccacctatgcgtgctctcaacttaactcctcagtgaaacaggcaaaTGATGGCTAACACAGGATTTTATATGTGTAACAGAAACTTGCTCTAAAAATTATCCCAGAAAATAGCTCTGTAGAGATGGGTTCTGAACATACAGTGCTAAGGAAATCTATTCTTCTTCTTGGTACCAGCATCGCTATGTAGATTACAAGCTCCTCGAAGGCAAATAGGTGGTTCTTCATCACCCACAACATGAAGCTAATTATCTGGAAGATGGGGACATTTTACTAATTATTAAAATTAAAATTCATTCCAGAGGATGGATGTTTAATATTCTTCATATTGCTTCTTCTAAATATATGAAAAGCCTTATTTGTTATCCTCATTAGCTCTACTTCTCCCATTTGACCCATAGCTGTAAACAAAGAGATGATAAGAAGATGTCTCCTTTTGATGAGCTTGAGCCAAAACTGTTATTCCAGCCAAAAAGTACAATATTTCTCATAAATCTGCTTAACTTAAAAACAAATTTCTTATATCTTGACATATCTTTCTGAGGATAAATCACTTTGATATTTGCCTTGGAAACTAATAATCAGCATGAAATGCATTTATTTTGATGCCTGTCTGGATACTGCTGGTATACATAATTG
>1.1924.1
TTGGGTCTGAAGGTGTTTCTTTGCTGTGTACAGCTCTCCTGACGCTTCCCTCAGATTTGAGATTCTATTCCCTCTTTAGGGAGAGTTTTAAAACTCTGTTTAAAAAGAGTTTCTGAGCTTAAACGCGTGGCTCCTAAGCTGAAGGGAATACCCATTTATTCAGGAAGTGACACGTTTTACATGTTTAGAACCCAGGGTCCCACTTGCTCCTAGTGATCCAGGGCTATTTGTCTAGATAAGTGCTCTACACCACTGCTGATGGCATGGTGCGTGGGGACCCCTGTCCTTCTGGGCATCTCAAGCGGCTCCTGCCACTGCTTGAAGGGGTTCCTCACAGCTGGGAAGCACTCCGCACTAAACTCAGTGCCGCTTCCCCCCTTGGCGGGACCCCTTCCAGGGACAGTGGGGTTCTCTTCCCCGCACCAGGTTTCAGCTTCCTATCCTTGCTTGCTTTCGAGTCACTTCCTGGCTCTGTGGCAGGTCCTTCTGTCTGTGGGGCGATGAGATCCCATAGCCCAGGCTCCTCTCCAGTTATAGTTCTCACCTGAGAATAGCAGCGCGGTGCGGGAACCAGAAGAGCAGGATCGCGCATGCGCAGAGCTcccccaccccacccccacccgccacacccccacccccGCAGCGCCAAGGACTCAGCATCAGCACCCTCCTCACAAGACGTGGCTCGTGGCCTGTGGCGGAGAGACCAACACAACAGCTTTTAATTCAGCTGCACGACCTGTGCCTTTAAGCCATTAAGATACCTCAAACCCAGCTTCTCTTGAAATAACAGATGTTCATGTCAGACcccaaaaagggcagcccaaaaagggccgcccGAGTCATAGGTGCCCAGGTTCTGAAGAGTCTGCATCGGATGAGCGTCTTCGTGGGGCCCAAAGCTTGAAAGTAACATATGCTTTGTTGACAAGTCTTTAGGCTTTCGACACGAACCATGGAGGTGCCAGGCAATCCTCTTGCTTTCCAAACGGTAGAATCCAGGGGCACAAATTATTTTCTACTCAGCTAAGTATATCCTGGTCATTCCAGATAAATATGGCAAGCGGCAGAGCATGAAGTTTTCTAATTTGACTTAATCCTAATAAAACTTTGTTATAAAGT
>1.1928.1
AAATAAATATTACATATATCCACATATGAAGGGTACTCAGTTTTGCTCAGTAGCAACTATTTTGATGACATACTCATGTTTTAATTCAACGTTGTAATTATCAAGACCTCATTTTGTCCCACGTACTTTGCCAGGTCCTTCTTAGAATATGAAAAGTAATTTTTTAAAACTAGTTCTCACCTATAGAACTTGCCATTTAGTACTTATAGTAGCATTTATGTCTTGAGACAGTTTCACAAACTGTGTTATTTCCTCCCCCGTTCATCCATCCTTGGGAATCCTGTCCTTTAAGGATAGAAAAGAGCAGAAAAATTCTACGTATAAATCCTCTTTaaaaaaaGTTGGGGATGGGGTGGGGTGGGAAAATAGGTCACTTACTTTTTTAAGAATCTTTTCATTGCCACAATCC
>1.1930.1
CAAACTGACAGTTCTAGATGGAGAGGCAGTAAGTGTTTTCTTTTCATTCTTCTCCTAAAGCAACTCAAGACTAAAAAGAGATTAAAATGGGAGAGAAATCCATAGTGACCAGATAGTGTCATGCATTCATCTATATTTTCTTCACCTTGTACACCTATTCCAGAGATGGGCCTGAGAGCGATAGATGAGATCCTCATCTATTGCATCCTGAGATCCTCTCTGGAGAGGACGTAAGAAGCAGAGACTGTGTCTCATGACAGTCTTGAGGAGTCTAGATCCACTGATAAATTTGGGAAACTTACAGTTTTTCCTTTGTGGATGGCACAGACTCAGACTGTCCCAAAATTTAGAAATATGCCCATTCAACTGTTGAATCTGTTGTGGACTGTGTGTGGAAACCATGGACTGTGTAGGGCACAGAAGAGCAGGTTCCCCAAGATGAGTCATGTTTCCACATCACAAGAGCAGTTAAATCTGTTTAAACTTTCCTCTCCTTACTAAAACATTATTTCTAGATAAGCTTGTTCAATAAAGTGGtttgtttttttttgttttttttttttttttttgAGCAGATTAAGTGAATTGTGAAGCTTGGTCCTTTCAGTCCTTTTCACCATTTCCAATACATTACCTGAGTCTTATAATTTTACAGATAGACTGTACTAATTGATTTAAACATCATGCAGACTCATGTCTTAAACATCTGAGACTCAGTTGCCTGAAAAATTAATTTCACCTCTATGTGTACTTTGGTTTCAATTAAAGACTTTCCTTGCTGTTCAGAGGGATAAGTAGTTCTTTTAGAACTGAAAAACAAAAGTTTGATCTTTCTTTTCCTATTGGTGGGAGAGATGAGGAACTCTTGCTGCGGGTTTTGTTGTTTGTTTCCTTTTTCATGATCAGGTACTTGCTTTGGTTTTAAACTGATATTTTTCAAACTAATCTGGATTTGGGAGGAGAGGCAGATAGGGAGGCAGTTGGAAGGAGACCAGTTAAATAAGACCTGTCCTTCACTGCATTTTCAGACTATACTCTTCCTAGCTCAAGGACATAGATGAACTGCAGTGATTTATTTACTCACTTTTAAATCATCTGTTCTATTTGTACTAGTAAATCGTACATTATCATAGTGATTGTCTAGTTTAAGAGAGCTAGAATTCTCCCCCTCCCCACTAAAGTTCGTTCTAATATGCTTCATTTCATTGTCCAGAGCCTCttttttttAAAGCCACTATGTACAATTTCCCAGCTTTTTGAGCTTGCTGTATTTCTTAGTACCATCTTGCTTCCAAATCATGTTTTTACTGGGGAGGGGAATTCATTTATTGGAGAGAAATGACAGACATTCTCTACCTCTGaaaaaaaaaaTGAATCTCAGAAGTCCCCTTATCATTTTTCTAGAGAGTGACAGAACTTAAACCGGCAGTGTTCTTTCTGTACATCTTATAAGCTTTGTCAGTGAAGCAGTCTTTTTTGCTGGAGCTTCCTTTCCTAGTTAGGATAATGCTTAAAAATGCTAGAAATGAATATGTTTCAGACAGAGCTGGCTGATATTTCCCTGAGATTGCTCCATCTTCCGCCAGGGAGCAGTTAAGAGACCATGACGATCAGAACGAAGGCAGGCTGGAGTTTCACTGGCTTATCTCCAACACCACTGATGCGTCTTTTAGAGAGAGGAAAACAGAAAATAGTCTTGATAGTTAAGAATATCAGAAATCCATAGCTGCTTTTGTGTTTGTTTGTGTGTTTCAGTGAACCAACAATAATGCCTTGCTCAATCAATGCATTCAGCCATCTCAAGTGCAATTCGTGATGGAGACTCTGGTTTCCAGTAGATAAAGTTTTACATATTTAAACCTATAAAAATTAAtttttttCCAACAATACACCTATTGCTGTTATTTCAGCAGTTGACGTACTAGTAAATTGCCAAGGCCAAATAATTAAATGCCTGTAGATGTTTTAGTGATCCAACCAAATCTTCATACTGTTTTCTCATGAAGTAATACGAGTGAtttttttgtttgttttggaatttaggggcttttttggccttaagtctcatattttcttttgCCTGCATCCAATTGCTTCTTTGAGTGTTTGCATCTATTTTGATATCTGAGTAATAGTGTACTGTATCATCAACATGTTCAGCAtttttttCATTTAAACAATATAAGTAAGTATAACTCATACATAGAGATCTTAATTCtttttttCCCTCACATAAGTATTTTATAAGTAACTGGAATTTTTCATTAGATCTTATACAGAGCAGTATTTTATTAAAAATTCAAAAGGGAAGATTTTATGTGCTCATTTTGTAGCTTTTGTTTTTTAAATATCTATACATTGTCTGCAATTAAAGTGTTTTCAACTTGCATTGGAATGGACTCCAAATGTATTTTTGTGTTAAACTGTACATTTGTAGATTTTTGGCATGAAGTTAGCCTCAAAATGTTGTGCAAAAGGATTTTAAAATATGAGTCACTGAAAGAGTTTAAACATCTATACATGTTAAATGCTATATGGATTTTAATTAAACATTTGAGAATGATTTCATAAGCTTTTGTTCTTGTATGTTTGCAGTGATATTAAAAATGGATTACAGG
>1.1932.1
GGCATTGGAGGAACTTCAAGGACAGATGAACTTGTGGGACAGCCACAGTAGGGAGTGGGCAAGAGGGGCTAGAGCATGAGGTTGGACACTGGGTAGCATTGATTGATGCAGCTGCTGTGGCTTTGTCTAGGGAGGGGGTTGCTAAACTAGAGCATCCCTCACAGGTATCAGAGGCAAGCATCAATCATCATTTACTTGATGCTAAAGTTACTGTGATGTTGGCCATACATAGTAGGGTGGACAGGACCTTGAGCTGAGTGCCAGTCTTCAGCAGATGAGTAGGCACACTCCAGTGAGGGTTCTTAGATTTGCAAGGAATGGGCTTGCTTACCTCCACTCCCCCAAGAGGAGCTGTCTGTCCACACACTCCTGAGCACTGGGAATGGAGAGGAGTTAGCAGCTGACCTGGTAATTCTCAGCGTTCTTCTCTGTGGTTTCCGTCTCTCTGTGGTTCTGCTTTTTTCTTCTTACCAGCTTTGCTCTGTACCCTTTCTTCCTCATAGCTTCTGTTTATTGTCATTCATATCCTTCAACTTTCTGCCTTTTCACAGTTTGGAAATAAGTACAGCCTTCTTCCACCTTGTGCAATCTTTTCCCATCAGCTCCCTCTGAAGAGTTTCCTCGTTCATATTTCCAGGGGCGGAATCTGATTGGGCTTCCTTGTGTTTTCAAGCCTCAGTAGACTTTGAGTCAGTTGTGTTCATGCCCTGGAGTTGTGGTGGCAGCTTTAGGGGCTCGAAACACGGCTGCTTTAGGCAAGGATTCAAGTGGTTTGCTAAGACCTCCTCTCCCTGTGGCCAGCAGGGACTGTGAACTCCCCCTCTAGTTCTGTGATCACTGGGACGTCTGAGCCATGGAAAGGGAAAGGGAGGTAAAGCGTGATGTTGGTACAGACCTTAGCAAACGCTGACAGCAGAGATACAGTGGCCGACAGTGGTCATGGGAGACTAGAACAGTGTCCTCCTGGTCCTggggtgtggaagcctgaggacctgccactgaatggctgtggttgaagccatttgtccagccaagagccaggcttgttagaggaaccaaccacaaaatcagtggaagacacatctcagagttacttaaggcttaggggagttgatttacaatggaagggaatcttgagaaagcatagtgaaagaattatgaagaaattgagtcgtagtgggaagggtttgaataagaaatgACAACTAAAATTaaaattgtgagaggacgtccctggtgctccagggatttggacttcaccttccagtgcagagtgtgtgggtttgaaccctggtcagggaactaagatgctacatacctcactggccagaaaaaaaccaagacataaatattagaagcaatattgtaacatatcaataaagacttttaaaatggtcttcat
>1.1935.1
GAAAAGGATAATGATTCTGAATATTGCATGATGGGAAGGCATGTGTGAATCCTATGAGAATAGGGTGGGTATAAGTTTTTATGGAAACAACAAAAGTTATCTTTAAAAATATAATTTAACAAATCATCTTGTTAAGTCACAAGCAGTGCTGCTTATGTATGTTTCTTATGAGGTAATCTAGCAAGGGAGCAGAATATTCTTCCTTGTTTCAAGAAAGGCAGAACCTGAAGCTCTGGCATTTTATGGACACGCAGTGTTTCTGCAGAGGAGTAGGGAGGTGATCTGTGCCTGGTGCAGGCGGCATTACTCAGCAGTGCTCTCAGTGGCAGTGAACTCTCAGTGAGGCCGTGTGAAAGACTACATTGgtgtttctctagcttaaatacaaactgcaatcccctgagacctttagaacaatacttcccaccctcagaggttttgatggagttggtttgagatgttttttggacatgagatttttaggtttcccagttgattctaatgtacagccaaggctgagGGTATTTCCTGTCAAGGCTCACAGAAATTCTGTGAGCTGTTGGAGACTTCGAAGTGTCTGGAAATTTTGCATTAGCAGGTGGAGAAAATACCAGTGATATTTAAAGTATTGTCATTTCTGTGATATAAAGGAAAAGCAATTGTTCTATTGTGTACTAAGAAACAACTTAGTATAAGACAGGTCTTGAAAAAATAAGTATTTTGAAGTTGACCGTTGTTCCAAAGCAAATAAAAATTATATATTGCCATTTCCATCAAATATTGTTAGAGTTTTAAAAAGCTAGTAATGTCTcccaccacctagatcttggtttctaatactgttctccagtaaaaacattcaggggctccatggaaaaatagctagtctgtttttgggcaggaaatatacaaaatgaacctggagtgtctcatgggaccag
>1.1936.1
ATTCCCGGTGCCCCATCACTGGCCACCCGAGCTGGCACTGTGTGGGGTTCAGCGGAACTGGCCTCTGTTCCTCAGTGATGGGCCTGGGCTCCTGGTGAGGATGCCCAGTGGGGTCACACTGGGGTCACAGGACACGGCACAGGTGGAAGGCTTGGCCTGAGCAGAAACCCAGATGGAGATCATTAGGGAAGTCCTGTCATTCTTCTGCTTCTTCCCCATAGATTTACCTGGTTCTAAAGTCCAGACAGAATTTTACGAGAAATCAAACAGAAAAGGATGCTAGGAAACTGGTTAGAACCTCCAAGCTTCTTTATAGAGTAGTACCTGGGACTGTTTGTACACGTGTGCACACACACACGGACACTCCTCCCAGGGTGTGCGGCCACACTCTGCTCTGGGAGGAGTTCAGGAGGCCCGTTCCCGCAGGGCCCAGTGTAGTTGGCAACCTTTGCCGCGCAGTGCCACCCAGCCGGTGGATGGTGATCTGTTCCATTTCACGCAGGGGCACCCAGCCTGCTGTATCGGGCCCTGCTGTGGGAGGGTCCACGGCGCCCAGGCACCTGCCCACTCCTCCTTCCCGCCCCACTGTGCACATCACCTGCTTCATCTCTTGTGGTGACGGGATGATGGAAGCAGCTCCAGCAGGCGTTGACTTAATCTGTGCCTTATGATCATGGAGGACCTCGGGAAGGGGCAGGAAGGGAGGCGCTAAGATGGTGATCCTTGCCTCCCAGCCATGCCCACCACCCTGCAAAAAACATTACAAATGTTGACCCACGTCTCAGAGAAGGGGTAGGGAGAAAACTACGCAGTGGCTGTCATCTCAGCAGGAGAAAGAGGATAACTCTCCCTGCTGGCAGAATTGACAGTGGCTGCCGTTCTCTGCCCCACTTAAAGAATGATGCCTGGGTGAACCCCCAAACACAGGAGCCACTGCAGGTAACTCAGACAGTCCACAAGAGAGTGGCTCACTTTAGCCATGCAGACTTCACAATCTCGGCTGTTACAGAGACGGCAGAGTTTGGGTGTAACTTGGGCCCTGGGATAGTCAGAGAGCAGAGTCAGGATGGATGTCCGTGGGGCAGGGTCAGCAAAGGAAGGGAACCGCCTCAGCAGTTTCTACCAGAACCACATACATAGGGGAAGCCTGGTTAGCTTCATGGGCAAGTTGCTTCAAGCGCCAGCCCCCTTCCCGTGGGCACATCTGTGAGGTAGCCTTCAAGGCTGTGCTCTCATGGGGTCCCTGAGGGGTGAAGGCTGGACAGTGAGTGAAGATTGAATCCTTCAGTAAGTGTTTGAGTGAGAACAGAAGAGAAGATGTTCAGATTGATTCATGCTGTGGAGAAGACGACAGGGTTGTGGCCTGGGGGACAGGCTACTGTGGCTGGCAGTATCCAGGGGAAGGGGGAGCCAGAAAGGTGACATTTGTTCTGCATCGGACCACTGAAAGATGTCTCTTCCAGGCCACTCTACCCTACAATGTGCACTTGGAATCTCTGCTAAATTCCAAAGGCCCCACTGTTCCCAGCTTTCAGTATATGTTTTGGAGTCTGTTAGGGAATTTTTAAAAGAAAACCAAACATAGCTACCAGCAGTAGCCATAAAAGTAAGAGAACATTCTAACCCATGAAGTTCTCATTATGAGCTGTTACCTTCCAGCTGAACCTACACAAGAGAAAAGTGATTAGAAATGGAGGACTTTTCTAGGTGTTTTCTTCTAGTTTTACAACCTGTTAGATACATAAAGATCTACTTTTTATATTGGATATATAAAAGAATCTTTTATCTTGTGTATGACTGACTTTAGTGGAGCTAAAGACTACCTGAGGGCCATTTTCCCAAATAGGTTCCCCATTTCCAGGCACCCCAAAGCAGCAGCCCCCCAGCACTGACCGTGTGTGCCAGGGCCCCGCTCCATGTCACCAGAGCGGCGCCTCCCCACCCTCTGATCTACAGTCCATACAACACTCAGGCCATTTGCTTAACTTCAGTTGAGCCAAACACTACCACCTAAAAGGAAAAAGTGAAGTTAAGATTTTTACCTTTTTCTTAAAAAATTCAAACTAAATGCCCATATAAATTACAGCATTTCTCAGGAATCAGCCAAGATCTCTCAGAAAAGACAAGCTTTAGGATCCCGTTGTCCCATGTACTTCTACACTCCCATTAAGCCCTGGGAATCCCTGACCAGTACAGAAGCTTTGGTGGCAGCAGGTATCCACCGACTATGCTGTTGAGACAGGAGAAAGCTTGTTCACTTAAGAAATATTTCTGTGCAGCTGCTCTTTCAGACAAAAGCTTGCACCATTCTTATGAGGCCTCGGCTTTACACAAAGGTCCATGAGTTCCATGCTGTCTTGACCCCTTGCTTTTCCAGCAGACTTAACTTCGGTCCTTCCTGCTTGTAGCCACCTCAGAAGCCACTGTAGCAGAAACGAAGGGGCAGGACTCACCCCTTCTCCACCAAGGGCCAGTGGGGGAGAATGTCTCCTCCACCCACCCACTCAGGCATGTGAAACAAGCCCAAAGCTGAATGACCCAACACCCCCCAGCCTGTGTGGCCTCCAGGGACCGCACTGCACCCAGAATCTCCCTCCTGGGCTACGTTGCCTCCTACACACTCAGCCCTTGCCACAGTCTTCATGGAGGGCCTCTGGGTTAGCATCAGCCCTCTGTCACACCAAGTGCTAAACAGCTAAGGAGCAGGAGTGGGACTTTGCTCATGAGGGCCCAGGGTGAAGCTGTGGCGTCATCTCTGGGCCTTTCTCGGCTTGGAAGACCCAGGCTGAGACAGCAAAAACTCAGAAAAAACCCATTCCTCCCTGGGCAGAGGCCCTCACGCAAATTGGAGGTCACCTGGCCCTTCTGTTCCGTGTTAGCTTGTTTCTCTCCATGTCTTTCCCAATATAACAAGGAAATGTCACCAGATCATGTTTGAGTTTTGAAACCCATTGACTTGTCACTTCAAACTTACCGTTTTATCACTTGTCTTGAGTCATCTTGAACATGCTGGACACTGTCTAATTAAACAAATGGCCTGGTGATTCTGCTTGTTCACGACTGGGTCACAGATTTCTGTTAAGCTACGAGTCTGTGGGAACCCAGATTCTTTTCTGCTAACAGATTTCTCTGCGTGCATTGCAGTTCTGTTCTTCCCAGTAGAGTCATGGTGGCTTCAACTGCTCAGTGTCCCCAAAAGAACCACCAGCCGATCCGGAACTCAGAGGGGACCATGGTTCACGACTGTGGTTCCTCGAGGTGGCTGTCTGCCCATCCCCTCCCTGACTGTTAGCCGAAATAGAAAGGCCATGAGCCCCAGTCTCCAGCCAGCTCACGTTTTCATTTGGCAGTGTTGTACTCTGATCACGTGCTGTTAGGTTTTATGTCCAGAAAATAGAGTTCTGCTTCTCTTTGCATGAAGGAGTCATCATGGTGCCATAGGCTTTAAGCATTTAAACAAGAGAAATAAGGGGAAAATGCAAACACCACATCTGACCTGCCTAATGTAGACTTTATTAGATTGAAGTACCTAACCTAATATGATGTATTATTTTGTAGCATCTCAGACTTTGTAAATAAATACCATTATTTTTATATGGAAATTTTATAGAAGAGCTATTTCTGTATACTTAATTATTCCTGGGTTTTCTGAAATTGCTTCCAATAAGTAATGGGCAAGTCCTAATCTGTGCTTCTGTAAGGATGGTTCAAGGACCACCTACATGGGGGTGAACTGATGGGAGGGGTTCTTAAATTTTGCCttcctaaggcccaccccagatgctcactcaaaagctctgggggaggggaggggcagagcctgggaagctgtaattttaataaactctgagtggttttggtgtccattaaagtGTATCTTTGTCCATCCTGAAAGATTCAGAGAAGGAAAGAATAAGCTTTTGAAATGAGTTTAAGTTGTGCTTGAGGAAAAAAGTGTATCAGACTGTTCTATGATTTGAATGAGATGTACTATAGAG
>1.1943.1
gtttgatccctggtgggggaagatcccacatgctgcagtgcagctaagcccctgcaccacaacttttgagcctgtgccctagagcccaggagctgcagctactgagggcacgtgctacatctactgatgcctgtgtgcctgagcctgtgttccgcaataagataagccactgcaatgagaaggccatgaagtgcaactagagagagagtagctcccactctccacatctagagaaaagccttcacagcaacgaagacccagcccccaaaataaataatgcattttaatgtaaacaattattaagcattggaggagactgtctactaaggagaaaagataaccctaaagaatatagttatagcagatgtcaggagtagactctagggctgaggcagagaacccaaagggggaacaaatgtgtatgagtcccagtcctcaccttctaccacagggctgagaatctccactgttggagactatgtagccatggcccatgggatgactaagaacggcccatctcaaacacaaggcaggccctttgctgaaggtccatgcaaatggaatttactggaaagcattttcctcttggtgctgagagaagtcatccatggaagggagtcacactgtggaaactgctggaaaatttcccacaggaataatacattggaaggtcaacctctgggggcttgaaggaagctgcacatggagatatgctttgtgtttctgactgccacacgctgcaggaacctgtcaaggaagacatcagaaccagaagagaagcctctttcccctatggtggctaccattggtccctactgacaaaccttgacactgtactggatggcaaaggagaaatgctggcaggacccagctccgtcaggacagggcaggtaactgagaatggacctggaggtaataaattgataactgacaaaactggctttgcaaaactatttagtagactctactaaaactaaacatacagctacctttggactcaaattttttattaatactcctacgtatttatctaaagacaaattagtatattcaccaaaagacacatttaagaatatttatagcagttttagtcataatagcccccaaactggagacaatccgaatgtttattaactacaggatgaataaataaatcatagtttattcgt
>1.1952.1
TAGAGTATTAATAAATCTGTGAATAAGAAAGAGATAGCTTACTTAGGTCCTTGCCCCAAAACTCTTATAATAACAAAATACAGATAATACACCTCAGTCTGCAGAGTTTACTGCTTTGAAGGGGAAGGGAATGAGGCCAACAGCTGGCAACAATAGCTATCCCTCTAGGAATAAATTATACAACCATTTTGCTTCATTCTTTTCTAGATCTCCCCTCCCTACCTTTTTATTTCTTGAGAAGTCTATCCTCAATAACTGTCTACTTGGTTTTAGTTTTAAGCCTTTCCTTTTGACTGGTCCATGACTTCAGAGTGATTTTTTGATAGCTTTGTTTCTATTAATGTTGTGTCCAGTCTCAAGTACCTGATTGGCTGGTCTAGGAAAGTTAGGAGGGAAAGATCCAGGACTTGTTTTATATTCATTTCTTTTTCAGCTCCTCGAGGGTTCtttttttttgtttttgttttttttttttttCATAAATCTGGAATACATAAGTAGATGGCTGTTTATACTAAACTCTCAACTTGTCCAAAATTTTATCTGACTCTAACATTCTAAAAATTTCTGGAAATCATAAGTAAATATGTTCAACTTAGAGGGGCATGTACAATTCATGATTCCAACATCTTATTAGGAATTCCATGCTGTGTTTGCAACCCTGTTCCTGGGCCTCTGCTTTTTGGAGCTTGCTTTCTGGTAAGGAATGCCTTCCAACCCCGTGAAGGGACAGCATAAGGCTTCCTCAACTTCCCTAGCCTGTCCATTTGGATGCTGTTTTTACTTGCACAGGGACAGTGGTCTTTAAAGTACTACTTTATAAATACTCTTAACTCCTGATTTATTTAACACCTCAGGATCTAAGCAGTGAGCCAGGACTGAGAAGATCTATTCTAAATAACCATTATTATAATGTAAAAATGTGTTTTAACTAAGTTTATTAGAGGCTGAAAGCAGTGTTAACAATATTTAATGCTGTGTGGTGTGGCCAGATATTTTTTAAAAATAATATTTAAAAAAGCATAACACTTCCCGCTCTTCAGTACAGAAATTGGAAATTTTTCTCACCAAAATTAATACTAAAGGAAGTTTACTTTCCTGTCAGGTCATTTATTTGAATAAAGGAATGTAAGTATTTAATATTATTTAATATTCCCTGAGTGATAAAATAATCACTTTTCCTTTCTGCAGTAGGttttttattttgaaaatgttttttCCAGTGGCCATTCTGTAATTACTAGGTATTTGTTTAAATGATTTCTTCTTGCTGACCCAATTtatatatatataAGAAACTTTCAGTTTATAAATAATATCTTTCCATAATTTTTTGTGTTGAaacatggcctttggagttaaattgagtttgaagtttggctccatttcttaccacctgtaacaaaggtacacaaattacttcatatttgaactttagtttcctaataagtgatattcattgctggatagggttgttgggaagattaaatTAAAAGAAATGTTTTAGTCAGCAATAACTGTTGCTTTGATAACATTAAATTGCAGTCCTAGACTGTGCTTTCCTAATCTTCTCCCCTGCCAAAACCAAAAATTAAGGCTAAATGAACTGTTACATAAAGTTATGGAAGTACATAAACATGCTCAGTGTCTAGTGTAGGTTTGGAATATAGCATGGTAGATTTTGTCCTCCATCTGTATTTTGAAAAATTTGAGAATTCACATCTCTCGCTTTGCTCCTAACAGTCACTACTTTCCCCCGTCCCTCTGACTCCTCCTTTAGCTTTCTGCATCTTTGTACACCACAGAAAAGAGAAATCAGAAGAGTTTTGGAACTACAGTAGGCAGCTTAAGGGTTCCTAGATCAAGTGGATTACCCTTGAGGCAGTGGCAGGAGTCAGCAGGTGGGGATTCAGATCACCAAGAAAAGCAACACTGAAAACTAGATATTACATTTGGGGTTTTAAAATCCAGTATTTTACTGTTATTTATTCACAAAAGTGGCACACTCTCCTTATCTTCAGAAGAGAAGCTAGTAGCAGTTACTCGTGAATGAAAGCAGTTTCAAAGATATTCCATAGGGTTTACCCTATAGCAATGGTgaggcttttgtctcttgcccactgatgtgtcccaagtgaatgaaatatgtttctgtcatatTTACTATGGATAATAAGTTAGTTGAGCTGAAAAATAATTTAATGAACCTTATGTTAATAATGATGCTAAGTACATAAAAGTATAATGCAATTTATATGTCCAAAGAGCTTTGTAGCCCAATACAAACTAGACAAAGTAtatagcccatggggcaaatctgactagacacctgtgtttgaaaggaacgttttaatgaaacacaagaatgctcattcatttatgtgctgctttcttgttccaaaggcaaacttaagtagctgtaacagaaacattatgacccacaaacacttaaatatttactatctgaccctatacccaaaaggtttgccagtacctggcctggTAGAGTAACCCCTTGGTCTTGTTTTTAACTAGCTTAGTTTTGTGCCCCATTTTTTAATCACAAAAAATGTTTCACTAAATTATTAACAGGCTTTATTCTCATATTCTAAGATCTTTGGCCTGATCTAGGTCCTTATTTCACAACTTCCCATATTTTACTTCTGCACACTCTGAAAATGTACAATTGTCAGATAATTTTAGATATTTATTGCTAGTTTTTCCATGGCTTCAGTTTCTATGATTATCTAACTCGTATTTCATAGTTGTGGATAAAAGGACAGCCAAATGTAGTCTTCCTCTGGACACATAAAATTATGATGCAAAAATGAAAGGAAAtcacccatttaaatctgcctgtttgggtcttccagggagttcagtggatgacttcgcctcccaattcagggggtgcagatttgatccatggtcatggaattaagatcccacatgccctgtggtatgacc
>1.1958.1
CCTAATTTATTTCTTTCTACAGATTACAACTTTTCCCATGTTTATATCCCACATATTTTAATAAATATAATGCTTTTATTGCCTGGTTCTaaaaaaaCCTGTAATTGGTTTTTTGATCTTCTCTGTAGCTTAACGGTTATTTTAAGATATATTTAATTTTTCAAAATGTTTTCTTTAACTTTCCAGATATGTGCGTTTTTGTTGTTGTTGCTAATTTCGTAAGTAACAAATGTGGCCTATATGTTAGTAGTTTTTAAAAATGTGATATCCTTCATGCCTTAATAAATAGGCACTGTATTGTGATGGTTCCATATTTGTTGGGTACCAAATCTATTTTTGAgtacctctatcatggggttgcaaagagtcggacacgactgagcgaccgaactgaactgaactgatgaatgtttactaattctatattatgaattttttgtcctatttgatttgttgggttttctatgactataggattgtcaatttttcttttgtATTTCTATCAGATTTGCTTTTTGTATCGCATAAAGTTGGTGACTTATTTTCACGGCCAACTGCTGAAATCCTGATGTTCCTTTTAAAGCTTTCAATTCTATTTGTCTCGTAAACATTACTATACCTGATTTCCTCTTATTTACTATTTATTTGACTGTTGCCTCTATGTTAGGTATTAATCTAAAGAATAGTGTACAGTTGGATTTTTAATCCCGTCTGAGTTTTGTGATTCATACTGTATCTGGACTTAttttgtctatttattttgtactgtctttgtctttttgtctcctttttACTGTAGTGAACATCTGCTATTCCTTTACTAGCACAGCGTTTCCTCTTTTTTGACCGTATGTTCAAATTTCCCAAATTTTCCTTGAGAAAACACGTGGTTTGGATGAACTTGAACTTCTGTCCAAGCTAATTTCTAGGTCTGACTCCTTCTAGAGCTGGTTCAAGGACTAGACCCAAAATAAGCCAGTCACAGCCAAACAAGTCCTGGGCTTTTGTAGAATCTGGTGGGAAAGGGACTTGCTCTTTTATTTTAATGTGAAGCTATCATTTTGCCACCACATACTAAAAACTTGCTGAAGAGTGAACGAATGAAAGAAAAGCATTACCTAAGAGATTAAAGAGATATAATCTAAGtctctgaagtcagtattagccctagacttttcagttctttaagcccacaattttctttttgctaaggctttgctttttctttatgccaatgtgagttaaagtcatttcttaccaaaagaatactgGTTAAACACACTTGTCTTTTAGTAGACTGAGTTTTCTATATACAGAttttttttttCTAGTTAATAGTCTACTGTCTTTTTCTGAAAATGATTGGAAAGTTTTCCATTTAATATTTACTTTTAGTGATTTTCCTTAAAAAATTTAACAGACATTTTAACTCTAGTTATCATTAGAAAAATATAAATTTATCAGTGTCTGTATTCTCCACTTTAATAAAAGATTCACCCTGACCTTCTTTTACTATATGTTAATGGTATCTATAATAAATATTTACCCAATTCTAAGGATAAATTTTGCTAATTTTattgtttcttatatcccactattcctctaggatatatttaccttgttgctgaagaaaaccctttaatatttctttcaaagattgtctgtgggtggtaaacatttttgcatctcttgatgtctaaatatgtcttcatctgtcccttacatttaaataggaacagaattcaaggttcaaagttattttttaaaaaatgctgtttctttttgtgtttatattgtgggatttttttttttCCTCTCTCTAGTAGCTTTTCAGTTCTGTCTTTTTATGTTCTGAGATTTCACTCTAGTAcaggaattgggaaactgcaatctgtggtccagctctgtctcaccacctgttttggtgtaatagcccatgaattgttttacctttttaaa
>1.1968.1
tatttttgatatactgaattaaataaaatatattatttaaattaattttacctatttcttgttacatttttaGTTTGCCATTAGAATCAGTTCAGTTCAGTTACCAACAAAtttttttAATTTTCAAATGAAAATATTTTGAATTCAAAAAGCTTTAAAACTGTACATGAATTTATTGATGTGCATAAGTTATTTCAGTCATTATTTAAATATTTTCTTGGAGTGGGAGTGGGTACCCAGCATTTGACAAAGACCCGGGTTCTGAGTCTTGTGTATCATGTGGGCTTTGTAAACATTTGCCTTTGCGCCTTAACCTCACGGTATCTCGTATTTCCTTCTGTATGCTGGGATTAACTTTTAAATTTAGAGGACCTTTATCTACTGAGGGCTTGTGTGATAATCACTGAAGCTGTATAAAAATACTTTGATACTTCTGAACAACAATAAAGCCTTCTATAAGGCATCCTTTTTTAGGTAGATAAAATCTTATAACCCAAGCTATTCAGTCTTATTACTAGTTTTAAAAATTGCAACTTAGAAGAAATCAAGATTGTTTCTGACCAGTTAGGATTAAAAGTTGTATC
>1.197.1
aacattgtagtcagagagatttttaaaagatataaatcagatcatttggtcctgtgtcttaaagtcctccaatgtcttctattttaagcagaaaaataatgaagactgtaagactatatgatctagctcttgcctttctttaacttcatatcctactaatctctatcttgctcattttagcctcaatggccttttaggtcatccttgaataaacaaaattctgcccaagatttttttatttttttcttctctttgtctgttgtgttttgctccagatcatcacatgacttgattccttattcagtcatatatctatctacttaaaggtcattctcatcaccctgcctaaaagatccattgcttctctcctccagcttctatccttccttatatttatcattatctggcattacaatatgtattgaattgttacatgaatgtaattattgtaaaaggcaagggcttgtctatttgtttaccactttatctccagcatatagaatagtgtgctagcaggtggaaagtacacagtaatacttattaaatgTGTTAAGAAACACGACACTGTATAGTATTATGAatgggatttagagtcgcacagatatgggtacgatatctgactccactgtttactgtttagtagcttagaacaaatgacttagtttattggcactcagttttattcaaatgtggggatgataatacctatcttcttttgtgagggtatggagcacaaactgttgcatgtgcttggcatttaatgtgagtaaaactcctggaatataaggtaaatgatatataTACTGCTTTTaaaagaaacgtgt
>1.1977.1
TTGTTCAGGAATGGGAATGGCTACGACTTCTTTTAGAGCGAGAAAGTTGAAACTAAAAAGTTGAGTTCGAATCAAATAAAAAATTGCACTGACAACTTCTGATCAGTGCCTGACATTCTGACATACACAATACTCTCTTAGAATTAATTGTGAAATGTCACAGGTTCTGCCGACCACATAAGAAAGGACAAGAATCCCTCAAGTGAAACAGAACGTTAATGAGACCATTGGTTCCAAGAGACTAGTAGTGATTTCTAGTCTGTGGGGACTAACTTGGTATGAACATACTAGATTTTGGAATGCCAGGTGCTAATTTACAGTGATAACAATTGGAGTATAATCTTTAAAAGCAATGCATGCT
>1.1979.1
ggaagggTGTAGCTGGGCTCCTCTTGTCAACGTTGGCATCTAGAGGAAAGTCATGACCTTGGGTGTAGAAATGGTTCTGCTTGTTGATTTCAGTCTGAGGTTGATGTGACACTTGGAGCTTATTTGGCACCCTTATCAGTGCTTTTGGCATAACTTAAGTCATCAGAAGGAttttttttCTTCAATGTTCTAGCAGGTTTAGAAGCTTGTGAAAAAGATCAGTTCTGCTTTTAGAAGGATAAAAATACTGCAGTGATGGAGAACTGCTTCGTGCCTGACAGGCAGGTGTGACGGCCGCCGTCTGCACTGGAGCAGGGGCTCCTCTGCCAGTGGGCTTCTGTACTGACCAACtgtggaacatgggagtgtgtgtacacggtgtgtgtgtgtatggtatgtgtgtgtgtacatagtgtgtgtacacactgtgtgtatacgtggtatatgtgtgtatatagtgtgcatgcgcacagtgtgtacatggtgtgtgtgtacatggtgtgtgtgtacatggtgtgtgtgtacatatggtatgtgtgtgtacatggtgtatgtgtgtgtacatggtgtgtgtacacaggtgtatgcacatggggtgtgtgtgtaatggtgtgtgtgtatacatggtatgtgggtgtatacagtgtatgtacatgggatgtgtgtacatgctgtgtgttaatggtgtgtgtgtatatgatgtgtatatatacatggtatagtgtatagtacatgatatagtgtatatacatgtggtatgtgtatatatatggtgtgtgtacacatgtatatacatgggatgtgtacatgtgtgtacatgggatgtgtgtatgtgtgttttacacggtgtgtgcacatgatgtgtgtacacacgcatgcatggcatgtgtgtgcatgtgtgtgtacacgatttctgtgccctgtgtacatggtatatgcatgtatatagtgtgtgtgcacacactgtgtgtgtccatggtatgtgcatgtacatgtgtgtgtgcacatggtatgtgcatgtgtgtgcatggtgtgtatgtgtgtacatgttggaggtgcatagcacatTGTTCTCTTGACATCACAGCTGCTCTGAGCACCCAGCCCAGGAGTCCTGGCTCCAGGGGGCTGTGATTCCAGATGACCCATAGAGCCTGGCAACAGGAAATGATGTCATTGCAGTGTGCCAGCAGTGTTGTCTGGGACCCTGACCCACTGAGAATCAGCAGTTCTCACAGTGTAAACAGAGGCAGGCCTGCTCCCAGGGAGGCTGGGGTCAAGGTTCCTCTTCACAGGGCCTGACTGGGCTCTGTACCTAGCAGCCTTTAGAGGCTTTCTGGAGCATTCCAGGAATGGGCTCTGGCTCATTGAAAATGATCACAGGCTTGAGCAACCAGATCCAGAATGTTAACCCTGGGGTGGATGCTCTTTTGGGTGCCCCTTCCCTGCAGATGCACCAGGATGCACACAGGGTCCTCAGTCCACGTGAATGAGGATGGTGGCCCAGCTGTCCCTCTTCAGGTGACAAGGTCGCTGTCAGGTGGCTTGCGGTTCACCAGGCGCGTTTTGTGCCTGTTGCAGCTGCAGCTCCACCACTTCTTGCAGCCCCTACCTGCTGGAAGGGCACCCCTACCTCCTCCGGATGCCCTTCAAACATGATCTCGTTCTGTCTTCACAAACACCTTGAAGATCAAGGTGAGAAAATGGGTCTTGGAAACTGAAACAACTTGTCCTGGTCACACAGCAAACTCCAAGGTGGTGGAGGGGCCACTGGGGCCAGACTGACTCCATCAGAATAGCTTTCAAAGCTCCAGGAAGACCCCACATGCCAGTGATATTTGGGACCATGGGGCTGGTGGCTCTGCAGAAGTATTTTCCAGTCAGCATCTGGTCTGAATTATTCCTTGGTGTTTATGGAGTTATCATTAAAGAGACACAGGGCTGGTGAAGAGAGATGCAGAGTCAGCAGGACACGTGCTAGTATTTTCTGGGTGCTGGGGGTGGATGAGCTGGGACCCTCCATCCATCCTGCTCCTCTAGGCAGCCTCATCCCAAAGCTTATGGCAAGGCAGCATGAGGACAAGATAGTGACCCTGAGAAAGACAATGCAGGGACATCCAGACTCTGACAGACATCTCACTTGGGCCACCTGCCCACTGTGCTCACTGCCTCCAACACTGGATTGAACACTTCGGAAACTGGAATGTGTTTCAATCTGTGGTCAAGAGGAATTCCACACACTTAAGGGTATGATTGAACTGGCCACTGAAATGCCTGCAGTCCACAGGTGCCTCCCTGCACAGCAGGAGTGAGTGAAGTCATCACCCCAGCAAAGGAGATTTCGAAGATGAAGGAGCTTGTGCTATAGGCTGAATTGCTCCCTGCAGTCAGGCACACTGGATAACACTGGCAAGCACAGGGAACCTTTACACTCGCTTCCAGAGGTGACTGACCAATCAGAACACAACTTGTCCTCTCCTGAGCCACCGAGGCAGCCCCTCTAGCCCACACATGCCTTCTCTGGGTCtccccccaccccacttccctctcccatcattcatcccatttccccttcctggttcccaAGCATGGAGAAGGATCCAGAAGGATTCCATGCTCACCAGATCAGACAGTCCTTTGATTGCTGTAATTTTCACATCCCGTGATATTGACATTTATTTTCATCCATTGAGTAGGAATGTCTGCCTATGTCTCTGCCTCTCAGCAGAGAAAATATGCAGTCAATGAGCTCAGTTCTGGGCAGTGGGGGATCACTGATGTCTGTGGCATGAGGCAATGCCCTGGGGTTAGGCAAGTTTTGTCTGGCAGACCTAAAAAATGTTTCACTTGACGATTCTGTGAGTCTGCTGTGCAAAATTTTACCATTAAAAAATAATTGAAGGCACACATCCATTTGAAAATAATGATCTAGGTTTATTGCCTTTATAATCTGCTTGGGCTCCCTTGTTTCTTTTTAGTTGTCAGTGTTCAGAACCAACGGAAAAACATCTCTTTGAAGTGAAAGACCTGCTTCAGATTGAGACAAGATTCTGGGCTAGGCTCTACAGGCTGGTGACCTCAACATCAGTGTTTGCTGTGAGCATTGTGTCTGCAGATGGAATTCTGTGTCTCTGGCCCTTATGTCAGGACCTTTGGTTGTTTTGGTAGGAGCCTGCCCCTTAACCTCAGCTGACATTTGGTTCAGCAAGAGAGCCCCACGTGACTCAGTTGGAGAagtctaagtttttctttcctcatgggaaactgaggccaagatggtggggaagcctgtgcatggccactctctagccatgagcacagccagacgtgaggcccaggtttcctcctaccaccgtgctccctcCTTTCCAGAGGTCCCCATGGGAGGCTCCAAGGCCGATTATCTTTCTTTCTGTATGTAATTGCACAGCATGTAATCAGCTCCTTTAACCTCATCATGAAAGAACCTGTAGTGGAGATGATGTAACCAGGCTTCATGCCCACGTGGGCTGCACAGGAGATTCTGGGAAGGACTGTGGACTGGAGAAGGACCCCTGGGAAAGCTGAAAGACAGCAGCTCTCATCACTTCCAGAATATTCCTTCTCAGGACACTGCCTCTTGTGAATGTCTGCCGGCTGAGAAGTGTGGCTTCTCCATAATGTTCATGTAGGAGTTATCTTCAGAGGGAAGTGGTCCCCTGGGTCTGGCAGGGATGCTGCTGGTGTGGGCAGtgtgagggtgggcgtgttcatttcccatggctgatgaaaatgactacagtctcggtggcttaaaaacatacaaatctgtgggtcttccctggaggttcagagattaggattccacactttccctggagggggtaaggatccagttcctggttgaggaactaagatccccacaggcccttcagttcagtcaaaaacattatttaaaactttttttaaaaacctcacaaatttgctacctgaaaattccaaaggtcggaatctaaaattaaaatgttagcagggctgtgttccttctttccttctgaaggcttcagggaagaatcctttccttctttatcttgctctggagacaccttggttcctagtcccatggcctcttcctccaccttcaaagtcaacagagtagcatcttcaaatttctttttctacgcatctatcttcatagctcctgccactgcctctgactctcctgcctccttctttccctcgtaaagacccttgtgatgattttggaccatcacacccgccccccacctgggtaatccagaataatctctcaatctaaatattcttcatttaatcccatctgcaaagacaacatacagatgccaagggctaggatgtggacatccatggagattatgattctacctccacaATGAGGCAGAGCATGAAtcccaccacccctccctccacccacccacccatccctccctccagagttctcctcaccccaagtctccaAGATCTGGGCATGGAAACTACTCTGGGGCTTGCAGTTGGGGATTGCTCTAAACATGGTTCTGCTGTTAACTGG
>1.1979.2
agctagcccttgggcattagggtgagaagcaggcagggttaaggaggaaatGTCATCCGTGTCTGGGAAAACGGACCTTGTACTTTTTGCGTTGAGCATACTCTCAAAGAGGGAGGAAAAGGGTCTGGAGAGCAAAGCAGTCTGTTCTCACCATGAGTCCCTTTGAACCCCAAGACCAGACTgaaggggaaggaaaggggagcaggggaggtggggaagggTGTAGCTGGGCTCCTCTTGTCAACGTTGGCATCTAGAGGAAAGTCATGACCTTGGGTGTAGAAATGGTTCTGCTTGTTGATTTCAGTCTGAGGTTGATGTGACACTTGGAGCTTATTTGGCACCCTTATCAGTGCTTTTGGCATAACTTAAGTCATCAGAAGGAttttttttCTTCAATGTTCTAGCAGGTTTAGAAGCTTGTGAAAAAGATCAGTTCTGCTTTTAGAAGGATAAAAATACTGCAGTGATGGAGAACTGCTTCGTGCCTGACAGGCAGGTGTGACGGCCGCCGTCTGCACTGGAGCAGGGGCTCCTCTGCCAGTGGGCTTCTGTACTGACCAACtgtggaacatgggagtgtgtgtacacggtgtgtgtgtgtatggtatgtgtgtgtgtacatggtgtgtgtgtacatggtgtgtgtgtacatggtgtgtgtgtacatatggtatgtgtgtgtacatggtgtatgtgtgtgtacatggtgtgtgtacacaggtgtatgcacatggggtgtgtgtgtaatggtgtgtgtgtatacatggtatgtgggtgtatacagtgtatgtacatgggatgtgtgtacatgctgtgtgttaatggtgtgtgtgtatatgatgtgtatatatacatggtatagtgtatagtacatgatatagtgtatatacatgtggtatgtgtatatatatggtgtgtgtacacatgtatatacatgggatgtgtacatgtgtgtacatgggatgtgtgtatgtgtgttttacacggtgtgtgcacatgatgtgtgtacacacgcatgcatggcatgtgtgtgcatgtgtgtgtacacgatttctgtgccctgtgtacatggtatatgcatgtatatagtgtgtgtgcacacactgtgtgtgtccatggtatgtgcatgtacatgtgtgtgtgcacatggtatgtgcatgtgtgtgcatggtgtgtatgtgtgtacatgttggaggtgcatagcacatTGTTCTCTTGACATCACAGCTGCTCTGAGCACCCAGCCCAGGAGTCCTGGCTCCAGGGGGCTGTGATTCCAGATGACCCATAGAGCCTGGCAACAGGAAATGATGTCATTGCAGTGTGCCAGCAGTGTTGTCTGGGACCCTGACCCACTGAGAATCAGCAGTTCTCACAGTGTAAACAGAGGCAGGCCTGCTCCCAGGGAGGCTGGGGTCAAGGTTCCTCTTCACAGGGCCTGACTGGGCTCTGTACCTAGCAGCCTTTAGAGGCTTTCTGGAGCATTCCAGGAATGGGCTCTGGCTCATTGAAAATGATCACAGGCTTGAGCAACCAGATCCAGAATGTTAACCCTGGGGTGGATGCTCTTTTGGGTGCCCCTTCCCTGCAGATGCACCAGGATGCACACAGGGTCCTCAGTCCACGTGAATGAGGATGGTGGCCCAGCTGTCCCTCTTCAGGTGACAAGGTCGCTGTCAGGTGGCTTGCGGTTCACCAGGCGCGTTTTGTGCCTGTTGCAGCTGCAGCTCCACCACTTCTTGCAGCCCCTACCTGCTGGAAGGGCACCCCTACCTCCTCCGGATGCCCTTCAAACATGATCTCGTTCTGTCTTCACAAACACCTTGAAGATCAAGGTGAGAAAATGGGTCTTGGAAACTGAAACAACTTGTCCTGGTCACACAGCAAACTCCAAGGTGGTGGAGGGGCCACTGGGGCCAGACTGACTCCATCAGAATAGCTTTCAAAGCTCCAGGAAGACCCCACATGCCAGTGATATTTGGGACCATGGGGCTGGTGGCTCTGCAGAAGTATTTTCCAGTCAGCATCTGGTCTGAATTATTCCTTGGTGTTTATGGAGTTATCATTAAAGAGACACAGGGCTGGTGAAGAGAGATGCAGAGTCAGCAGGACACGTGCTAGTATTTTCTGGGTGCTGGGGGTGGATGAGCTGGGACCCTCCATCCATCCTGCTCCTCTAGGCAGCCTCATCCCAAAGCTTATGGCAAGGCAGCATGAGGACAAGATAGTGACCCTGAGAAAGACAATGCAGGGACATCCAGACTCTGACAGACATCTCACTTGGGCCACCTGCCCACTGTGCTCACTGCCTCCAACACTGGATTGAACACTTCGGAAACTGGAATGTGTTTCAATCTGTGGTCAAGAGGAATTCCACACACTTAAGGGTATGATTGAACTGGCCACTGAAATGCCTGCAGTCCACAGGTGCCTCCCTGCACAGCAGGAGTGAGTGAAGTCATCACCCCAGCAAAGGAGATTTCGAAGATGAAGGAGCTTGTGCTATAGGCTGAATTGCTCCCTGCAGTCAGGCACACTGGATAACACTGGCAAGCACAGGGAACCTTTACACTCGCTTCCAGAGGTGACTGACCAATCAGAACACAACTTGTCCTCTCCTGAGCCACCGAGGCAGCCCCTCTAGCCCACACATGCCTTCTCTGGGTCtccccccaccccacttccctctcccatcattcatcccatttccccttcctggttcccaAGCATGGAGAAGGATCCAGAAGGATTCCATGCTCACCAGATCAGACAGTCCTTTGATTGCTGTAATTTTCACATCCCGTGATATTGACATTTATTTTCATCCATTGAGTAGGAATGTCTGCCTATGTCTCTGCCTCTCAGCAGAGAAAATATGCAGTCAATGAGCTCAGTTCTGGGCAGTGGGGGATCACTGATGTCTGTGGCATGAGGCAATGCCCTGGGGTTAGGCAAGTTTTGTCTGGCAGACCTAAAAAATGTTTCACTTGACGATTCTGTGAGTCTGCTGTGCAAAATTTTACCATTAAAAAATAATTGAAGGCACACATCCATTTGAAAATAATGATCTAGGTTTATTGCCTTTATAATCTGCTTGGGCTCCCTTGTTTCTTTTTAGTTGTCAGTGTTCAGAACCAACGGAAAAACATCTCTTTGAAGTGAAAGACCTGCTTCAGATTGAGACAAGATTCTGGGCTAGGCTCTACAGGCTGGTGACCTCAACATCAGTGTTTGCTGTGAGCATTGTGTCTGCAGATGGAATTCTGTGTCTCTGGCCCTTATGTCAGGACCTTTGGTTGTTTTGGTAGGAGCCTGCCCCTTAACCTCAGCTGACATTTGGTTCAGCAAGAGAGCCCCACGTGACTCAGTTGGAGAagtctaagtttttctttcctcatgggaaactgaggccaagatggtggggaagcctgtgcatggccactctctagccatgagcacagccagacgtgaggcccaggtttcctcctaccaccgtgctccctcCTTTCCAGAGGTCCCCATGGGAGGCTCCAAGGCCGATTATCTTTCTTTCTGTATGTAATTGCACAGCATGTAATCAGCTCCTTTAACCTCATCATGAAAGAACCTGTAGTGGAGATGATGTAACCAGGCTTCATGCCCACGTGGGCTGCACAGGAGATTCTGGGAAGGACTGTGGACTGGAGAAGGACCCCTGGGAAAGCTGAAAGACAGCAGCTCTCATCACTTCCAGAATATTCCTTCTCAGGACACTGCCTCTTGTGAATGTCTGCCGGCTGAGAAGTGTGGCTTCTCCATAATGTTCATGTAGGAGTTATCTTCAGAGGGAAGTGGTCCCCTGGGTCTGGCAGGGATGCTGCTGGTGTGGGCAGtgtgagggtgggcgtgttcatttcccatggctgatgaaaatgactacagtctcggtggcttaaaaacatacaaatctgtgggtcttccctggaggttcagagattaggattccacactttccctggagggggtaaggatccagttcctggttgaggaactaagatccccacaggcccttcagttcagtcaaaaacattatttaaaactttttttaaaaacctcacaaatttgctacctgaaaattccaaaggtcggaatctaaaattaaaatgttagcagggctgtgttccttctttccttctgaaggcttcagggaagaatcctttccttctttatcttgctctggagacaccttggttcctagtcccatggcctcttcctccaccttcaaagtcaacagagtagcatcttcaaatttctttttctacgcatctatcttcatagctcctgccactgcctctgactctcctgcctccttctttccctcgtaaagacccttgtgatgattttggaccatcacacccgccccccacctgggtaatccagaataatctctcaatctaaatattcttcatttaatcccatctgcaaagacaacatacagatgccaagggctaggatgtggacatccatggagattatgattctacctccacaATGAGGCAGAGCATGAAtcccaccacccctccctccacccacccacccatccctccctccagagttctcctcaccccaagtctccaAGATCTGGGCATGGAAACTACTCTGGGGCTTGCAGTTGGGGATTGCTCTAAACATGGTTCTGCTGTTAACTG
>1.200.1
tcatgcaactgttagaaagactctcagttttggaagccagccagccagccagcacaaaacactctgtttgtgatcttttgaaggtggcgtcttttattctcatttgaaagctttttagatttttctctcttgtttccagtggtccctgtaatatccagagcagatctttgcatcttttctattttggggcctttccagtctggcatgttgtggctctaggttctggaaaatctttttaaaatgattttagctgatgattttttttttttcctctccatcctctctttcttttctgtagtaactccttttacttaaatgtgtgactttctgaccttaacttttttgttttctctcttattttcaaactactcttggctgaacaatttcccaaattttatccccagacccttccttctattgaAAAATTTAAAATAAaggtataattttcatacagtaaagtgaacaaatcctcttttatttcagttagttttttttaatgtttgtttgtttttggctgcgctgtctctgttgctacacgcaggctttctatagttgcggagaccagcaggccaccttcagttgtggtgctcaggcttctcatcgcagtgacttctcttgctgtggagcaggggctctaggcatgtggtctaagcagccgtggctctcaggctccagagcgctggctcagtagttgtgcagaggcttggttgccccgtggcatgcgggatcttcccagagcaggggtcaaactggtgtcccctgcattgcaaggcagattcttaaccactggaccaccaggaaagtcctgtttcagttagttttgacaattgtatacactcatgcaaccaccacccaagcaaaatacaggacatttctatcaacctagaaaatttcataggactcttttccagtcCTGTGtttcatttctgctgtcatctttataatattcaagagtgccttcttctctgaaattttacttaaaagatacgttattctggcttcataggtaaaatatgttcctttatctcttagaagaCGTGACGtttttttCTCTGTGTGTAAAGTAGCTTGGTTTATTCTgagtccaaaagactgttctatacatctctgtctcttgctgtctcgcatataaggtcattgttaccatctttctaaattccatatatatgcgttagtatactgtattggtgtttttctttctCAGCCTTCTGTGTGTGCGGGTGTGCAGGTACAGTCCCCCCGTGCACCATGGTGTCTCCATTGCCTGGCATCTGTAGTCCCATGTCTTATCCTTTCCAGAAAATACGCCtctaggcctgtactgttctaaaatgcaatagccactagctgcatgtagccgtttaaactaaattaacaaacattgaataaaattaagacatgacttccccatttgccctagtcacattttaagctgtcagtagccgcatgtgactagtggctgctctaccctgcagagcagatagacaatatttctgttattacagatagtactagtttagacTTGTGCTATGGTGAAGGAGTGGGAAAAGAATTCTGTTCCTCAGACACCTCTCCCGTCTTCCTCTTTTACCCCATTTGCATGGTActgggatatacatttatttggtcctcagctcttgccactgtcagcttgggattcagttttcatgggtcatgaaagtcgtttttctgtgcatcttaattgtcagtttctaaaagttgcagttttcttctctcATTTTGTAGTTTCAACCTTAAAACAAAAATACCTTACTATATTTATTACTTTATACACACATACACATATTTTAGTGAAGTTTCAAGGGGGGAAGAAATTGAACACCTGTGTTCAGTCTGCTGTTTCAACCAAGAATCCAGattcatttactcttcacaattctgaggtgtaatttataagtgtggttattttccttttagagtgaagagaggcagataaaatacttggcttaaggtcagtaagtgggatttgaacttgagtcaggcttaaaaatctgACATCTATTTATAGATGAATAGTATTGTGCATCACCTTGTACTCAGGAGAAAAGTTGCAATGCTTTAGTTCTAGTTATATTTTTAAATTTATCAGCCCAGATACTTCTCAGTTAAACACACTTAAGAGGTCAACCTTGAACAATTGTCTCGGAAAGGtttttttCTTCCCAGCTGTTCATTTCTACTTTGTTGAAGGACTTCATGGCTTCTGAAGTTTGTGTTAGCATTCCCTTCAGCAGTTCTTGAAGGGTTGAGGGTTAAAAACTGTCTGTTGTTTCAGCCTTTTATTCAAACTGCTGTGGtcattctcttatatgaaaattgtccctgtaccttactcttcacttggatctcactttctataaggcagtgagtagtcctgtttatctttgatcccctagtacccagGCCCTTGTCTGGGGTCAGGATTTGTGTTTGTCATACTTTGGTTGGATATCAttttttttttttGGTTCGTTGCCTTGCTTCCTAGCTGCTAGTTTCTCTCCCTTCTATCTCTTGCTTGCCCAAGATGACCAGTACAAACTGGTCCTTCTCAAATGCAGTGTCCGTTGGCCTCCTCTAACCTTTACTCTAAACTGGCTCCTTAGCCGGGCCTCGAAGGCTGACCATGGCTGCCTTTCCTCTCTGCTTGAGTCCCATCTTTGGCCACCCACTGCCACATGTAGCGCACAACCTTACATGTAGAAAGGTCTCTACGTGCtcttgaatctgtgccctttacacatgcttctatttccgtgtaaaatgtgctgtcttcattctcacttgtttttcccaattcagtatctacaatttttcataaatctcagccccaggatattcttccctgtgaaaccttgcctgatccaccctgatagagggttagaggattccgctttctgttcccacagcaTTGCATTTCAGTATTCTTCATCCACCCCCACCCCTCCATCTAAATCAGATTCTGCCATACATGTTATTCTGCGGTTGGCTTTTTCAACTCTGTGAGTCCATGGCAATTTTTCCTTTGTTGTCTTTGAATTCTGTTGATTATAGTATAACCATATATTCCACttatttctattttcccagcataattatgaaaggtaccccattaccaccttttaaagtctcccagtttggacaataaactatttggccaGCTACCAATCAAACACATCCAGGTGAGGGCCAAGTTTTCTTTATCCAGTGGAGCAACTAAAGAGGAAGAAATACTTGGGGTATGAAATTGCATTTGAAATATCAAATCCTGTTTGTCTCCAACCATCGAGAGAGGAAAGTCCCAAACTGTACTTAGTCATCTTTGATGCACCTTCAAAGTCTGAAAGTTTCATTTTCCAGAAGGACTGATGATTTTTTCCAGAAGTACTTTTGTAAGGAGCAGTTTATATTTCAGAAATACATCTTTGTTTTCCTTTTCTGATGCTAACGTAAATCCGTTTCAGTATAATAGAAAACGCAAAACCTTCTTGGATTCTTTCTCCATGGAAACTCCATGGGGTCCTGTACTGTGTCCTGCAGCTTGAAGGCAAAAGGAAGAAGAgcttacctcttccataatgtgaaatggagatgagaatagttccctcctcagggttagtgggagattgaggtcaggcatgcaaagcggttagcacagccagaggcacaggagtaagtgcttggcaaataacagcgtctattgctgttattatTACCATGACACATCATATTTTGATGTAGGCTCATTCAGAAGGTGTTTATGAGGGTGTTGGGGGAAGAGTGAATAGGGTCTACTGCACAGCTTTCTGACTGCAATGTGCAAGTCCTTAGCTGCCCTTCATCACTGCATTGCAGAGTG
>1.2003.1
GAATTGGACACATGGCCAGGCTTTTCTTAGTATTTCAGCCTGGTAGACCAGAGTGAGCACGTTCCCTGCAGAGCAACCGTGGCTGACCACAGGACAGGAACACAGTTCCCCCAACAGAATAGATACCTGATACAGGCAGGAGTGGGGCTGGCAAGGGCTTCTCCAGGCTTCAGAGGTGAAATCTAATAGATGCTGGAGATTGAAAGGAATTCCCATGTCTTCTCTTAAGGGGTGTTAATTCAGCACCACTCCTTGAGAAATGGGTTTTGTAGGATTGGTGGCCAAGAAAATGTTGTTTCCTGTGGTACAGCAGCATTTTCATCATTATTTTAAGTGAAATAAAGCTGTTATTGGTCACCATTCTTTACTGCAGAGTAAAACCTAGCTGTTAAATTAGGGTCTTTTTCTCTCAATTGCTCTATAAGCTTaaaaaaaCTACCACTTATGTTCAGTGCAAATACTTTATCATTTTATGTAAATCAAAGCATAATTATACACTAAACACAGCATGTGAAGCAGGACACATGCAGTGTTTGTTCACACGTGCTGTCCTTTTCCTCCAGATCTCTGGCCCGGGTGTTTCTGGAATGCCCTCTAAGGCTGGCATGTGTTTGGTTATGGAGGCTTGTAGCCTCTGGGTGCTGGAGTGTCCACGTGCACCCGTGAACCACAGACTCTGGAGGGGGTGTCTGTACATCACTGGCTGTATTAGAGTTGCCTCTGGAATCTATTTTAGGCTCTGCCCCGGATGCTGTCTGAAAACACTGATAGCAAGCAGTCCAAGTGTGGATTTGTAAAGAGAAAACACACGTCATAAAAAGAGCATGAAATCTGTGTGAACTCAGCCTAGGCAAGTTCCACTCTCCCCTTTCCAAATGCTCAATTTACCTTTTTACCCAAACCTTATGTTCAAGATTCTTAAATAT
>1.2009.1
ctggagaattccatgggcagagtagcctggtgagctacagtccatggggtcacaaagagtcggacacaactgaagtgacttagcatgtacacacgcacctttactgttcaggctgatccttggcacagagacagcctacaacataaataaaacaaaaacaatcaaaaatagcaaaccttagggaaggagaagaatctgatttccagagttaccatattagactcaaatgtctagtttttaataagaatcaaaaggcaagtaaatgaacaggaaaatatggcccattcaatggaaaaaatgtaaaccatccctgagaaagacatcatggtggatctactagacaaagactttaacacaactatcttaaagatgctcaaggagctaaagaagatctgaagaaagtaaaaaataatgtgttaataaaatagaaatatcaataaatagaaaacctggtagaatcaaaaaagatctaacagagcagaagagcacaatgattttatttattagagggcttcaaatgccaatttgagcaaagaaaagatcagtgacattgaagataagacaatggaaattatgagtctgaggagcat
>1.201.1
aaaatgtgaatttattggtagtcttcagtgtgttaaaatttgctataaaatttgaatttgtgggggtttattatgatgtaaaaaattgttcaaatatatctttaaaatgaaatctgaatcTATTTTTTCCTCAGTAATATATAGCACTCAAAACCTTTCGGTTTTTTAGAACGTAACTTGAAAATCCTTGTCTGtcatgtagtacagcctcactcattttgtaagtgatgaaattgagtccttcctggagcgaggtggtgactcttcaaaggtcactccgcaagtccctgggaaagctgagagaggagtacttgggtctcttTGTTTCTTTCTCTATCCTGTTTTGTATTTTGCTGAACAAAGGACTCCCCAAGGGGTCAGAAGCAGAGAAATGTAAGTGGCCGCCTCTGGTTTtgtgtgtgcgtgtgtgtAGGCATGTGAGTGCACTACTGCGCATGGACTCGCACCAGACACCCTGAGTGGTGGCAGCTTCAGGGGGAGAGGGTGAAGCGTATGCGGTTTGGGGTCCACAGGCCAGGCCTGCAGTTCCTGGCTGTACTCCTTGTTCTGATTCTCACTACCGTTTGCTGCCTGAAAACACAATCTTCTCAGGACTCAACTTTGAGGCTGCTCTGCTCTGACAAGAAATAGTAGCTAATCTGATAAACTAGTCTGAATGAAAGGTGAGAGTGAGCTGACTGGCTCCCTGTTTTTTATGAGATCATAAGCATCTCATGGAATAGAATGCTTTCACCCCAGGTCACTGTTTCAGGAATATGGGTGGCTGTTCTTGATAGTATCTTTTGTGCCCTTAAAAACCCCGTGGTATAGAGACCCATCCTTGAGAAATAAGATTGTGTTTCCTCTgggctgctgctgatctgcatgttgcctttgtgagaatgagaaatcagtggcttgtctgggtggggcagtcctgcactggggagcgtggactggcgagcagaaggcaggctgggtttcagctgtcactccctcactcagttggatactcttggagatgcacaacctgcccaccggtacCCTCTAATCCTGATCCTGCTGAACTGGAATTCAGGCTCTGTTACCCACTTTTGATCTTGGTCAAAAGCTCAGGCCTTGTGTTTGGGCCTCATTTAGCTTCCTGTGAGGTGAAgctttataaacagacgctttactgtctgagccaccggggaagctcattttgttgtgcaggggTCAGATAAGCATTTAGCACTGTGTGCCTGTGGTACATAGTAGATGTCCAGATGATTGTAGTGGGAGTTACTAGATGCGAGGTGGAAGGCTCTCGATACCCACAGGAAGGCTGTTTGAGCCTACTAATTGCCTTCTCCCATATTTCTGAGGTTAGGAAGCCTAAGCAGTTGGCAGGACTCACTGGAGCCGTGTTGGGATGGATTTTAAAGCCACTCCCAGGCTCCATGGGACATCGTGCCGAGATGTGTCTTTGCTGTCCGAGTCTTCAACTGTCGTCATGGGCAGGAGCAATGGCATCCTTTAAAGTGCTTCTAATTGTGAGCGAAACGTTTCCATTCCAGTTCAGTAGATGCCATCTTCCTATTGACTTAAAACAGTGACTGCTTTTCTACTGTCTAAGAAGGAATAGAGATGTCTTAGAAGAACTACCACTCAGTTCCTCAGACTTCTTAAGCACCTCCTCAGGAGCTAAGCATAGTTCTCAGGTCAGTATATGAAACACAGAGACACTAAGACTCTACTTGGCCTCACAGCAGGGCGCAGATGGCTAGTGATTTCTGTGGGGCTTTGCTGGTTGGTGGTGGGGTGGGCACCTTTGGTAGTTACGGGCGTGGCCCGGAGTTCTAAGAATCCTACCCTGTGCACAGGGACTGTGCAAAAAGGAATTTTTCTGTAGCCTGAGTGACTTTTAAATAttttttttAGCTTACATGAGTTTTAAACTTTTCTATCCAGATATTCTCAAAaggtggaaaacctgtttataactttatgagcttagaacccaatttcattttacatagagtatcttatgcatcattttggtatattctgagttttccaggaatgcagctaccatataaattgatatactacactatataaatagtatactacttaattttgtttggaactttatcagcagctattcaccattttttaaaattttgtgaccagtgtgcttgtatttgtgtcaacaagaacactcagtttctgcatttgtagtttttccatttgtggttctctgctgcttcaagtgttagactacttcattatatctgctagtgtacttatgagagagcaattacttattgaaaaacagattcttataaatttctttaaatgtgcctttatgtataatttggatattatattgattactatgaaattttgcacgtaaatagtttatatatgttcattttgaggtggtaaggggaacaatataaaatatgtgttttaaaaaaggggGAGG
>1.2029.1
ATATGACTTAAGAAAAGAACACACTGCCAGCGATTCAGACGTGCCCTTGACCCAGGAGGACCCATGCCATTTAGCTGAGTTACCAGGATTGAGAGGTGTTGAAGCCCTCCTCTCTAGGGCTAGTAGATCTGTCATGAGAATCTGGCTGAGCAGCTGATGGTGAAGCATCCAGCCTCcctggcactgttttgagtgcttttcctgtgttaactcataaaaccctcccagccctgtgagataggtgctgctgggtctttctagatgaggaacctgaggcctgggcggtcaagcagtgtcctcagacactcactgggtggtgtgaacccaggtggatgcacagtctctacgattaatcaccaggcACAGGTGATGATAGGCTCAAATGGCAATGTGAAAGTTG
>1.2038.1
gttgccatgccctccctcgagggaccttcttgacgcagggatcaaaccagagtctcctgcagctcctgcactgcaggcaatttctttactgctgagccaccgaggaagccccatttgctgcgcaactgtatgtaagcaggtcacttaagccctttgggttctagtttcctcatcttcagaatggactgcctatgtcttacctagagatacatacacaccacctcagaatttagtgacttaaaagataagtaaattggccttcataaaatttttaaatgtttttcaagaaagtaaaaagacagcccagaaatggtagaaagtatttgcaaatcatgtatctgattaggaacttgcctcagaatgtataaataccccttac
>1.2043.1
CAGTCATTAGTGAAAACTCAGAATGGACGTCCTCAAGTTTTCAGACATTTAAACTTTTCTGGTTGATTATTTTTTAAAATATTGAAAGATTGAGCCATCTTTACATTGCCAGTTGCTTGCAATTTATTTTATAAAGTCTCACGTTGTAATATGTACTCCTTCAGAGCCTACTAAATCTCCCTTACATACTATATTTCCTCATGCAAAAATCCTCATTTGCAGCTGCACCTACTGAGTTTATTCTGGCATTGACTTTAAAGAAGCAGAAATTGTGTCTTCTCATGTCATGATTTTAATGCCATCACCCTCTTCACTGCACTAATGCCTCTACACTCAGCCACTGTATTCCAAAGCAAAGTTACAAAGATTTCTGCAGGAAAGGATCATCAGATAATATAGGCAGTAGTTCCCTTGCCCGGGCTTGCTTCCCATGCTGCCAGAAGTCTGAGCTTTTTACAGTGTTCAGCACGTTTAAGCAATGGGTCCTAGTGGGACTTAACACAACCGATGGTCAAATGACCTGTATATGGTGTGTGATCAGTAAGTGTTATTGTCTGCCCAATTGGTGTTAATACTTCAGACATCAAAAATTATTTTCATTATCCAAATTGATGAGCCCTTCTGTATCTTAGTATTTATGAATATTGACTACTGAAATACAGAACTACTATGGAAAGTCCACCTGTTACAGAAATCCTAGAGGATAGTTCACCTCTTCACATAAGTATTCCTGATTGTTTCGTATTGGAGTTCTCTTTTACC
>1.2046.1
AAGGCACACTAACTCTGTAGTGAGACCTAGAGTCTCCGAATAAACAGCAAGCTGTGCCAGCACGTATGCTCCCATCCGTAGAGGACAGCCGTCACACAACTCCCTCCCACACGGAGCCGTCCTGGGAAGCAacacgcccattcgtgcattcaacaagcactaggggcctgccatttgccagggactgctttatttgctcgggacagagaggtgaacaaaggcctcgtctgcgattgagcttatagcctcatatggaaacagacaataaCTGAAGGAAGCGTGGAAACTGGTGCCATCAGAACTGCTGGCAGGAAAGAGCAGAATGAGAGCGCAGAGGCCAtccccagaggcccagggcctaagaatctgcctgaccagggcctaagaatccccggccgggaagacacccctgccactgggcagcggggcccgtgaaccacagctaggagcgcctggagcctgcgctgcgcggtgagagaagccgcctcagcgagaagcctctgctcgcggctggagaggagctcccactcactgcagcagggaaagcccacaggcagaattgagacccagtgcagcc
>1.2048.1
GGTCTGAATTCCTGCCTTGATGCTCAGAAGCCTTGGAGAAGGTTGTCAGGCAGGCATTTCCGTGTGGCCTCGGGGAGAGGCAGAACGCAGAATTTTGGTGTCGCCTTTGCAGTAGATCTGGTTCAGTGTGTCCCAGGGGCCCGTGAGCGCCGCCCCCAGCAAAGGGCATTTCTTCTCCTCATTCTCGACACCTCCTCCGGTTTGTTTTTATATCCAGCAAAAGTCACCCCTAGTGTGTGGTCCTGTGGCTTCTGGTGAACCCCCGGCGCTGTGTcgccccgcggccgcgagccccgcgctgagctcggcccgggcagccccctctggtccgccctttgtccgcgcagctgtgcttttctagagcgccacgcgagtgggatcacactgcgtgtaacttttgactctggcttctttcactgagcatactgcgctggagaAGGTGATTAAAGCATCATTTCATCTGGAGCCTGAGTTTGGATTGGAATATAATTAAATCCTACTCAAATACTTAGGGAATGAGGTATTTTGGTTTGGATCAAACCTTCTTTGTTTGGATTCTTGTTCCCAAAACCATGTCAAAGACATCTTTTGTGTTGTTTTTTCACCTTAGGCCGGTAAAACATGACCTCACATTTCTCTGGTCCGCAGTCCGCGGCCCTCCGGTGCCTTTCTGCGTGTGGACAGGGCTCCAGCCCCGCGTCAGCCCTTCCCGCGAGCTCCCCCGCACCGGGGCGCCGTGTCCGCCTCTGCCCCCATGCCGGTCGCCTATCCGTCTTTTAACTCACCTGACTTTAGGACGACATCTCTCCCACAACCCTCTTCTAATTCTCACCATGCCTTCCAGCAAGAGCTGAGTCTCCTTTCTTCCAAACATTCATGGAACCTTGATAATATCCTGTCCCTGGTTCTTTAGCTTGGCTGCTCAGCAGCACCACCCATGGGATCTAAATGCCGCTGATGTTggggcttccctgagggccagcggctcatgctcctcactccctgccagaggcctggcttccctccccagccagtgaactaaatcgcacatgccaccacgaagagtttgcaggctgcagctaaaaccccacaatccaaatgcataaatatttttaaaaaatgaaaaaaagcctGCTGATTCTGAGGCCCCTGCCAAGAGGCTGTGGCATAATTGACCAAGGGCGTGGCTTTCGGATGACTGAGCTCCTGGAATGTCTGATGGCATCAGCTATCCTCAGCATGCACCACGCTGCCCAGCCCCTTTTTCTTGAGCGGGAGGCCTACCTGGTCAGACTCAGTTTATCCATGAGAATAGCTCACACTTCCAGTGAGTGCTGGCTGATGAGGTTTGCTTCGGGTCTTTAAGCTCTAGCTGGaaccaggagaagttggtgtggttaacccctgtatatggatgagagatgggagctcagagaggagcagacagtagcccaaaagcagagcctcccaagtgacgggactgggtttcCCATCGCGTCTGATTCCTACTGCACTGCCCTGAGCGTACCTGTGTGCCTGGCAGACGCACAGGCAGACCCGTGCACAAGGAAAGAGGAATGATAAGGCGGGGACCCGGGGCTCCAGGCGGGTCCGGTTAGTTCCCTTCTGGAGGGATGGTGGGGGTGAGACTTCCCTGGCCCTCCTGCTCAGGACACCTCCTGGCCTGCCCTGCTCCCCACGTCTCACCCGTCACTGCACAGCGTGGAGACGGCGGTGTCTCTGCCCGGGGACGCCAGGCTCACCCCAGGAGCTCTGGCCGTCACCTAGCTCAGCTGGGTCGCACTCGTCAGTGTTCCCTGCCGCCATCGGAAGCCGGCTGACTTCTGCTCTGCTGTAATTGCAGTGTGTGCTCTGGGGGGAAAGAAGGGGTAATCTTCTCCTTAATTGGCATGTCTGCGCATCCAGGCGCCTGTGAGAAATGACAGGCACAGTGAGGGCTCTGAACTTGGGCAAGGCTCTCAGATGTCTCGTGAGTCACCAGAGCTGCCTCTGTGTGGAAGCACTCCAGTGTCCTTTGAAGCCCAGGAGGCCTGTTTGCTGGAAGGGAAGGCCTGCAGCCTGGCGCTTCAGTCTCTTCTCATCCCTTCCTGTGTGCATCTGAGGGGGTCTCGCCTGTATATGGCTACTTTTATTTTTGACACTTActgtgatggcctgtatgagaaaagcacataaagagcggatatatgtaaatgtctaacggatccacctcgctctgtacctgaagttaacacacactggcgatcagtatattccgaCTCCTTACATGCCAGTTGCTGTTCAGTTAGGAGCTGTGTGCCTGTGTCTCCGCAGCTCGTTTCGCTTATTTCACCGCTCTTGGCTGCGGGGGCATCCCCTGTGGTCGCCCTGACACCGAGATGGCGTGCTCTGGGGCCTCCGTCTGCGCCATCAGACGAGGTCTGTGCGCCGCGTCACTGGCGCCCGTGCTGCCGCCAGCCACGCGCGGGCAAACAACGCCTACTTCCTACCTTGGCtttttctttttttttttAAAGACAAAACAAAATGGttttgtttggagacactcttgaacttacggaagagcaacaaaaccaggaccaagcagccccttgctgtgtgtttgctgttccagactcaccgttgctaacgctggccctgttgtgctagcattctgcggcttctgtctctctccatgtactaacgtgtgtgtgcgtacctgtcttctgaacggcctgatggttacaaaggtcatggccctttgctggcttcagtggggatctcctaagagcaagagtgctttcatatttaaccccagcagagttatcacagcgaggaatttcagccttgatgcagtattattccttaatctgggtactgttttccatcttgcctctcatctcagccacagggttcatagccattttctgtcacaccaggaggcatggaatgttggcctctcccattatcgctggtgtgaagtttgtcactggattaaggtggggtttttgagatttctccattgcagtgttaacttttccactttggtaatt
>1.205.1
CAGCATTGCTATATGCAGTGCTGAGGAAATCCAGATTAATAGAAGATGACCAGAGTTTTTAGAGATGGTTAGCTAGGGGTGGATCAAGTTGAAGTTAGCTGGTATATTTCTAACTGGTTATTCTAAAAGAATATGGTAACAAAGGTGAAATGAAGTAAAGCTGACTTGTGTGCAGACTGTGAAATCCAAAATCTGGGGCAAAAATTGAATCTCAAGCAAAGTCCAAAAGTGAATTAAGTTGACAGCTGGACTACAAGTGTGTGTGCTGAATACATGTGTAAAGGAGAAAGTCCCATAGACTAGAATAGTATATTCTATCAAACATTAAGCAGGATGGTCCAGCTGCTTATAGATTCTTAGTCTCCTGGAGCTTTGGGGGCTGAAATCCCCATCATTTCATTCCTCTTTCTGTCTCAACATTACCGAATATAGACCTTCTGTGTTAGCTTTTTTCTATGTGACCTGCTGAGGTTATGGAGCGTGACTGTTTGGAGTCCAGTGCTTGGAATGGGTAAAACAATGTCACCCCCTCTGTAATTAGTCCCAGTTAATGCTTCTCTGTGAGAATTGGGGCTGACTTGGCACCAGACAGTTGTCCTTGGCTTTTCCTTGACGTTTTAGCTGATTTATTTCTCCTAAAGAAAGGaaaaaaaaaaaaTATGTAGCCTCCTCAATCCAGGTTTCCTACTAATCTTGACACCAGTTAGTTTTTAAACACTCTTAACAGCAAAGCTTTGCCATGAAACACAAATACACGTTCTCTGTCCTCCAGACAAAGCAGTAGTTGACATGTGGCATCTTCTGTTAACAGTACATTTTTACATCTTGACAGTTGGGTCAAATTTGCACATTTTGTAATGTCACCAAGTTGGATGGTAGTTTTCAAGTTGGGGAAGGAAGACAATCACACTTCAGTAAAAGATGGGTGGATTTAAATTAAGTAACTATTTGAACTATTTTAGTTTTTCAGTATTGTCAAATATTTGGCATGCCAGCAGCTTATTTCATGGTATATATAATCAGATACTTAAAAGTTCAAAATCATTGTGTTTTCATTTTCATTCTGTTGATGTGAGACATGACATATTTTTTGTGTTCCACAAGGTCTAAAACCACATTTTTAGTATACCAGTTTGCCAGTAGTACTTTCTAGATAATAATGGTGCATGCATCATGAAGAAATTGTTCTCAGTTGTATCATTTTTCATCATAGAAGAACTGAGTTTAAAACCAGGTTGATCTTTGGGGGAAAGCATTTTACTCTTCCTTTCTCCCTCTTACTGTGCAGTATACTTTTGTACTGTAACATGAGCACCTGCCGTCACTTGTTTTAAAATTAAAATAATCCAAttttttttAAAGAAGTGTCTATTGACAAATGTTTTTGGTGCACATGTAGAAGAAATAACTTCCAAGAGAAATAAAACATTTTAAGTGTTTACTAGTATTTATAAAATACAATTTTGAAAACTCATACTTTTGCTTCCTTGAAACTGCTTTAGAATTATTCTGAGAAAATATTAATTTAATGATTCACAGTATAATGGTAGTTTGCTTTTTATTATTATTTGATCACTTGGCTCCCTGCTGTATCCCTGCCCCTTCCACACAATTTAGG
>1.206.1
ATAGAATAAAAACAGAAAAATGGCGACGGTCACGTTGTGGCGAGCACGTTGCCAGCTACCACCTTCTTGGAGAAGGACCACACCTGTGCTTATTCCTCGCTTTGGAGGAGAGGTGGGCTGAAAAACCGACCAGCTTTCCCAAAGCTGTTAACCAGCCCTCCCGTCCCAGAATCCCAGGCTTTCACCTGCCGATTGCGTGGCCACCTGCGTCCCCCGACCCACCCCTGCAAGTTGTCTACAGATGTATCGGGATTTTTTCTTGCCTCTGGACCTGCAGCTCACAACCAGCAACTAACTGCTGGATTTAGACAGAAAGAAGTGATCTCCTTGGGCTTAGTGTGCGTTCTTCGTTCCCCAGTGGGTCTTAAGATGGAATCTGCCCCCTCTATTCTTTCGCTAAGAGCTTAGTCCAGAATCTGGCCTGAGTAACCAGTTTCTGGCTCTCTTTCTCTGGGCCCCACCCTGGCCCCTCTTGGTTCTCCGAAGCCAAATACGCCTCCCAAGCAGAAGGCACACCCTGCCCTAAATCTAACCATTCCAAAAGGGAGGAGGAAACAGTGGAAGAGAAGGGACCCAGGGGTCTTCTTTCTGTCCTGAGTATCCCCAACAGCAGTTTCCTCTTCAACCCTCCTGCATTTATAATCTATTTATTCTTCTTATCAGCTGCTCCCCATTTTTGCCTGTAGTCCTATGATATTTAGGTGGGGATGGAGGTGTGGAAAGAGATGTCACCCCTGTTCCCTAGTGTGAGACATTTTCATTCTCAGTCTTTCCACTTTTGAGATGCTTAACAATTAAAATATGTAAATATGTTTGCACGC
>1.208.1
TGAACCTCTGGCACTATCGTCATTTTCTAAGCCTACCTTCTAGTCCTTACTGTTAGGATGCCACTTCATCATGGTATGAGGAGATATTCTATGATGAGtttttttttaagctttcttttttgaaaatacttttaaaaagaaatctactggttagattttttttttttGTCTCACAAAGATGTTTTTAGAGATTATTTTGTTCATAAACATTTCTTTCTCATGCTGATAATCAACTGATTTTTGTCTACAAATGTTGGTCTGTCACAGTATTTTTTCAATATAGATTCTATTTACCAAATGACCATTTTAGTGTTTTTAAAAGGTACTGAGGATTGAGatatgtaaatcaggtgacataaatatgaaaattatgtgcctaaatatTTTTGTAAAGGTGTCAAATAAATACTTTTTCTTC
>1.216.1
TTTTCTGTAGATGAATGAACCAAATGGTAACCATTAAACAGTTGCATTTATATGTTGCAATACATTTCAGAAGGAGCGTTCACTCTGCAGGGAATAAGGTACCTCCTTTAGCACCTTAGTGCAATTCATTGTGGTGCTATTTATTTTTACCTGAATTCTTTCTTCAATGGAAAATGTTTGTTACTAATCTTCCTTTCATAGAACCTCGGtttttttttCTAAACTTGAGTTTAAAAGTCCTTTTTTGTGTTCATGATAAGGTACAGTTAGCATGCTTAAAGATACTCTTCTTCCAAATCTGAGCACTTTAAAGAAATTCCAAATATTTAAACTTGCTTCCTAATAAGTGCACATCATTCTGATTATTTCATTTGTTTTTAGTGGTATATGGATGCATTTGTGTCAGTTTTAAAAACAATCCACATATTTTGGACATCCCTACATATTTAATGCTTTCAAAATAAGGTAAAAACATTTTATATGCTAACAGAATATATTTGTTACAAGTTAAATTCCAGAAACGTACTCAAGACTGACAATTCCTACTGTTAtttttttAAGTCACAAGAAAATATTTATTGATTTTAATTACCTCCACAGTGTTTAAATCATGCATTATTCATTTTTGCACTTAAAATCTTTCATACTTATTCCAAGATGGTTTGAAGGTCCAAAAATGAATATAAATTAGGGAGAATAATGTATTAACAGTCATAAAATGTTATGTTACATTAAAGAACTTAGCTGAAGAAATGTTTTTTAAATGTATCCCGAGAAATGTCAGAATGGATCTGTCAAGTTTTTTAGAGTGATCAGTAATTTAAACTTTTTCCAGGATTTTAAATAATTTGAATGAGTTTAGAGACCTTTATTGAAGAGATGATTTATTTAAAAATCCAAAGCATCAACCATAAGAAATTTTATAATAAACGTCTTTGAAGCTG
>1.219.1
atctgctcaacacataatgggtttattattattttcaaataaaaattttctcaatttaaatttttaacatggactccagaaatagatatgtaacacacaaaccatagatgtttaacacacatagcacatacttgggatcctcataaaggggtcctgaggtcaaatggttAAGATCAACTGGAATGAGCTCCTAAGCTATCCATTCCTGCAGAACCAATTTTATCTGTGGTTTGGATTTTTGAGTACTGGCTTAAGGAAAGGCAATTCTATTGTGATTTCAATTAGGAAGCAGCTCAGTTAACATTTGTGAATATAAGAATAATTGCAGAACACCCAAAGAAAAGTCTTTTTCTACCAGTTCCTGATTCGCTCTGCCCATCCTGAGCTCCAGGACCTTCACTGCAACGTACCCTTTGGGACTTATCTGTTAGCTATCAAGCTATAGGAACACTTGAGAAGTTTTCAGATCTGGGATTTTAAAATAATAACCAAAGTTTTGATTAGAAATGGTTCAGCCAGTAGTATGGTATGAAAACAGGAAACAGCTTTCTCTACAATTGTAACAGGCCAGATTACACATATCAAAAATACAAATAATATGCAGTGGAGTTCTGCCAATGACTGGAATCCTTTCTCACTAGAAACTAGAGAATGCTTAGAAGggaggataatgtgatggtgaacagatcaggccttagagtcaggcagagctgggtttgactatctatcatgccccacacttgtcaacatcatggcttgggaaatgttagttaattttaattttacttatttctgtaaggctttgtttcctcatccatagggtgagaaatactcgtaataagaatttcatttcactgagtgatttggaaattaaatgagacacattcatgtacatgatttcatttaaccctcacagcaactttaggatataaatgctctcatttttttcatttgacagtcagggaaactgatatttagaaaagtcaaataattttccagagatgataattatcagtggcaaagcagggatttgcttttgcctgccctaactataaaCAGTCAtatcactgtgttttcttaaccacaaaaattagaaaattgcaagcttctctttctcttgtccacagtctttagcccaatagctacctttgtgtgaaatacacacaagccagagtttttttgtaaaggagggcaagaacacttgaatgaggtcagtatagaaggggaagggaagaggtattttacaattgcccaaaatacggaaatcgacagtccctcttttgtacaCACATATTCTACACATTCCCTTTAATATGGTCTGGAATAGGTTTGAGTCTTTGTGACAGATTCGAGTAAATATTGGTTTATATACTAAGTGACAAATGATCTTAAGAAAGaaaaaaaTGACCTCCCCATAAAAAGCTCTCACTGAAACATTCTATCTGAAAGGGCTTGAAGCAGTGCAGGCTCACTCTTGATACACTGCCAGGTCAACAGGCTGAGGACCGGATACCCTAGAGCTGAAATTTTCTGGGCCTTACTACTGTAATGCTGATACAGAGTAGCTGTGAGTGTTTCCCAGGTCTTGCTATTTCAAAAGCAATTCTATTTGGAGGAATGTAGTTCCATTTATATTCCAGACAAGTT
>1.224.1
ACCCTTATATGACTTCTATGCCAAACTTGGAGATTAGTAATTAGCTAGCAAACATATATTTCTTACTATCTCTTCCTATAGGTGCTATAGTATCTCTCAATTTGTCTTGagcagtggtattgcaaaattatttgaatttttattgccatttttctcttatttaaaactgattaaaaatgaaaatataaatatgcataaagtagtgattaaaacttcagggtaagaatacaattaagacaaaggtgaaaataattaagcatgTAATGGATAGCTAACATTTGGATTTTATGAACACATTGAAATTGAAATGATTAATACTGTATTTACAAAGGAAAAGAGTAAATTTAAAGACCAGCATGACATGCTAGAATTTATTATCAGATATTATATCCGAAAGGTGAGGCATAATTATGAAATTTGCATCAGTTCAGTTCCCTGTGGGAcagaatttcattctaaaatacatctcttgggacttccctggaggccggtggttaagactttgccttccaatgcatggggtgctggttcaatccctggttggtgaactaagatcccacatgcctcatagccaaaaaaaccggttgtaacaacttgtaagaaccaatatttaacaaaataaataaagactttttaaaaagtaaccc
>1.225.1
actggacaatatttttttatcttgtgactggacaatttttttaaatctctttttgcctctgtttacttaaatgtaaattggagataatgactcacagcatggtgacaggaaatagataatacatctacaaagcagagtagaacTCAATCACTCATAGCCAGTATTAACAATAACACTACTTGCATTTGTAAAGATGCATTTATGCTGCCTTCAGGAATAATATTAGTTGTAACTGTGATAACAATAAAATACTACTAAAAATTAATACAGAATTCTTCTGTAATTTCTAAAACATTTAGCATATGTATTGgggttggcaaaaaagtttgttagggtttttcataagctgttatggaaaaacctgaatgaaatttttgatcaacccaaataattttatttgatcaaactattagggagataaagaaatattattgttaataatactttacaggtaaaaactaagactagatggatctaggcttggggaagagcccctggaggaggaaatggcaccccactccagtactcttgcctggaaaaagcccattagcagaggagtctggcggttacagttcatagggttgcaaaaagtcagacatgactgagcgtgcatgcatgtataaaataaacaagtcatggggaggtaatgtacagcttgttggctttcattaataatatggaaatgtgaatttggaagtttgctaaggttctttggaacttccctggcagtccagtgtttaagactctgtgcttccagtgcagaggatgcgagttcaatccctaattggggtaactaagatcccacatgccatggggcaactaaggccacacaccacatctagagaaagccggagtgctgcaacaaaaaaaGaaaagctctcatcac
>1.227.1
ATCTATAATCCAAGGAATGAATATTTTTATAGAGTAGATTTTTGCCTTCCTCTTTTCAGCCAGAGTTTGTATTCTTATTACTGACATTTTTGGACTATTCTAATAGAAAGATTAAAAATTTATCTAGACATAACACATGTACCCAGTTATACTGAGCCACACTGATTTTACAATTCATACTAGCTGAGAGGAGAGAGTAATTCCTCAGTACCAAGTAATGTGGTGGCAGACTTCAAGCTTCTTTATAATTTTGAGGTCCCTCCTGTGTATTGATTGAATGGTAATTATGCATTTTCAAATATTTTTAAGGTGCAAATTTGGAAGTTTTGGGGttttttttGAAATGACTCTATTAGGTAGAATTTTAAGGAAAGCAGACCTATATATAGATCATGCATTCATTTCCTTGCACTTTTTCCCCATAAGCATTCCTGTTCTTTCTCTGAACATCAAAGCATTCTGTTCTGGAAGCCTGCGCAATAGTACAATAGCCTGGGGCTGGGGAGAGGTATGCTGTGTAGATTGAAGGTGTCAATTATCCttatctcattttaattttcacaactgcactactaggtgagaagatgctcagtaagcgtgaatgaatgatgttttagagaagaggagaaatcaagatccaaagttaggtaactggaccccaaactagaaacagagttgagtcagattcatggcaggtctttaactctgatctgtgtgtttgcctgtctgcaacttctgtAATATCCCTCCCTAGAGCCTCATGAATCTTGTCCCTTGTCGTCTTATACTGTCCGCTTTCTAACTTTGTAGTTTTCCTCTCCTCCATTTCCCAAAAATCACATGTGAAgttttcctacagaaaagtttagtcttttgttctacaccttttaccttttgtttctttttcttttttttttCTCCAAATCAAACCCTTATTCATTTTCTAGCTTTGCCCCAGAATTCATCAGAAAAAATTTAGCCATAGAAGAATATATGagagaccatccagtccagccccaggatttaatattaaatttaataaagcatggagagtaagtgacttgcctaaagtcataaatgctggcagagccagagtaagatttgcttttttctgattcttggcccatTGTTGTTTTGAAACATTTAATAAAACTGAATAATAGTGAAGATGAAATAATGCCACTTCTAGTAACTTTTCTTAATGTGTGTGAACTGTTTATTTCCAAAGTTTTCAGATTAGATAAGGCTTCTGAAACAGAGTCTAGAATGCTGAGATGATTTGGCAACCTGAGAACAGAGTTGTAATCAGACCAGAAAGACTACAGTTATTTCTTAAATCTACAGTGAAGCTTCCTCCCATGAAAGTCCTTCAAATTATGTGATTAAGTGGTTCAAAGGGCCCAGGCTGGTTTGAGTGTATTATAACTAGCACATCTGTCACACTGGACAGGGAGTTTCCAGTAAAGCAGGTTTATTCTCCTGTAGCCTGACAACAGAGAATTACAGAGAACAAAGCAGCATAGATAAAACTGGCTGTAAGGAAAGTTCTTTTACGCACTTATATTAGGAATAATTTGGAAATCATAAAAACCACATAATAGAGCATAAGGGAAAAATAAAAGTTTTATTCCCTCCCCACAAGTTAATTTTTCTGTATTTTCTTATGTATCATCTTCAATAGATACATGTAGTCTATAACCCAAGGCAGTTTTGAACCAGGAAATAAAGTTCTGAAGGTTTTTAAATGTGTGTTTAAAAAATCCTACTGCAGTAAAATAAAATCCAAATGCAGAATattaaaaacagtcttccaaaggaccctctggaggtccagtggttaggagtctgtgctttccctgctggggctggttcaatctctggtggggagctaagatactgcaagccatgcggcgtg
>1.232.1
gttgatctcccttaagaACTTTTAAGGACACCTAAAACCACTGCTTTCAGATTTGGGAATTTTGTTTGGTGTGATATGTGCTAAGaataatagcaaacactaatagagtgttatgtgccaagcaagcagatagtaacagatttaattcttacaattttatgaggcaggttcatttattatcctggtttcatatcaggaaatctagccagagaggttaagtaacttgcccaaggtcaatatggttagtaacgtggtgatgcttaggttttaacccagacaaattgctcccaggtcagcgtctgcctcactaccctatTTCCTGCACAGGAATATTCCCTTTGTCAGGGGTCACTGAGGTGTTGGAGGTGAAGGTGTGCAGTAGTTGCTTTTCTGTCTTATTCTGGTGTGCTATGCATGCTAGAGTATAAATCTGAGCAAATGTCCAGGATTATAGCTCAGAATAGAGAAGCACATCTGTGGATGGGGAAAAAGCACTCAGCCTGCCCTGTGATGAATTAAGGAAACAAACATAATTTACATATTCTAATTTGACAGCAAACATGTggtcataaggctttttaggcaaagctgggactaaaggcttgggtctcctgcctcacatacagtttgttttccctgcATGTTTGGTACCTCCCAGCATAATAGTATGCCATGTCCATTTTTCTCTCCTTTTCCCTTTTGTTTAAATTGCAGAACACAACAATTTACTGGGGTGTGAAGAACAtttttttttATGAAATGaaaaaaaCAGTATATGACATGTAGTAAGGATAAATACTTTGCAAAAATTCTATGTTATAAACATAAGAGTGGCATGCTATATAAATTACTATATTTCTTACTGTGGGTAACAAAGTTTGAAGGCTGTTATTTCTAGGTACATTGAAAGGACTTGAAAGTCTCCAGATAACAAGTAGCAGGTTTTTCCACAAGATTATGCAGGTATTGTTCTGTGTAGGTTCTAAAGGTTAGTTTTTATTTCATATCTTGATGAACAATGTGCTTCTATTTATATGATCCTGAGGCGGCCTGGGGGGAACCTTTTCCCTTAAAGTTCAAGTACCTGATTAAATGGATTTTTGAGCATGGTGTCACATTTagctccatgaagacagagaccatccctgtttacctttatacctacagtctggctcttagtagattctcaataaatatttattgGTAATAGGACTGATGTTTTGGTTACGtttttttCTCTAGAAAGTTAAAAACCAGCTATGCCTGAGTGTCTGCGAGTGTGTCTGTGGGACCCTTAGAAGGTTTGCCTCAGGAGATCTTTGCAGGGCTCTGGGAGGACTAAAGGATTATTACATCCTGTCTTATTTAGAGGATGTGGTTCAGACCTAGGTGGCTGAGATTTTGGTCCTCTCTGGGACCCCATTTTCTGCCATGTTTTTAGAGTGATGTAATAGAAACTAGAATGGAAATTCTGTTGTTTAAATGAGACACTCAATAAATGTTGACaaagaactaccttttactgagcactaggaactagtaaatgatttacatgtattattaacctctttaatcctcacagcacctctgtgaggttacttatggttgtgacctccactgtacatatgagaaaaaccaaggttcagaggatttaagtgttagccctccataatgatgcctatgtgtagaactgaggatacggagccttgcctttctgaagcttatatgctaatgctgaagatctgcagtaaacaagtaaataaaaatactatataattttaggcagagataaatgctgtaaagagaaataatgcttgaaaaaaaaagaattatcaggaccagtctgtcatttagaaggagtactcagagaacacctcaacaagagtcagtatgaacagagacctaaatggggtgagggatttagccttgtggataatctggaggaagaagcagaaggatagcaaggccaggggtcctgatctagtagagagcttagcttgttcaggcaacagagggccagtgtcatttgaaccagatgagcaagaggagaatggtagttgttggggtgagagaggctacaaggccagatcaagtgaggctctggatgtagatcattgtaaaggagtttgtgttttGGTATTTTATACATACAGACAAAGTCTTCTTCCAGGGGCAGAGACCTCTAAAGTCCTTTCCTACTATACAATCTTACGACTTTAGTGATGTCATGTCAAGACATTCAAATCAGTAGACTATTTTAGCAGTTTTGTAGAAGACTTGATTTGTACCTCTAGATACTCTCTGGGGCAAAGCCATTTACCCCTGCTAAtttttttttCTTAAGAGGGTAGCCAACTGCAGCCATAAAAGCCGTGGCTGGGTTTGTCTGCTGCCCTGCTGTCTGTCAAAGCTGTGGTGGGCATGGACTGTTTACCAATATGTGGTATGTGTTTAAAGAATGTTAATCTCAACAAAGAGTCATTTTGTGTTTTCTGGCACAACTGATAATTTGCATCCTGTAACTCTCTCTCTAATTTGCTCAAATACTCTTTGTGTTCCCCTGTAGAGAGTGTTACAACTTGGGGTAGTAATAAAGTATTTGACAACTGTGTGAGCTGTAGGAACATGCCCCTTTTTGTTAATAGAGACATAATTGTAACCAAAGAAATTTAATTTCTTCTTTAGCAAACACTGACATTTCTGTTTAAGAATGACTGCTAGAGTAAAAGGAAATATGAAAATTACCATGTATCATGAATACACTGAGAGTGCTCTCTGTAATAGCTCAAAACTGATCTATGGCCAAAATTAAAACCATATGAGCATATCATAAATCTCAACTATTACTGTGTTTGCCTTTGAAATTCTGTTTGGAATAAGGCTTCAAATGCTTTCCAGAATGATGTGAGTTACAAATAAATAGAAAAAGAGTT
>1.243.1
AAGAGGAATGTTCTTTTCTCTTTTCCCTGCCCCATGTTTGCTTTGAATTCAATAAGGCTCAGATATGATAAACATCCCTGACAGAAGCATCAGACTGTGCCCCAGCTTCCAGGAGACAGAGAGCAGTTAGCCAGCATTGTTTCTCTGAATCTTACATGAAGGTAAATTCTATGAAAATAAAAAAGGGATTTAAATGCTGAAGCAGCCTGAGCAAGAGTTCCCTAGACTTCACCTCACCCTGTTGCCCCAAACTTGGAATCATTCTCTTAGCCCTTATACACAACCTGTCAGCAGTTCTATGCACTGAAGTTTGTcactaccaacaccctcgtccaagccaccagcatctctcttcctagttcatctctttactatcactctgcactccccacacccacaatccattccaaccacagaagctaaagtaaactttagaaaagataGCCACACCCTCTCCTGGACCTTTTCCCATGGTCCctgtgcttcagcaacacggaggacctcagtcctgtaaggatctttggacttgccattcccagtgtctagaaagctcttcacccagatcttacttgggtgcctttttttaatcgtctcacatctctgcttaaatgtcaacctaatcagtaaCTGCTTTGAGAATGGGAGAGGAAGAAGACAGAGATTTCTATTTCTTGTAACAAGCCCCAAATAGTTATGCTACTATATGATTAAACTACAGATATTTATAACTTTGGGAAATGTTTcctgccttactttcatcaagacgtttatcagtatctgaaattaccttctgtatttaatcattatctgtgcccacccttcttgaatgtaatttccatggcaacagggaccttgtgtatctagttctttgccataggcctaggacttataacattgaagatgttcagttaataaatgaatgaataaaAAGGGATTCTTAGAGAATGCTTATCTTTTGTCAGGAAAAGACTAAGCACTATGAGGTGCAACATGTATGTAATTTTTCAAATATTCACTCCTGATCAATAAATCATTTGTGGTT
>1.250.1
TAAGTTCGTTGCAATAAAGGTCTTTTTCTTCCCCCATTTTCttttttttCCCCCTTTAATTTAACCCTATTCTAGAGTAATCCACAAGGAATCACTCTGGGTATTTGAGAAGCAAGGGCAAAAATGTACATTTTCATCTAGAAAGTTCTTCCTGAGAATTTAGAGATCAAATGTAATGAAGAAGATACATATAGTGAGGTAGGCACTTAAAACTAATTGAGAAAGGAAAATAGAACTGGGTAGGGGAGGAGGGGTTGAGCATCATAATCAGGAAAGCAATAAAAAGAATTTATTTTCTGAAAGAGAGAGCATAAGAAAAGATAGACAGCCAAGATTTGAGTCTTTAAAAGTACTCACTCTTACAACAGAAAGAAATAGTTGGTGGAAATAACAGAAAACCCAGAAAAGCACAAGATTAAGGTCAGTTTCCAGAAAGGAGTAGCTAACAGTGATCTTTAAGAGGATGAATTGCAGTACAAGATGGAGTACAGTTTGCACTGAGGAAGGAAGTAAATAAAAATATGTAATAATAACTTTTCTCAAATTCTTAAGCAGAGTTTGgagcttgtatggttatttgcattcaagacaggagtaaacagatgaagtttatgaaggttcacttagttatttaagatgatacaggtagtgaatagcatagataatatttcttacttcaagagcagtgctctttctactccaTTCAAGCAATGTCTggagaggaaattgagactgttaatatatgccattgccttagggaatcttgctatgaaataaaataggaaaataagacagtgaatggtgaggtagtcatgggagggttttGCAACACTAAATAGTGTAAATATACAAGAGGAAAATTGAGACTTGGAAAGGAAATATTCATTCTCTGCAAGGAATCAATATTTTGAACCATTTGAAAGTGTGGTATATAGAGAGACCAGAGTTTAAAAATATAAAACAGAATCCTTCAAATATTGTCAGTATTCTTATTGATAAATTTAGAGAAGAATTCACCACCAAAGTTATTGGCTTTTTGATTTTTaaaaaaaTGAAATGTGTAACTCCCTATTTCTCTAGATTTGCAGCATTTACCACTCAGAGCTATACAGTCTAAGTGGGACGTTGTAAGTGGGAGAATTCTCATATTTCAGTGGGTGGTTCTTCTGCAAGCTAAGGAACACATACTGTTCTGATTATGGAATGATTGTTCTCTTCCATCAAAAATGTGAAGTATTAATTGGTCAAGGAAAATATGATAAAGAAGTGGCTCAATTAAAATATCTTACTGTGTTTTGTTTATAGATAGTTCTTAAAGGCCCTTACAATGTTCAGCATGCACATCAAATTTTTTCCATCTTCTACTTTTCCTATTCTCAGAAGAAACTTATAAGGAAAGCTCATTATGAAAGAATAAGCATTTGAGAATGGTCAAAACACATTGTGGaaaaaaaTAGTGGTGGGGGATGGAACTTGCTCTTCCAAATAAGAAAACATTATTTCAAAGTCTTTGTAAATGAAACCATGTGCTAGTATAAACAATAGATCATTGTAGCAGTTTAGAGCCCAGAATTAGATCTCAGACTACATGGGAATTTAATTATAAGGAAAATGgtatctcagtatgatttgggctgcaagtaatagaaaccctgaatcaaaccacctttaacaataaggaaacttatatcttactgtgggaatctcagagttaggaagggcttcagatttggtgtatttggtgacttaatcttgttatccgagaccatttccatatctgtattctaccatcctaaatgttatcttcataattaggtttagggcaaatgaccacaatatctcagttatcacatctagatataatcatccaaagtgaaaaagtgacctatatccctgtcttgggaaaaataaaacttctctagaagtctccctttttttttttttttcatgtcttttgatcagccacacacccattcctaccccagtgataggcaaggaggaCAAAGTTCCTTTTAGTCTTACTACTGCTGTAAGAAATTGGAACCCTATTTCACTCAATTTTTCaaaaatctctgat
>1.254.2
CCTCGAAGCCGGCCGCGAGTCCAGGCGGCAGCGGCCGAGACCCAGGGCCTGTGCCGCCTGGGGAGATGCCGCTAACGTCGGCGGGCTTCGCGGTGGGCTTGCAAGACAGAGCAGCGTCCGGGCCTTTCAGGGCCGGGTCCCCAACAGAGGAAGCGAGAGCGGGCCTCGGGGCGGGGCCTTTATAGAGGTTATCGCGGGAACAGCGACCCCTTCAGGAGCGCCGCGGCTGACCGCGCCCGGAGCTCCGCCAGTTCCGCTGGGGGCAGGGTCGCGTTCGTTGCTAGGGGCGCGCCTCCGGGCGCTGTGGCGCTCGGTGTTTGTGCTTAAGCCCCTGGGAACCGCGAGCAGAGAGAACCCAAACTCCCCGTTTTGTTTTAAGTGAAAATATGGAAATTGTAGCATAGAATTACAGTATGTGAAATTAGAACCAACAGTTCCCTGTCGTCTTGAAGCACCCGCGCCCTACTGGTTCCCTGACGCCTGGATGGCACGCGGCTGTTTGCAGAATAGAGTTGAAGTTAAATGTTGCCACCGAACCCGTTTttcgtttattcagcattatcgactatccatcttgtaccagaactgaatcctgtgctgcagacaccgtgctgaacaagattgtccctgccctcagaaagctcttagttcggtTACTCGACAACTTTCAGGGACAACTCCCATCCCCGGGGCCAGTTCTGTTTCTATGTGCTTCCACAAGAGCTTTGTGACTGAGTGACCGTGGACTACGCTGGACTACAAAATCAACACTAGGTGCCTACTTAGTGCATAATACGGCGCCCAAGACACCAACTGCGGGATAGGGGACGCAAAGAAGACGTGACGACTTTATTTTTTCATGAAATATTGAATATGTTCTAAGTATGTGatgggggagcccggttggcttccatctatggaatcgcacagattcggacacgactgaagtgacttagcagcagcagcagcagcagcagtgactatataacatccagctgaagaatagcaggagggtactctttctgccctcttctgatgcctatgtcagaagctttctcgatctcctttatactttaataaaattttatt
>1.270.1
gggtctcctgcattgcaggcggattctttaccaactgcctgcaattggtatcagtattcctactctctgaattaccatttcttgccttccaattttattctctcatgaactctgactctgtaatacctcagccctaccagggcctaaaatctgatgttaccacctttttatttgattctcagtctccatccactacccctcttgttaccccttactgcttacccaaattttattcctcaatcaagatcactcttacaatcactcatcccttgtccctctcttattttgtatattctcttggcaaaatcccaaccctaattaaaccaactttccacacttcatgtttttttCTCCCTATCTTTaaaaaaaCCCTCTTTTGGCTACTAGCCATTTCTACTTTTCCCTTCAAAGCAAAACTCCTTGTCAGAGCCAGAtataataatcatgataacatttataataatagataacatttatcatgcacttgctatgtgccaggcagtgttccaaatattttacatattttaatcttattttattgtcatagtaaagtagaaaatgaagtagagaatatcatcttttacaatgaaaagaaagcatgaagagcttcctttcccaacagctggcaagtagtgaagctagaattgagttccaggcagtctggcatcagagcctgtgttctttaactattaAGGCCAAACCAAAGTATATTCTAAATCCCAGTTGTCAGACACGTTAGCATCATACTCCAGTTTCCAAGAATGACTACAACCCACCTGAGTCTTCATTCTTCTTGAGTGGTGTTGGGCTGTGGTGTTTTAAGGTAGAGTTTTTCATGTAACCTTAAGTTTAAAGTTAATTGTTTTTAGGCTGAGGACTCTCACTCTCTTGTGAttttgaggctttaaccctttttaaaatttctttttgctttgcatttctcttttACACTGCACCCAAGTTTGTTGATAAAGGGCTCAAGGCTGCCTCTCTCTGGTAGAAGTTCACAGTATGCCAGACAGGAACCAGAGTTGGTTCAGAGAAAGGGAGCTGTAGAAAAGACTTTCTGATCCTGATTTCTTTGTTTGAGTTGTCCTCTCTGCAGAACTTCATGCTCAGATAATCCCTTGTAATCCATTATTTATTTGTTACGTCTTATGTCATCTTTGAGAGGGAAGAATTTAGGTAAACATTTAGTATGGGTATTTTGTAAATAACTACTGATTTAGAAATTTTTAAATACTAAAGCCTCAAAACCAGTTAAGTTTTTAAGttaagagcaaaggaacatcagaaacactctggttgactaacgtcattctccttgacagaaatggccaaagtcacatgccctttgctaaacagttactggcaaggggaagccatccttatgattgacttTTCCCTTTTTTCCTGGGTGATACAGGTTGCAGAGTCAGCCACAGTCCCTAGGGAGAAAATGCAGTCATTTTCCAAGTGATGTCTATTCACTGTGGAAGTTTTATTTCTTAGAAAACATAAAGCTGAATAATTTGGCCACACTGGCCTAAACTTACTGAACAAACCCCGTTGATCTTTAGGGAAAATATCTGAAACATTTACCTCTTTGTTTCTAAAGAAAATGTATAACTTGATAGAGATTTGACTTAGAAGTGTTAAATACTGTATGCTTTGGGGTGAGTTGATCTTTTATACTAGACATCTGTCTTAGAGCTTTGTCCTAATCACTTTTAGTAAATAAAGTGTTTTGGCCCAAGCTTTGACTTGATACAGCTTGATCATAGATACAACTGTGATGAGACTCCAGTTGTATCTCTGTTGGCTGCTGCCACTTCTTAATATAAGAAAGGTCTTTTATGTGTGTTAAATGTAAATACTAATCCTTATAACAGGTCTTTCATGTTGATGCCAATACTGTGGATGAGGATAAAATCATATTTATACTAAGAAATACTCCAGATGAATTATGGATTGAGTAAAATCCATAGAAAAAATAATAAGAGGTTTGACGAGGCTGAACAGGTCAGAGTCTAATTTCTGAAAGTGAAGATCAGAGAATAAAACTAGCATTAGGGAGTGTAAGGAAGGAGACTTTGTTTAGAGCAGTTTCAAACTCAATCCAGTGAATATGCTTAAAGAGCC
>1.279.1
CAGGAGGGTACTGAGCAGGAAAAACAGAGTCTGGCTTAATTAGATTCTTTTGGGAATTATCCCCAAAGACTTCTGGACGGGCCATGTACTAGATGTTCGGAAGAAACAGAAATACCCAGATTGGGAGGCAACAGGCAGAAGCATCTCTGGGGGTGTGTTACTGTCAGGAAGCAGTTCACCGAAATCTGCACCCAGCTCTGTGGCTTACAGCAATATATGTACAGTGGGAATGATATCTGTTCTACCCACTTCATAGAATCTCTATAGAATGTCTTTTAACTGTAAAGTACAGTGCAAGGTTAACAGGATTGTTGTTTATGAACAGCACTTCTCTCCGCTGTGATCTGTGCCCTGTTGGTTCTCACTGCAGTAAGGTAGCTTTTGGTGAGCCGCTCAGCAGCCCCACTAGGGCTTGTGCTCACCTGCTCACTTGGGCTTTGGGGAAGAGATGGCTCAGGGAGGGAAGGGCTGTGGGTTTCCAGCAGTGGCCGCAAGAGAAACTGCCAGGCCTCTGAGGCGAGCCGACAGTAGCAGAGCTCACGGGTCACCACAAAAGTGAGCATGTGAGTCAGACAGGGTTTCGGAGCACGTTTCCCTGGTTCCTGAGCCTTTGTGACTGTGAGGTGCTGTGCTTGGGCGTCGTGGTGGTCATGTGAGAATCATGGCCCCCTTCCTACTCCAGGCTCGCGTGGTAGAGTCTGGGGAGGGGATTAGCGCTTCCCAGGTGGAAACTCTTCTAACTGGAGATGAGTCTGCCACCATGTGGGCAGCCTGGTGGGGAAGGATGGAAAACCAGTTGCTGGAGGCAGGCTGTGGCTGCAGGAGAGGGACAGGAAGGCCTGGAGGCTGACGCAGGAGGTGGCAGGATGAGGCTAGGGGTGTGCCTTGCTGATGGGAAGGGGGGATTGTTATGCCTCCTTGGAGAGAAGTGTCTTGCCAGAGCGTGTTGGGGAAGACAGAACAAAAACACGTTTGCGTTTCCTGCCTTCTGTGACATTTGAGAGTGGGGAAGCCCTGATGGGGACTTGATTCTTAGCAACCAAAAATGTCCTGCTCAAtttttttttCCCCTTTAGCATAAGATTGAAGCTTTGCggggaagagatggttagggggtttgggatggacatgtccatctgcactgctgtatttaaaatggataaccaacaaggacctgctgggcagcatgtggaactctgctcaatgttatgtggcagcctggatgggaagggagttgggggagaatggatacatgtatatgtgtgactgagtcccttcactgtttacctgaaactatcacaacattgttaatcagctatacccc
>1.28.1
GATTCTTTTGATTTTGTTATTCTTATGTCTTTGATAAGCATCTATTCCATTGGCTCCACTCCCCTCTGACCTCCCACTAAGTGAGTTGATAGTAACCAAACATATTTTATTTTCTAAACTGTATTCCTAACACATTTAATCAACCAAGTTCAGCGTACGTAACGTGTGGTGGCTGCTCATTAGTGTTAATTGTTACCCAGTGTAAAAAACGCATTTATTTTGAGCCCATTCTGCCTCTCATTTTTCATTTACAGCAATTATAAGCCGTTTTTGAGTACACATGCATATTTAATGTACCTAAGAGGTGATAAAATGGCGCGTCTTCTGAGAAAGCCTCTTTCACGGAGGCAGGGTGGACCATCCCGTCTCTGAGGCTGTTCTGAGTAGGCACGTTGTGGCGTCTGGAGCAGAGGCGTGGTGGGTGGGCGCAGCCTTCACGCCTCAGGTGTGTGCACGGTGGAGGGGGAGGCTGGGTCTCCCAGCGCCAGCGCTGATGTGTTTTGCCAGTGATCAGGCAAGGAAACCTGGGTGTCCGTCTATGGGTGGGCCCCACGCGAGGAGTAAGAAGTCGGTTTCTGTCAATAAGCAGTAATGGTGTGGCAGGTTGGTGGGCTTCATCAGCACTGAAAAATGAATTTGGGGTGCCCCCTTCGGTTCACTTGCGAGAATGAAGCCAGTGTCATTAACTCTACTCTCCGCATTAGATGCTCTGTGGACAGGGGGTGGGGGACTGAAAGGTGCATGGCGTCTCTCTGCTTAAAACCTCTCAGCTCGGCGCTACGAGCTCTTACAGAAGTTACATCGTGTAATATGCCATGTGAGCAACGGTCCTACAAACTGAAGACATGATACACTTCTACAGGTTTTAAATTTTGATGTGACGCTAATATGGAAATTACTGGCTCATCCACTAGGGCCATTCTTCAAAGATTAGTTCATGTTTTAATATGTATTTTTTCATACATGTAGTTTCCCTAGAGGGTAGTTAAATCTG
>1.282.1
ctgttttcctttcttttatttaaaatgtctgctgttccattatcctTGGCAGGGGATGTCTGGTTACTCACAATGTAGCTCAGCCTACTTTTTAGCTGTTTTCCTTCACTTCTCCCATGAACCTCACTGTGCTTCTACAAGACTCCTTATGTTTTCCAGAGCACACCCTGGGCTCTCATGCCCTGTTCCTTTAGTACTGGTCTTTTCTCTAGCATCCCCTCCTTTTCCTTCTTTCTGGTGGCCCCCTGTTTAACTCCATCATCACCTTCTCTGCTGTAGTTTCACGTGGCTCTTCCTGGCGGGTGGTTGATTGCTTCCTCCCTTTATTTCTCTTAGAGTCTTTCTCCTGCTGCCTCCTGAGAATTTACTTTCTTCTCCAGACTTCCTAGAGCAGGATTGAGTCTTACCATCTTTGTAACCTGGGTGTGTGGCATGGGCATGGCCATGTATGTTGTCAAACGGAATTCAGCTTGGCTCCACTTCTGCTAAAGCTTGAGGGAAAGACCAAGTTTGCAGTTGATATGAATTGTAACTGTAGATAAGACAAAGGAAATCAACTCAGAGTCATGTAGtttaggattagattggggcttagaaataatcctttccaaacccctctaaagatgaggacagccaggtacggagagcttgggtggtctgcccaagattgcaGGGTGGGGAgcagtgcttccctctgcccctctccagtagtctccacccagtagtcaggatggccttgataaaacctaagtcagatgctgtcatttctctaattaaaacgcgctcttgtttctgtctttctcagcataaaaaccccaatccttataatgatccataaagccttaaccagcccggctcccttgcctgttacctctttgacttcaccctccattttctggcttgcttactctactctagctacttgacctgccttccctttcccatgccagacacactctgtctcagggcctttgcatgtgctgtgttcgttgcttgtaatgtttttctcccagatatctacactgttcacttcttagggttagggttaggtccttacttgaaacaaacaaacatgcacacaaacaaaccttcctgtcttgcttctctgttttattaattttctcagcatttatctctgcctcatatataattgtatatcttgtttatagttttggtctcccctgactaggatgtaagctccacaaggtcaggaatttttgtatattttattcccttttgaatccccacacagacctggcactgactgagcaggcaaatagataaatatttgttggatgaatatataaatgagAGGAAGCAAGATTTGTGGTTTCTTGTAGATCCAGTTAAATGTACACTTATGACATTGAAAAGGGAACACTATCAGGTATGTCTGGAGGGAGAATCTGATTTTTTAAAAATCCCCATTCAAGACCTGTCAGACTAGAACACTGACCTCTTTTAATTGTCTGACTTGAAGCAGTGACAGTGGGTTCTGCTCAGCCTTAAAGTGGTTTGGGAAGACTCCCATTTTACCTCTAACAGGCTAGGGCTTGCTGTGGTTTCTCTCTGCCTGTGGTTTGCCCTTTAACCCATGGGACTACAAAGATGAAAAGTAAACATGGTATTAAACAGAAGAGCTGGGGGAGAGGGTATGGGGCAGAGGAGCAGAATTTCCTTGTGGCCCTGACATCTTCCCTTGCTCTGGGCTCATGCACAGGGCCGCTCACTGAACCATCTAGAGTTGCTTCGGGGCTATACCCTAAGGAACGGTCTTGAGACTGCCAGGCCAAACTCCTGAGTTTTGCTTTGATGTTCTGATTTCTTTGAAAAGAATTGTTTAGGTTAGACAAAAAGGACATTGGAGTATGGATTTTTTAAAAATTAAATTACTGTCTTAATTTTGAAGAGAGGTTTTAACCCTTTTCAAGATAGCTGttgaaattaccatttgcacacttccctagcggtccattggttaagactgtgcttctgctgcagagggcaccagttctatccccaccagttccccattagggaagttctgcatgctgtgcagtgtagcc
>1.287.1
TCTTATTGAGATCAGAAAACACTTGATAGTTTGCCTGGGTTTCAAAGTTACTTCAATTAAACTAAAATTTTCTTTTTATCTCTATAGTAGATTTGTGGTATTACCGTTGTGACTAAAGGGAAGTCTTTTTTACTCTTGTCTTCTTTTTCACTTCATAGCAGTATTACTGAGATTGCAAAAAAGGATACTTGCCTAATATCAGTTAACAGATTTCTTAGTATCTGACTACTTTTTAAACTGGCACTAACTTGAATCTGTGAGAGTCAACTCATGAAATTTTCAAGTAGTTTTTACTAGATAGTTTTATTATCCTAGGTAATTTAAATTATTTAAAATAATGTGTTTTGATAGAGAGACACTTTTTAATTAATGTGATTCTAGGTCAGTTTCCTTGGGTTTTTTCCTAATGATAACTATCTAACTAAACAAATGGAAAAGTATGCTTCTTATATTGAACTATTTGTACAATAATGTTTATTCACAGTTATTTGAAGGGGTAACATAAACCTCACTTCTTAAGAAAGAAACTCATTTTCTTCACTAAATTAATTTAACCTCAAAGGAAAAAGTTTGGACATTACCCTTTCCTGGTATTACACTCTTCAGTTAAAGTCTGTATTTTGGGTAATACCTCCTGGAGGCAGTCAATCTAAGTAAATTCTGAATG
>1.292.1
atatttgacaataactgcacaaaagatggtgggaacaaaactgtatttaagtaatgacaccatatagtagctccaacccataaggacaaagcaagaaaataaaaaatggtgagtaaATACAAATGAAAAGAATGtcaagaaagtatctaccatataacccaagcaagtcattatttcaagtaagaactgatgtttcatgaaaaagctactagttcaaccagcaactcaatggcacaaatatcttatatgaatttcctattctgtcacatataatactaaaaatctaaactcgagattaatattaagtgaaaataatgtttcatcaagaatgttctctggtagtatagtggttaagaatctgcccaccaaagcaggggacagaggttcgatccctggtctgggaagattccacgtgccttggggcaactaatcccatttgccacaactactgaacccataagccctagagtacatgcttcacaacaagagaagccaccacaacgagaaacttgtacatgacaaccatagtagcccacacacagccaggaagacctagcacacccaaaaataaataaaaatttttaaaaagaatgttcttaaaaGTGCAATAGGGTTTTCtgtgtgtgtgtgCAGTGtttttgtttaactgtgagtgctcaaaaataagtaatacgagcatacattggtgccttgtttcatgctaaggcatacactagtttgaccaaacactgtttttacacaatcatacaaaagtcaatacagtgggaaaagcaagtaacatattagtattatcatgaaaacagttaggaccttgcagaccacctgaaaaaACCCATTGATCACATTTTAAGAGTCATGCTCTAAAGATATATATCACCATATACTGTTGTCAGGTCAGCATCAGCTGAAGAAAAAGCTCTTCAATACTATAATTAGATGATTTACAAGACTTAAAAACCTGACAAGATAAGTGATAGAAATAAAAATGGAAAACGAGTCACTATAATAAATTTTATCAGCAGGAAAGATCCACATCAGGCTGAGAGTTTTCTCTATCCAGACAGTGAAACAAAATCTTCAAATCACAGTATGAAAATGACTCTATTAGCAAGCAACTTTCTAGAAAGCTATAAATTCAAAGGTCACAGAGACTTTGCTTCCCTTAAAGAAACTAAAGCCTGAGCAACAAAATTAATTATGTGTGAGAAATAACCTCATCAGAATGCCAGGGAGACTACAAGGACCTAGAACCTTCCAATTCTAGAGTGGAATATGTACAAAATTGCAACTGCAAACATTTCCAGATACACTAGTATGCTCTGCCATTGCTTCACCAAATTCTCTCTCCCTTTTTAACCTTTGATGGCAAGGTCTGTCCCCATCTTACTCTCCACTATATTACTCCTACTACACAATAAGCCCTTAGATCATAAGAAATAAACCATTAAAAAtttttttCCACTCCTAGTGTTTCCACCCTGATTTTACTAATATTTCTGGCACATCGTATATTAACAATCCTTAATCCAGTAACAGATGCCCTTGATTCCTTATGTCTTACTTCCACTATAACCTTTTTCCCTTCTCTGCTCTTACAGTCGTCTCCCCATTTAGTCTGAAATTAACTGCAACACACACCACCATTCTCCCACCCAAACATTCTACCAAAACCAGGAAATGTGTGTTACTCTTCTGACAGCTGTAGCCTCATAGCTCTGTTATAGGGTACGGTACATAAAGCTCAGAAAGGTTATATGGACTTTATAAAGTTCAAACTCAATTTTAAAAAAGCTATGTAAAATAAAtttttttttCTAAAAATATATGCCAAAATAATCTCAGTTTTGCTCTAAGAATAAGAATAGACTCTAATTTACATTCTAAGGAAAATGCACACCAATATTTTATCAATACAAACACACAGAACATAAATTGTGTATTATCTGAAACTACTTTAATAAAGATATTTTGTAAAAGTATTATCCTACTTTAAAATTCTTCTTCACAAAGAAATTTTAGAGAAAACAAAGTAAGAAAGGGTAAATGACCCATAACACTGAACACAACTCAAACATAACTAGGATAAACAATGTACATCTTCCCTTTTCCCCTGTTACTGTCACTGATTACTTCCCTCCTGTCCAGAATGCATCCATTATTAGAAGTTAAACATTTTTCTAATTTTAGAATGTATTACTTCCTTTCTGATTACAAAGGTAAACACAGAGCTGGTtaaataaataatataaaaatatacactcaaaaataaaattcccttcactgatcatctgaaactatcgcaacattgttaactggctataccccaatacaaaatgctttttgtatt
>1.296.1
AACAACATGtttttttttttCTCTAATTGTTTTCAAATGATCTATGTCTACTCTCTCATTAACCAGACTAAATAGCTTCTAAGCCCTGTAGGATGCAAATTTCTTTGTCCTCCAGAATCTCCCTATCCATGGTTCTTTGTACAATGCAGTTGAGAAAGGACTGTCACCTGCATCTCACTGGGGAAAATTTAAGTTAAACTTGTTCTCATGACTCAAGCTTATTTGGCTCAAGTACTGCCAGGGCATCTGCCTTTTATTTCTCATGTTAAATAAGAATTAATTACTGTC
>1.304.1
AACAAAATTAAAATCTGAATGTAAAAAGTGTTTGTAAGATGATACTGCAGTTGTTTCAGAACTAGGGTGCACGCCTTCTCACTAAGTGAATACCATAGGATATAGTAACTCTATCGTTGACAAAAGGCTTTAGAGCCAACATGTTATCACCAATGAGTTGTCTTTCTAATGACATCCATCAGTTTTTAGCATGGTATCCAGGTGTAATTCAATAGAAGCAGTTCTTTGCTGGTCTGGCTTAAACTAGAggTACAGTTTTAaatgacattctaacatgtatactatcatgtgaattgaatcgccagtctatgtctgacgcaggatgcagcatgcttggggctggttcatggggatgacacagaaagatgttatggggagggaggtgggaggggggttcatgtttgggaatgcatgtaagaattaaagattttaaaattt
>1.308.1
aaatggcagttacaaaatcaggcaagtaataattaaaataatggaatacacacatatacatatatacccatgagcaaagtgaaaacagtccaacaaaaataaagtacagtagattgatctggcaaacaaagaaaatcaaaaattatatttaccaaggaagaacaaaactaactgaagcacaaattggaaaacaaaactaaagcaaggtgccaaaagtggagtaaagcagtgaacacaaaacagacaaatatgttgagaggaaaggaaagaaagaaaagaaagaaagaatagatatgcagagttaaatagagacagatgaagaagatttatatatgttaaagattaattgcaaggcaaatagaacagtaggaaaggcaaatgaaggaataaatatagaaacaataaaataggttttaaaaaattaaaattataaaaaagagaaaagagaaaaaaacagaagaagaaagaaaaaaggggaaaaaaggaaaactccacagaactgcaaaagctcaatgtagaggcagaggtttataacaatgatagaaagtgtaactgaatatacatatatacatatatgcccataagcaaaaataaaatagtccaacaaaaataagtacaatagattgacccggtgaacaaaggaaaccaaaaattatatctaccagaacaaaaataattaaagcacaaactggaaaacaaaactaaagcaagctgccaagtggggaataaagcaatgaaacaaaactagcaaatatgttgagaggaaaggagagaaaggaaagaaagatagaatagatattcagagttaaatagaggtagataaaaaagatttatatatgttaaagattaactgcagggaaaaagaacagtaggaaaagcaaacaagggaataaatgtagaaaaataaataataggtttaaaaaattataactaagaaaaaaaaaaggaaaactccaaagaactgcaaaagcccaacatagaggcagaggtttctgacaacagtcaaaaatatgactgaggaaaaagaaaaaaaaacaacaacagttcaaaaggttaattggatttcttagtgccaaaaaaattgacaactacaatagaggagggaagagag
>1.309.1
atcaaacccaggtctcctgcattgcaggcagatgctttaacctctgagccaccagggaagcccttaccatcatacacatagtacaaaatgtacagtcctcattaactcaAATTTACAAAGATGTATATCATTTTATACTATTAACAGTTTGAGCTAAATATTTAACAGATTTCTCTATATAGTTACAAAGTATGCATAATAGTTTGTGTTAATTCTACCAAAATCCAAGTTATGTCTAATGTCCACTTTTAAAGACACATGCTGTTTTGCTACTTACGCTCCTAAATTTTCCTGAACTGATATTGTGATGTCATTTCCATTCTTGTAAAATTTTCTAAATGCTTTACAATGTTGATACTCTAGTTACCCAATATTCTGTTTAACAAAATAAGCCATTTTCTCAATTAAAATTAATACTGCAGTTTGTACTGCAAATTCATACTGCATGATTACTGCACATAACCATGTGCACACTTTGAAAAGAAACCTTTCTTACTGGTACTCACATGAACAAACTTAAAAACATCCAAACATACTCAAAAACACTTAAGGGCATGATGGATTTTGAACATGTTAAATTTCAAATTGTATGAATCACTTATTAGTGTAGATGATGTCAAGTAtttttttCAGGACTGCGGGTTGGTTTGCTTTTAGTTCTAGTTCCTTGGTTGGTTGATAGGATGTCTGTCTTGGCTGTTTCCTAGCACATGATCCATCTATTTTAAGTAATGAGCTCAAACTGTAAAACTTCCTCATGTGAACAAAGCCTACTCCCTTTCTACCTCTAAGATTCTAGctcattaattttgttctacagtatctggcacatggtaacactcaagtatttattggctgttaACTTTTCAAATTTGTGTCTTTTTCAGGTTTCACATTTGAAGAAGTACTTGTCTTTCTAAAATAATTTCAAGGAACTGATTGAAACTGAGATTAGGGAGTCTGCAACTTTGTgagggggatggggaggggaggaggatgagtttgggggaCAGTAGTGGAGTTTAGGAAATAAATGAGCTGGGAACTGCAGTCTTTTGCAGCTCTGTTGGCAACCATATGAACTTGGGCAAGTCACAGTCTCATCCATAAACAAAGAGCTTGAGCGATGTTATCACCACCCTAATAATACTGCACTTCTGACATTGATTTGATTAAAAAGATCTCTCACTGAGGCTGAGAAGTCTTATTGTATCATGTAGCGTAGATAGCAGTAGTATTTGTTGCAGTGGGTATTGAACAGTAGAAGAAAGCACTTTTACATTTTAACTGAACCATAAACCCTTAGTCATTTTTTAGGCATCTTTGAATTGCACATAAGAGAAGCCAATGGGATCTCATGCTCAGAAAATATATGAGATCATTCCAGAGGTGAATACATACTCTTTCCTATTTCCTCTCCATTTTAGTCATGTGTAATGAAATAGTTTGATGGGAGCGACATAGAAAATTACTGAGAATTTTTATATTCGGAGGTTTTTTGACTATTGGCTGAGTGGGCAAAGGGGCAGGATTAATATCTATTTCTGGAAAAAATTTGAGATGGAGGTACATTTTCAGAGAGAGAttttttttttCTTCTTGCTTCATTGGGCAAGAAAGCTTTATCTTGTCTGTGAGGTTAACTATGGGAACGGACCACTGCTGGGAGCTGGGGAACACACTGCAGAGAGAGGAAAGGAGAAAATGCTCTGTTAGTTTCCTGGCTAGACAGGTCACATTGCACTTGGGGCATGAAGATGAGGGTAAGAGTTTTAAATCAGCTGTGAAATTATTTTGGTACCTAGTGTAGAGTGAAGGATTGGGGTTATGTTTTCTTAGTAATTTCCTAGAATAGACAAACAGGAGTTTTGTATTACAGCTTGTATGTGATGAAGGTATAAGTCTTTGGGAACTCAAAAAATGTCAATCATTTGACCAAGCCCAAACAGAAATAAGTTTATGTTGGCTCTTGAGATAATAACCAG
>1.312.1
ATTTTCCCTGACACCTTTTGCACAAATAACAATATAGAGTAATTTTTATACTGACATTAAGAGTTATAGTAAATTGGAGTGAAAGCTTATTTATGTATGTCATGTGCATAATTACAATGTTTACTTACATCAAAAATATATAAGGACTAAAACATAGATTTTACTGGTGTATTAATGTTACTAAAAATGCATGTTCGAGTGTctaaacaatattaaagcattggagcttgaaacagagaaaggtatattacaggaccatgcaaggagatggatggctcatgccttaagatctccaaagttactgaaagctttcatcaaagcctttttaaagaaattgatgaggagggaggtggctagttgctgtgaattttttggtgtcaaatcctttgttcttgaggtcaggtcatggtcagataacaattttcctgtaagtccctaccaagtgaatttttattctctgtcctgacaagaaaagcaaggtcctaaggcacagctttcaccccccaaggtccccatcctagctaagaggaggcaggtctcagttggcagctccttcagcgttaggcccccacaccctgcccagctgtcatcactgaaggagccaggtgcccaacccagttggccctcaggctcctcacgccactcagaggggagaccaggtcccacagaatgtaacccaggcacactgtcactgctgttaggtcacagaggcaaggatgggggaagaggttcactgttgcctaaaggcctgggccaaggccagtgggtgatcttgatgagggctcagagctctgcaggacacagccccaagccatctggggccccactcacctgctggcccaagctaggtgagctggagggcctcagggagaaggctgggatccacctcttacctcactctccacctcacagccaccactccactgttacctagaatcccttcactaacagtcctttcttgaccattggttgcttgtgggcggggctaactgaggcaccacccaatggctgagcaggaccgctaatggtagctcaatgacagttggttgcttttgggtggggcccactgaggcactgcccaatgtctgagcaggacctgttgtctagtaaacgggtgtgcagtaatgatgtactactcactgtgctctgttacaTTGAAAGGATATTTTAAACTTGTGTTTGTATGGAATGAGAAAGTGCAATCTTCTTTTCATaaaaaaaTTAAATCCATATGTTGAATAGAGGAATCCACTTAATGTGATTAAAATCACTGAAGAAACATGAATGTTACCTAACTTCCTTAattaggtatgtaatttgacacaagaaaataacttccttaagcctcaatatttctgtctataaaacaaggaattaacaataatatctccctaacagaactgatatgtagattaaaagagaaaatgaattttaaactatacagtacactgAAAGTTTTAAGATATCACCTTCATTACTATGTTGTTAATGAGGGCGTCTCTTGATGAAGCACTGTTTTTGTTGATAGAAGATTTATAGGGTGACTTTAAAATAATAATAGTAACACAGGGAAAGATAATTTTTATTACATTTTATAAGAATAAGAAATAGTATTTCAGTATATCTGGATACAGCAAAATGAGACATGTAATCATCATTGTAACTGTAAATCCCTCAGAGAATGAAATTTGTATTTTATACTATCTTTATTGAACATGTACATATATTAAAGTTAAATACATCTATGCATAAGGAGTGTGTATGCTACGTTTTTTGTTAAAAAACTACAATGATGAATGTGAAATTTTATTATATCAAATAAATATATCAAAATGTGAAATTGTTAAAAGTATGTAAATCATAGTCAAATTTATGTAGAAATCCTTGTTCTTATTATTTGTTATAATGTAAACTATTCTTCATTCTACTTTAGTTTACTTTTAAAATATATTTTCTATATTCTATTAGTAGAACCAGCATAACTTATAATTTTTAAACTAAATATTCAATAGTTGATTGCACAGTTATTtattattccaaaatttaaatttgcatacccctagcatatccctctttgggattttccaggcaagagtactggaatggggtgccatcgcctctgagttttagataaGTCAACAAAATATTTGTTTTCCTTTTGTCCACAAATGTGCGACATTTTTAGAATGAATTAGTTTAGTTTATTGTGTAAGTGTTCTTTTTCTCAAAGAAAGGGAATTTTAAAGAAATAAAAAGACTGTACCTGGGGCCAACTGATTCATGATCAGACCATGATATAGTTGCTAGGCTTAAACATGGTTTCCCTGTAAGCTTTCTGCAGTACTGAAAGTGCAAATTCCCCACTCTTTCAAAAATGTTTAGCACAGCTATACTATAAATACATACTAGACCATAAAACTTGTTATAGTACTGCTAATGCTACAGTTGCAAAAACAGATTATTATGGTTTCCAAGTTAAGTAGATGTTTCATTGGTTTCAATTTTGTAAAAAACTTCTATTCCCTTCTGAATTCTAAAGTGAATCTATTAATTATTCTTAACTGGAAGAGTGGGTAcccctcaggaggcatttgaaaatgtgggtaggcatttttagttgttacaatgatgggtgggtgctttggcatgtaataggaggaacatcacagatctcagacatccCCTGTA
>1.313.1
tacacttaccaataggttagaaattcttcagataatcaaaTTTACAATTGGTATGCCTAATTTAACTACTTAGTAGAAAGGGAAGAGGTCCATTTTATTGTATCATTGGCAACCTAAGACTAGGTTGCTGGGTTACCTAGTCTGAATTGTCCTACCAATTAATTGTACTGCAGTTCTACAAGATTATTAGGTTCTTTGATTGCTGGATAAGCTGGGACACTTGATAGTTACTGCTTTTTAATGAGAATGCTCTCATTAGAACATTTAAAATGACTATCCCTTTCACAGATCCAGTACTTATGTCTGGATAATTTGATTTATGTCTTTAGGCATGGTAAGTACAGCTATTATAATTAGTTTGATTATGTTTTTATTTATTGTTCATAAATAAGTAGAATACAATATTCAAGTGATAATAAAGAATATAAAATTGATGAGCTATCACTTTTGTAGAAAAAGTGTTATTTTCAATTCAATACTaaaaaaaTTAGATAGCTAGAAAACTTTACAGGGAATGAGAACGTATGGAACGCAAATATCTAG
>1.33.1
ATTTCAGAGAAAGGAGTTGATGCTGGAACGTTCGTGTACAGCCCAGGCGGTGAGCACTGGGTGTCCAGCTAACAGCCTCCCTCTTCGGTCACCcagccatccctcgtgttattgccgcttctcagatgccccctttaaaaaaaataaataaattgaagttctgcagctaccttgcatcgagcgatgttggctgtttttcccagcagcatttgttcccttcgtgtctcacgttttgatagttcttgcaggatttcaaactcttttcaagcaaaaaggttgtggctggctgaagcctcaggtgatttggttggcctttttttagcagaggtttaaaattaaggtacgtatgttggttttttagacatgatgcggttgaacgcttagaagactgtgatggtacagtaaggacgtgaacttacatgccctgggaaccttccaggttcttgtgacccactttattgtgatattttatggcggtggtctggagctgaacccacaaccgctctgatgagcgcctgAATATTAGATTCTATTAATATATGGAGGTGCCCATCATTTTGGAGAAATGGCTGTTTTCTCCTTCAGAGGGCTGATTCAAAGCCAGACACCCCCCTGCGTCTCCCATTCCCCACCCAGCCCGCTCTCCTCATCCCTTTcctttttctcctactgcccttgacagtcagaaatcctggggacttccctggaggtccaggggttgactccacgcttccagttcaaggggtgtgggttccatccctggtcggggagctaagatcccacataccgtgcagtgtggccaagaaaatatatat
>1.337.1
TTTCCTATTCTCTGAGTTGATACTATGAATCATTACTATTGACTGCAATAAATTTATTAAAAGAGCATAAAAATGAAACCTTTTACTATTCACATAGGATAGTTGACAGCATTCTGTATTGAGGAAGAAGCACTGGACTTGGAATTTCTGTTTCTAATTAAAACAAGAGGAGGTATTTAGTTAAGGCATAAGAATTACAGGATAAATACTTATGGAAGCATTTTCTGTTAAGTTGCTGTGAGATTGTTGGGTGTGGTGGGTGTGATTTTCTTTAATGTTCTTTAAAGAAAGGAGAGGATTCTAGGATCAGTTAAGTGAGGGGACTTCCTAAAGCCTAGGGTGACTTCCTGAGGCATCTTACTGCTCTGTATTTTATATTTGAAAGAAAAAGATGATATCTAGTGATGAAAATGAATGAGTATAATTTAATATAGGGCATCCTATTATTTAAATCCTAAAGGAATAGAGAATCTTGAGTATTGGTAGAGACTATCTTAAACTTTTCTTTGACTTTTCAGTCCCTTTAGAGAAAATTTTTGCTGTCTGGGATGCTGAGCTTCTGGGGGAACTGGTGACGTTTTTCTGAGTATATGAGATGATAGGAGCTTCTTGGTCAATATAATGAATAGCATGTTTGGAATTGTACACCAGTGGGATTGTCTTGAT
>1.343.1
AGGGGCACCCGGGACTCTTCAACGAGGCATCTGCGCCCCGGGCAGTCGAAGTAGTCCATTTCCCCCTCCAGCCTCAAAACTCGGGAGCCGAGCTCCGGGCACCAGAACGCTGAGGGCAGCCTGGTTCCCGTCGGCAGTCCGATTTCAGCTAAATCGGGGAAGTTGGTAGTGAGCTCGGGAAACAAGCCTGAATCCTAACGACAGCACGAATCTTCCACCTCCCCTGCCCTCCCACGATCATTGAGACTTGCTCCTGGGTTACCGAGTTCCTTTGGGCTCTGGGAAGCTCTTAACTGGCAAGTTAAGTCTAAGAGTGGGTGCCCCTCAAATCGAAACTCTAAATGAGCCGCTGGCACAGGAAGATCGGTACTCCAAGTAATCCTCACGCTCCCCTGACTCTTTACAATCCCTGACGGCAGCATATCTTCTAGAACAGACTATTAATGGGATACAAGAAACACCCACAAGGTGCAGGAAGAAGTTTGTCAATACTTTCGTTTCAGGGACTAGAGGGGACTCATCCCTTCAGTCGTGTAGCTAAGAGTGATACTCATTAAATGTAAATTAATCAAGTAGATTTATGGCCTAAACAATGAATCCAAATACAGAAGCAGGTCCAGCAAAGAAAATATCCAGGTGCAACTCCAGAAATAACCCGACAACCAGCAAGATGCACTTCATTTTGACTGGGTCAGTGACCTGGACTGTGGTAGTCACAGAGGGCTCTGAATGAAGCAGGGAGAGCTGTTTTTTGAGCAGCTAGGAGCCTCTCCTGCTGCGAGGGGGACTGGTAGGGGTGGCCAGCAAGGAGCCTGGAGGACACCATGCAGGACTGCAGTCAG
>1.353.1
aggaggataatgctctactgaatcaaagcttgctgaaaaagtcaagggaactgaggatacatgtgagggatgtattctgaatgacagatcatgtgcttggagctacgaaaagaggggcttgaagatatgagggataatcaaagatgttagaataaacagactgcaggtcccagagaagttgaagggtttgaaaggaagtgagctggagaaacaagatggtgagtgaagagtaagacacttgaaaatgaaatttaggatggtattatgttattggttatcatacagtctagagtaaagacatgggaatgaatgaatgaagcagagtggaggtcaagaaactgacaagccaagctactaaatcatctatattacccataaagattctatttggataccaaaatcaccaacactttggactaaagcagtgttggagaaagtgaGCAACCCTAAAGGAGAAAGAATTGATCTAGAATAAGACtaatgagcatcaactactttccaacctttatgcaaggcactggggataGACAAATATACAGAAAATTATAACAGCATGCTGACTGCTAGGATGGGAGAAATACAAGATATTTGAGAAAATAAGGGAGGATCTCTGCAGTGGAGGAAAACTTCTTTAATTTGGACATGAGGAAGAAGAATGTCCTCACAGTTGTGGAAGTATGAAAGGAAGAAGTAAAAAGttttttttgttttttttttttaagttttttAACTGTTGGGGTCTTTGGAAACAAAGGAGAATTATTGCTGATTCAGAAGCTAGGAAAATTGGGGGCTGGGGAAAGTGGAAAGAGGGAGAGACCTCAATTCAGCTGATACAAGGCTACTGTTGGAATTAAGATCCATTTTCCCACAAAAGGATACAAAAATATGGTATAATTTGTACTCTAATTGCTCCAGTCTTCTCATGTTTTTTGATCTGAAACTTTCTCACCATTTATAAAATTATAATGGGGGATATTTGTGAATTTTAAAACAACTTAAAACATTTAAGAATGCCATTCATTTTAGAGCACTGCCTAATAGGAAAAGTCTATACATATGG
>1.360.1
AAGACACAGGCTTAAGGGATTTATTCAGGATCAGTTTTGGTAACAGAGCCAACACTAAAGCCCGATATAGGCCTACTCTGCCATCTAGTCCTTGCTAACAATCAGCTAATCCTCTCGTGTTGCAGTGCTGTTTTCAACACTGGATGCAGCTGAGCTTTTTGACTGGGCAGTCTGTTGTCCCTTGCTCCATGTGAGGCCTGACTAGACCTCTTAAGTTTTATTTCAGTTGACAGAGTTTCAGTGGCTGCTTTGGGAAAATAGAGTACCTTCCTATCCTTGCTTCCCTCTGTCCCACACTCTGCTAAGTCATGAAACATATAGCTCTCTAGATTATTGTGCCCAAAGAGGCTGGGGACTGGTCAAGAGTATGCTCTGAAATAGTCTCAGTTCAAAGCTGAAAAATTGTTTAAGAAACTGGTAGACTGGACAGTTGCAGATGACCATGGCAACAAGACCATATTGTCACATTATAGTCATTTTTGAGAACTGAAATCATCTTGACCTATTCAAAATAATTTCTACAGAAAGTACTCAGAAAAGGATGATGCTAAAACTAGAAAATTCAGGGAGGTATTTTTATCCCTGGTTTAACCACACTAATGAATAATCTTATTCTTGTTTTATTGTATTGAATTTCAGATTGATAAATTCAGAATTGGTTTATATGAAAAACCTCAATGTCCAGGTTTGACATCTTCCCTAGGAAATGGTTCATAGTATATATATTTAATTATCAGGTGTGCGTCACTCGTCCCGCCCCCTTGTTGTTGGAAAGATGAGAAAAGGTGAACAGTGTATGTCTACCTTTGCAACATGGCTTGTTTTAATAATCAGATCAGGTACTTGAAGAAAGAGGTTAATGACAGACTTCGGCTACTATGAAAACTTGTGAGGAAGTAATGGCCCAAGCTTGCCTGGCTTACCCGAATGTGAGCAATTAAGCCAAGTTGCTTCAGATTAGAAGCATCTAAGGCGGTTTCAAATACATCATTCCTGAAATGTGTTTTAGCTTTAGGATTTCAGATTTCAGTCATCCTTTCCCCACTTAGTCTGGGCCGTTGTGACAGTCATTCAGTAGAATATCTCTTCTTGGCTATACAGCACTGATTTACTTTCTGCTGGCTTTTTACTGTGACTTGCTAGAAGACACTGGAATAGCTAGCAAAGAAATCACAGCCTACTGGTATGTTTAACAGTATAGACTGCCAGGGTTCAAACAAAGGCTATGTGACCTCAAACCTAAGCATCAGGTGTTTTCTTCTGTAAAGGTGTTAATAATTAATGCCATTTGTTGCCCCAGGGCTGTAATAAAGTTTAGTTGATATGTGACAGCTTGTATTAGGCAAGGGCTTAATAAATGTAAGCACCTATTTAAAatatatatatatCAAAGATATGTAGTACTTGGGGGAAAATTGAGCTGTTCTAATTCCCAAAGTGGGTGGAGCCTCACAGAGGATAGTTTGGGAGTGACTCTTAAAGGTAAGACTATTAGCTAAATGATCAAACTCCTTTTAGACCTATCCTCCTTTTACTCTTACAAATGTAATGGTTCCTCTTTGGTAATGAGTGGAAACTAACACCGCATGAGAGTGGTGCTCTTTAAGTAGGCAGGTTTGAATCCCAAAGCCCTTGGTCTTTGTTCACTGCCCCTACAAGGAAAAGGCACCTGATTAATAAAAACAGCAGAAATATAATGAGAAGCCAGTCATGATTGAAGTCCTCTCTACCTAGTTCTTAAATGTAAATGTTCTTAATGTAAACTGAAAGATTGATGAGCTTTGAATTTTTCCCTACTACATTGATAACATGATTTAAATAATAAATTGTCATCAGTTGGTGGCTGAATAAATTGGT
>1.362.1
gccccggttcaatccttggtcagggaactagatcccacattctgcaactatgagttatcatgccacaactaagacctggtacagccaaataaataaaagttaaaaagaaaaaaaaaagactgtactcccaatacaggaggcccaggtttgatccctgttggggaaATGAGTTCTAGCCCTATCATTCCTGGAGTTTATAGTCTAACTGGAAAACATAATATATATTGACATAAATACCAGAACATGTACTCTTTATGAACAATTATTGAGTACGTAATAGAGGAAGTAGAGGTTCCTatgggaacaaatactgtattatgtaggtgtgagacaactcccagcttagtatagaagcaaaggtagtcctctctgaggaaatgctgtttaacttgagacttgaaggatgaataggagttagctaaagccagagagtaatagtgaaaagagcattccagatctgagtactgaagctgcagtcagaatacagggtacattagaaaaacttaaaaaagagttttgctaaagcataaaaatagagcacagagaacatggaaagataggagttggagagatgggcaatatcagataatgaaAGGCCTTAATTAGTCATTTTAAGGAGTAGAAAAGGGACTAAGTAAAAAGATTTAAGGAAGTGCTCTTGAAGCTAAATGAATCAAGTTCAATGGTTATAAATGGGGTTgggaatggcacgatcagattgaattttagaaataacactctgataacaaagtggagaacaggttggaggcttttggaattttgtgagatcacagtgatggacaagatggacagtagggggaagatggaagagagagggaaacaggattcaatgatagaccatatgttggagactaggaaagccagagaagttaaaaatatttcccaggtttctagcttgaacaaataagaggtttttttttctccatctacccaatgtggacattaagaggttatgtgactagcccagggctgttcagcttgtaaAGACTGGAAATGTCTTTTTGCAGTTATTGATAGTGATTTTTTCCCCTTCTATACAGTTTATTATGGCAACTTTCAAAACCCAATTGAAGTttcaaacagccattaatgtttcatctgtactcctacctacttctctctgcccctttttagattattgtgaagcaaaacagatacagtaaatatttcagtataataatatgtaaatatttaagtatatccctagaagatataactcttgggcttccctggtggctccgtgatgaatttgcctgccaatgcaggagacacaggtttgatccctgatctcggaagatcccacgtgccacagagcagttaagttcttgtaccacaactgttgagcctgtgctctagagtctgggagccgcaactactgaagcagttaggctctagaccaggtgctctgcaacaagagaagcccccacaatgagaagcccgagcacccagctagacagtagcctctgcttgccacaactagagaaaaccgtggagcattgaagactcagcacaacaaaaaataaattaaaaaacatttaaagtaactcttcctt
>1.365.1
ATAGTAATTCATAGTGGCCTAACATATTTTTGTTTGAAGCAAAATTTGTTTAAAACAAATGTAGATTAACTTACTTTAGGACTATGAGAACAAATCTCATTTAATGAGACTGAACATGGCATATATTTGCTTAGATTATGGAAATGGGAACTCAAAATTAAGGTCCCCAAAATGAGTTTTAACAGATTAGCTTTAGATCTTACCTTAAAACTCAAAGAAAAGTAATACTAGAGCTAAGTATGGATAACCTTAGTACTTGGCGATACTTATGAAAATAGTTTATAAAAACCATAAATGCGAGGTGGTAGCATGATAGAACATGGCAATAAACCAAAACCTCTGCACATTGCTAAACCACAGCAGTTTTTGTACCTCATAATGATGAATTTTGATATTCTAAATTCTTAAGTATTGTATATAtttttttATTCTATGATCTTTCCCCAAAGGAAATAATTGTTTGGTTTCCTGATTGGTATAAACTTATAAAACAAACATTAGATAacag
>1.385.1
ATCGAGACAAAGGGACAGCAGGCAATTGTTCTTCATGCTGTTCTTGGAGATTTGAAACAATGAAGTAATGCGTTTCTCAGAAAAGCAAAGAAATCACTCAGCTTTACTAAGTAGATTGAGAAATGACTATATTCTGCAAGAAGCCAGCCAGATGGCTTCCCTTCAAGAGCTGAGCGTTCGCTGCGAGGGAAGTCCCGCCTCGAGGCATCCTGGTTCCCAAGCGTCAATCACAGCAGGCCCCAGGGCCCAGAATTGTAACCTAGTGGATGGGTGACTTGGCTGTTTGAGGCCTCCCATTCTTGTTACTAAAAAATACTCGCTTTTCACAGTGGGGAGGGGCAAGCATTTGGGCCGGTAAGTGGTTGTGAATGCAGCAATGCTCTCCCTGGAAATGACAAATCTTCCTTAATTCAGAAGCCTAATACTTTGATTTCTTTGCAGCAAAACTGGAGAAGGGCTCTGTGtatatatatctatatatctatGCACTGTATATGAAAAGAAAGGTCTTAGGTAGAAAATTAATTGTATAGGCAAGCTTGCAGAGGAATACTGAATTGTGAAACATTTCAGAAACCTTAATTGCTTCCATGGCTATCTTTGAGTCTTCACTATACTACATTCGACACAGGCCCTTGTATTCTAGATTATATCCGTGTATTAAGATAGGAAGTGGGCTACACTTACTTAAATTAGACTAGATTCTAGTGCAAGCTTTTGTTATTAATGTTGGAACTGAGGATATTGATTTTAAAGGCAGACATATAAATGGTGaaaaaaaaaGTTTTAAAGTTGGTTCGTAGCCACTGATGAGGCCTTggttcctggttcatgaaatatgagagaggcttaaataacacctgaggcccctttagctataagattctgtaatcctgtTAACTTAAAAttttttttattttttCCTCCTAATACAACTTAGCTatcacttgactcatttgggagttggtgatggacagggaggcctggagtgctgcaattcatggggtcgcaaagagtccgatgtggctgagcgactgaactgactcatcctttactttgttggaatgagggaagttttactgcagttgtagaaagtaacagtAATAGCAACATAAGACC
>1.392.1
GGAAACAGGGCTTTTAAATTTTTGACCTCAACTAAAAATTGTATGCAATAGTCTGTTTGTGTATGTTTGCAATATGTTTTATTCTCAGAGATCTCTAAATCTTCACGTTCTAGTGATTTTGGGGCATAGACTTAAGAGCAGATACACCATTTGTTCCTGCATTATTCTGACTCATTGTTAAAGCTGAGTCCTTGCTGTCTTTTACTAGGAACTGCTGACTCTAGTTACCCATGGGATGGAGGACCTGGGAGGAAAAGGAGTTAGGGTCTTTTAAAACTCTGGATTTAGCACTTGTCTCTCCTTAAGCACCAATCACAATTGTAGGCTGAAGGGCTGTCATTTCTGCAGTGAACTGGAACTTtaataataaaaaggccaaatctttaaaaattataagaaaaaagaagcagaggaaaagGCTCTAAGAGTCTGTTACTTAAGAAATCCAGTTCTTAGCAATGGAATCCCTCCAGGATTCAAATTTGGCCTTTGTCTTGATTTGCTTTACCCAGTTGTGCTTTGAATTGAATAAATTATTTAAAAGTTAAATTTTGTATTAGTTTCAACGTGAGTGGAGTTGAATTTTATGTAGCACAGTGCTTTTGCAGTATGATTTGGTGTGAAATACTGAATACTCTGGATTTTGTAGTCAGGTTAAATGACTGAGGAGTACCTACCCTAAGTATTACGTACTGATCATCTAACTTCTTTTCTGTTCCCATCTACAGAACACCTGCCCAGGTTGTGGTTTTAGAGCAGCCAAAGCTCACTAATGTTGATTAGTTCTAATCTCCATACTGGCCTCATATGTGAAACTTGCTTAAATTTTGGTAAATTTTAGAATGTTGGTTGTTACTTCACCAAAGCATTTTGAATGAATACAGCTCTGTTATAAAGGGGGAATCGGACTATAATTTGAAGGGAATTAAATATGCCAGTCCTCCTTTAAATGGTGCTTTTTGTAATCTTTAGTGCTGAGAGACAAAGCTGCTTTTCAATATTTCACAAAGGAGTGGCTTACAAGAGTGGATTTTAAAGCTTTTCTCCAAGTGTAATTTGTCACTGGATTCTGACATGTGTCTGAAAATTCTGTGATGTAACACATACTGAAATGTGAGTTTTTTCCCCATTAAACTGTTGAATAAAAGTATTATACAGC
>1.394.1
ATACTACAATTGAAATGGAAGTAGGTATTTAcagaagatgaagagagggtggggtgggcaaataggtaaaggggattaagaaatacaaactactaattataaaataagtcacaagtaatataataaacagcacaaagaacgtagtcaagatactataatattattagagaaggaaatggtaacccactccagggttgttgcccagagaatccaatggacagaggagcctggtaggctgctcttggagggtcacaaggagtctgacacaactgagcatctaaaccactataatattgtaataagttTGAATGTTGCCTAATCTATAAAAGATCGTTACTATGTTATACATCTGGAACTGATGTAAGTCAACTAC
>1.401.1
ggcgtgtgggcttcagtagttgtgacaggtggactcagtagatgtggctctcgggctctggagcatgcgcttggtagttgtggtgcacaagcttagttgccatgtgacatgtgggatctttctgcatcagtgagcgaacccgtttctgctgcattggcaggtggattccttaccctggagccaccaggggagccctaaggtttaagtgacattaagtACTTTTTGTTCATAAGCATTAAGAGACTGTATCTCACAAGGGTAGACCCCTCCGCCTATGGAAACCCTGGTTTGCTTTTGCTCCTACTGCCATATAGTTTGGCTAGCCCTAGAAAGCTAACAGATGC
>1.407.1
aaggaaaaagtcaaaaatagtatgaGGGCTACTTGCAAATGTTAAAAATTATGAATACTAAAATATTGAATTaaaaaaaTTTCTTGCCTATAGGGTAAGTTCCAAATTTTTAGCATGACATACAGTTTGACCCTAAACTATATTTCCAACTTTGTTTTCTAATTAGACAGCATCAGGCATAAAAAATTTCTTGCCCTCCTGAtattcattggatatgtatttagcaattgtctgctatggatcaggcactggtctgaactttgaggatatagttgtaaataagaatctctgccaatgcgaaagacagtaaacaaactagaaagtaaacaaagtaattcaagatttgattttaagttctgtgaaggaaataagagtgaaggatagaatagagaagactcctttgagtgacagcaggatttcagggagacctacaggatggggttgaaccagccatgtgaaaagctggaggaagctcatcaggggcagaaagttacaaaatgtccagagatgagaaagtgtacaacacaattgagtatagggagtaaacatagttgagaaaagtatagtaaagtaataggtgagagggaagaatggtggtgaaacagtctggagacataggcagatcaggctgtgAGTCGGAATTTTATTCTAAGTGCAAAAATAAGTAAGGGGGATTTCAGTAGAGATGTGACtttttttttAAAGATCATACTATGTACTGTAGAGAATGGATTAATGTATCTTAGTTTCAATACAGCTGTTTTGCCTGGAAAGCAAAACAGCCTTACAAGCACAGTTTAAATGGAAGCCCTCCCTTAAATGCACTCTCCTTAATTCCAGTCCTATTAGAAACTTGTATTGCTGTAGTACCTTGTAATAGCAATGATCACTTTCATAATATTATTATAAAGTGATTGTTGATGCTGTACTTCCCCTTGTATTGCTAGCACCTCTACTATTAGACACACATATAGGCATTCACAACTGATTTTAAAATTAATAAATGACTACTTATCCACTACTGTTTTTTAAGGCCTATGTCGGATTCCAGAATGTGGGGGCAATATTCTTTTTCCTCAACTCCTGGGTTTTTAAACGTGAAATATCTGTACTATCCTCAAAG
>1.418.1
GTTTAGTGAGATGGCAAAGGCAAGAACTTAAAGGGGGAATCTTTTTCCTCTGAAGTTTGATTTCCTTCTAAACAGCCATCTGTCATCCCTTCTAGTTCTAGAGGAGATTGCCGATTGCCCCCTATCTTTTCCTCATCCTTTTTGAGGGCTGAGCTCAGCTAAGAAGGTTGTGAttttttttAAGACTTTAATTTTATTaaaaaaaaaaaacaacaaaaaacacaaaaaaaGTTCCCTCTGGGGAAGGCAAGAGAATGATAAGAGCAGCTGTGTGTGTTGAATTTTTTCCAGGTGAATTGGTACAGAGGTGATCtttttttAACTACTAGCAATAACCACACATTTGAGTGCGCCTTGGGAGGGGGTGGGAGGAGGACAGACTTTTGGCCAGACTGTTTCAAACAAAACCAAAAACCTAAATAGAGCACTACCATCCTCTGCTGCTGCATTTCTGTAGAAAGCAGCTTAttttttggatttttttttttAAGAAACAAAAAGACCCTACCAAGCGAAAGACATTTTTAAAAATGAGTTTTTCCCCTCCTATTTAAGTGATTCTTTCTCCTTCCTCTCTACTTTTGGAGAATGAACTTAAACATCCCGGCTTCTTTTGTTAAGCCATAGCTGACCTTAATCTGTGGTTAGTTTATTAAAATAATTaaaaaaaTACTTTGTAAGAAGAGATATTTTTGATAATAGGACTGATGTTGAAACTTGGGGTAGGGGTTAGGGGCAATTTATAAAGAGGTAGCTAAAGAAATATATATTTTAGTGAACTATAACCACAGATCACAGATTACTCCCAATGAGCTGATCTGTCATTGGGTCTCCCTCCTCTCCCCAAACCATCCTTTTCCCCAGAGGGTGGGAGTGGGTCTGTGGACACGGTATTGGGGGGAGCTCCTTTGCATTTTGCACAAAGCACAAGTCTGGACAGCCTATGCTCTGGCCAGCACCATTTCTAAGAGCTTTAAACTGGAGGACCTATCCTGGGCCAATCTTCCCTTTTCTTTAAATTATTTCTTTCTgggggggAAAAATCAACTATGCAATTGTATACACTCCTGGGTGCATATGAAGAAGGGGCATAAGTGTACTTAATGTGTCTAGAGTGTTAATTGGGGCTATTTTTCTGTATTTGGATTTCTCTTTTGAGGTGTGTACTCTTAAACCATCCTGTGGAATGTAATCCTCACATTTGATCCAAGGCAGACATGGGCTGGGGGTGTGCGCTGGGGGGACTTGTGTTTGCCATATGTTGCTTCTGCCCAGTCAGGAAAGTTGTCATCCCACCTCCCCCTTGATAACAAAATCAGCCAAGACTGTCCTCTTCATTGGAACTGCTCACAATTTAGGAAGTTTCCTTTCTCCTCAACAAACTCGAAAAGCCACTTATTTTCTAAATCTGATTGTCGATTTAATAATTTCCATGGCTATTAATTCTTAGGCTTTTATTTGGAAATGGATGTGTTAAGGAAGCAATGAGGTCAAAGGAGATAGGTTCCAAAAGAGGGTATGTTTGTATTTCCGGGGaggactggggctggtgtgagaggagcattcccttcagggtcaaaacttaaggagatgccaaaagctcactagtcaagataaatactgttttaatgcagcatttaaaaaaaattaatgcaaaaaatccatcatgagcaaaatatcaaaatctttaaaacaggatccagcaggactggggttagagtgagggaagaaaagctgaattgagcaaggaggagtagaatcttgtctttatttaaaatttcaatactttattcattgtggctctttttatattagttttgattttcagaatatattgtgttaaaatagcatcttggtcactggcttttgaggcatccttaaattttgtgcctgaagtgagtgccttgcttacctcacccCGTGTCTGGGCTTAGAACAACACTGGTGAGACCACGACCATATGAACTTCTGTCGCCTAACATGCACCCAAACAAAAGTGACTCAAACTCACACCTAGAATTTGCACAGCACACCTAGCTTTCCCGTAGGCATCCATCTATATCATAGGATTTTGGCCTGGACCAATAGGAATGGAAACAGACCAGGGATTTTCCCAGAGAATAAAACCAGGAAACTTTTAATTCTCCACTGGACTGCTGTGTTTGGATTTGATCTGTTATTAGAGTCTAGTTAATACTTTTGTTTTTAAAAACTGAGGACAAATGAACAAAAACGGAAACCTTGTGTCATGTTTGCTTTTGTTTTGATTTATAAATTGACCAACCC
>1.428.1
AACCCTGGTGCTTCAAATAACTAAGTCCtgaaactatgatgatctagtcactaagtcatatccagctcttgcgaactgccaggctcctctgtccatgggattctccaggcgagaatcctggagtgggttgccatttccttctccacctaaaactataatATATGAGTTTGTAAGCAAAGATTATATATAAATTTATTTATTTGATGTGATTTTTATATAAAAATGCCTTGAGTTGTTTTCTTAGTAGTGATGAATTTCACCCTCACCCATTCCCCTTTATGGGCGAGGGTGAAAATTACAGGCCTCTAATTTCCATGTTAACCAAAGTTAAATATGCAGTTAGCACCACTATCTGGTTAAATGAATGTTATCTTACTTTGTAATGATTCTAGTCCATTAGGAGGAGTGAAAGCGACTTTTGATTAGTACCCCACTATTAAAATCTCTCTCACAGTTCTCCTCtttttttttCCTTTCCTATACTTCATTAGATTTGTCTTTATTTTATTTTTCACTCTAGTGGTTTGGAAGTGTATCTGTATATGTATTTTACTAGGATAACAGTAAAATCTTGCTTGAAGGCAAAGGGACTGCTTAAACTTACTACCTAGACTTACTTACTACCTAGAACCAGCACTCAGGCCTTGGTTCTAACACTCAATGAAATTAGATGAAAAGAGTTGTTGCTGACTGCTCACTGGGCTATGGCTTGTTGTGAACTATGGCCTTGTGGGTGGAGGTGAGGGTCAGCGATTCTAAGAGGCACCATGTATATTGCATTCTATGTAAATTAAGCTCCTGGAGGGCAAGAAAATCAGTAGCCTGAATATGAATTTATGCTGGATAAAATTAAGATAATAGGACCAAAGTTATTTTTTAAAGTATGAATAATGGAATGACATCTACatgaatgaaaaagaaattgtgaaatgtattagaaatccaattagaaacctcagaaatgaaaaaatagagtcattgaaataagaactcagtaaaagaggtaaactccaaactggaaagagctggatagaatcagatctggaagacagtaccgaggtattcaccaagaaggcagcacacaaaaataaaatggaaaaactatgaaaatgtggataagagagatgaaagaaagtttgaggcgccaaatacatctgatggaatgatgatgcagaagcaatatttgaagggatactggttgagaattttccagatatggaaaaaagaatgttcctgaatcctctagtcgaaagtgctttccagtcaaaaatactacacagaggaaaataaagaaacccatacccacaaacatgtagtgaagctgcaaaatatc
>1.449.1
taacatgctcaagtacacagagctaattagtaagggagctgtttctgaacttagggctgtctgactcaaaagccaaatgctttccacgacactgtcgtacagctccagtcactgtctgctctCATTACCCGCTTCCCCAGGGTCTCTCTGCTGCAGGAACTGACCTGTGAGAAAGGTAAAATCCAGGGGACATCCTCCGCCCCACCTACTCTGACCAACTCTTAAGGAAAACTGAGGTCAGTTGTTGATCCTCACCTTCTCTCAGTAACTCTAATGCACCTGATTCAGGAAGCAGAGGATCAGTTGTTGGTTTTTAATCtttttttCTCAGTCTCCTCTCCCAATGCCCTTGCCTCTGCCCCAGGGACCAGCAGAAAGAAGCAGAAATTCCAGAAATCAGATGAAATGCCTGGATGCCAGCAACATAGCCTCTTGTGATTAAAAATGGAGGCTTCAGATTTCATAGGTGCTTTTCAGAGTTCTAACCTTAACAACTTCTTAGGTTATAGAGAGGCGGCTCAGGAATTTCCAGGATGGTGGGATGATTGGTGAACTGCTTTACTCTCAAGAAGAATTCAGCTCTATTCACCTGCCTACTCCTGCTTTAGAGAACCTTCCTGAGATCATCCTGCCCAATCCTCTCTCTACCCCTCCTCTCTTTCATTTCAGACACGATCTCATCTAAGCTGAGAGAAATCTGGACCCACAGACATTCTGGCAGCACTTCCACACTCCCTATTTTGGTTCCTGAGATACTCTAATTTCCCTACGTCCTTTGCTGGGCTGTTTCCCTAATTCAAAAGAAGAGCATGCTGCAAGGCAATGAtccttaactttgagagttacagacccctgtgagaatacccggtgtacgcaatggacAGAAATGCTTAGAGAACCTCTGCTGGGAGAAGCCTCAGGTGGCAGGAGAAAGGTGAAGGCTTAGGCTGCCTGTGCTCTCCAGGTCCATTAGAGGCAAAGAGTAAAGGCTAGGAAGGGCTATGGTGTGAAGTAGCTAATTGCATAAGTAAGAGCAAGTGATAGGACAGATCCTATAAGAAAACATACTGTTGCCTCCAGCTGCTCTGCTGCCCTCCCTGCCACCATTCTCCCTGCAGCATCCATCTCTCAGCGAGATGCAGGAGGCTTTGGGTAGGACTTTTGCTCTAAGAAGTCAGTGTGGTGGTGATACAGGCTGGAGAGTGTGTGAAATAAGGAACTCCTGAATCCTCTTCCTCCAGACTGCTTTGTAAAGGGGGATTAAGGAGGAAGACTTCGAGCTGGATGGCGGTGGCCAGAGGCTGAGGAGAGTGTCTCTCTCCTAGGACGCCTGCCACAACTCATTAATCTGACTTAAAGACAGAAGAGTAGCACTAGCATAATTTCTAATACTAAGACCCATGCTCCCAGTTGCTGCTTTCTGGTGAAGACCCTTGAGTGATGGGGCAAATCCTACAATGGGCAGAGCCACTGTGTTGGTTTCCAAAACCTCAGATGGAGCATCATTTGAATGGTTTGCATGTTGTCCAAGAAGGGAACTCTGTAAGCAGCAGGCTCTGGAATTACTGTGTTGAGAATCCTTCCCTGTCCAGCCCTCTAGCTACATTCTACTTCCCTGCTTTGCCTTGTAGAGTAGAAACAGCTGCCCACTGAATTCTGGGCCACCCACACTTTAACTAGTTTCACCTGCTGCCACCTACACCTTGTTCAGAATACTCGTCAAGGAAATAAAATGGACTCTCTAGAACTGGAGATAAGAATAAAGAAATCTCAATTCAC
>1.465.1
TGAGGATCCCACCAGTTTTGCCTGGCTTCCTCCATCACCAGAGGCTTTAAAAGTAGTAGTTTATGGACAGTGGCTTACTCTCTCTAAGCCTGATACGGGTGAATGAGCAGTAAGGCTTTGGTAAAACTGAGGGACAGAGGTCCTTAtttgtctttttttttttctttttctttttctttttGTCATTTGACCACAGCATCTGGACTTCTTTCATCCCTGGAATAAGTATTTTTTCCACATTTTTTGGATGTATGTATGGTAGACAAtttttttttAAGACACAGAGATAAATGTTTTCCTGCTTTGGTTACCTTTCCTTTCCCCTTTAAAAGGAATTAGCTATAGAACTGCTTTGTAAAGATGCTTCTTGATATTTTACTTTTGTTCCTTTTCCCTAACCTCTCCCTTTTCTCCCCACTTCTCCAGAAGGCATAACCTTCTCTCCACAccccctacccccaccccAGTCCTAGGCTCCCTTCCCCTCCAACAAGACCTTCATTAGCTTATGATATTTGCTGCCGAGATGTTATAACAAGGACTCATTCGTGTATATAAGCTATTTCTTGATCCATTTAAAAGGAATTGTACATTGTGT
>1.465.2
ACTCTCTCTAAGCCTGATACGGGTGAATGAGCAGTAAGGCTTTGGTAAAACTGAGGGACAGAGGTCCTTAtttgtctttttttttttctttttctttttctttttGTCATTTGACCACAGCATCTGGACTTCTTTCATCCCTGGAATAAGTATTTTTTCCACATTTTTTGGATGTATGTATGGTAGACAAtttttttttAAGACACAGAGATAAATGTTTTCCTGCTTTGGTTACCTTTCCTTTCCCCTTTAAAAGGAATTAGCTATAGAACTGCTTTGTAAAGATGCTTCTTGATATTTTACTTTTGTTCCTTTTCCCCTCCAACAAGACCTTCATTAGCTTATGATATTTGCTGCCGAGATGTTATAACAAGGACTCATTCGTGTATATAAGCTATTTCTTGATCCATTTAAAAGGAATTGTACATTGTG
>1.475.1
atgcggtaggtgtttattgaatgaatgaatAAGAAAACTCAAAAAGATTAAGCTGTGTATCTCATCATCTGGGGAGtttttttttttttttaaacaaaggtcttaggccttccccagtggtccagtggttaagattgctcactgccaatgcagtgggtggggaactaagatcccatgtgctgcatgatgtggcaaaagattaaaaaaaaaaaaaaggccgtaacccagaagaagattctgactaaaatggcctaagattagctaggataagCCTGTTTTAAGGTTTCATAGGTTATACCCAGAGAtagcaaggatgtgagataaaaagaatgcatatagttttcatgggagtcaagactgatgcagccttttttgtaaaatctatcagaattttaaattcacagatcctttgaactggccactcaacttctaggaataccttatacacatacctacaaaagcaacagaatgtacgcacatgagtattcatgacagtattgttcatacaagtaaaaaagctagaagtaacgtgtagctggtgaaattctgttataAAAGTACTCGGCAGCCTTTAAACAGAATGAAGCAAATCTCTAAGTGCTGATACGAAAAGCCCAAATTTATGTAATACTGCTTATGTAAATGTATGATTTCATGTTAAAAATAAAAGTtatacttgct
>1.48.1
AGTCTAGCTGGGTAGCTGAAACGTTGGGGTTTTCGCCGCAGAGATGGGCTGACACGCATATGCGGGTCGCGTTACCTCTATCAGATGCAGCGTTGCCGTGTTTGTACCCACTGACAGGCGTGGGACTTACTGGTGGGGGACAAGATTTGGGAAGCGAATAAGACATGAGCGCTCATAGATTTACAACTGTGGCAAGTGGGCATATAAGTTCTCATCTCTCGCACTGGCTTTTAAGCCTGGCGTTGACCATTTCCATGCCTGGCTTGACTGGATCAAGACAACTTGGCAGGGTTTTCGTTTGCTTTAGGTGTACTACGTCCAATTTAATATGTTGTCTCCTAGGGGAAGGGAAGTCTGAATGACTAATCTTGTTTACAAGAAGGCGATTGGGCAGTGGAGCTCAGAGGGGCTCCTTCCTGGGCATGGACCCCATGAGACCCTGAAAGGTGCAGTGGACCACTTTAAGGGCATACCAGTTCATTTGGTGGCATCTTGAGCTTAGAGCTTGTCGTAAGGCCAAAGATGGGGCCCCTATGGAGACTTCCAGTGAAGGCTGAGTTAGAGGTGTGGCTGGGGAGCTTGGTGTGCCCCACTTTGAGACATATAAGCTCGAGGTGTGCTTCAAGTACTGATTCTCATGGTCTCAGAAACTGTATTTCTAGGTCCTTTCTTCCAAGAGTTTGGTAATTTCCTCTCCCGTCTTGGTCTTCAAGGCTCAATCCCGCAGTAACTTTCAACGTACAAAAAATCAAGAGTGTTTGTCTTTAAAGATATCAGGGAAGTGGGAACTATTGTTCTAAGACtttttttttttGAGTGTGAAGGCAGCTACTGAAGGAACAGAAGTCAGGAAGTATAGTCATGGCCTCAGAAGAGTTGtttttttCAAATGCTTAGCCCTAAAATCTTGTGCTCAACACAGAGCTTTTGATACAGATACAC
>1.486.1
AGACTAGGTCCTACAACAACACAGTAGCGACCCCCACTCCGGGTAGGGGCAGGTGCGCCAGCGCCGGTGGGGGACGGATGATAGGTAGGATTCTTCCTAGTCGCCCACACTCGCTCTTGGGTTCTGGGGGCAGGAGCTGGCTTTGAAAAGGTGGCGGCAGTACTGGAGCCCGAACGAAGAGAGTGGGATTGAGGGGCGGCGGAGAGAGGGGTCGTTCTGTATCGCTCGGAGGTCGTCGCTGAGCCCCACTACCGGCGAGAGAGCGCGGCTGTGGAAGCGCAAGAAACCAAATAGTCCAGCCGCTGGCTCCGGGAGTCTTGATGGATGCTGGACTGGGTGC
>1.528.1
caagacctaatacttaacctaactgcagcttcaatctctccgcaaaatgtgacctttcaccagtcaatctgaaattacaaaatcaggattaatgaggtaacccacccaataaaaccctttccttcccccataggaaggtgaccttgcctgaaataatccaccctttgctagaggcttctgcttctttctgctttcttcctataaaaggcttttatttggataagctcttcaaaattcctttctgttagatgggaggttgcctgcttcatgaatcattgaattaaagccaattagatctttccatttactcagttaatttAGCAGAtttggaggcagtgacagacttcaaagttttctttcaagagttttcaaaacaagagacatgagtgtggtctcctcagaggttttttggttcagtcatcttcagtggggctctgggcaagttgctctatgttctaaactctgctctctttgcatcaagctcctggtctaattggcttgctagtcAGTTCCCTATTTGATTTGAAACCTCAGCCCTTGTTTCTGTCCTCAGATTCCATGTTGGGAATGATCGATGACTTAGTCTGAAGTTCTCCACTGTGTGGAACCTCAGTCTGCAATTGATAGTTGGGGACCTGATGGTTCAGTTCTTTATCTACCCCACAAATTCCACATCAGGTGAACAGCTGGAGCAGGACTAGGTCCCGCTGAAAAATTAGACTGGGTTTCAGATTGTACTGAGTTCGACTTAAGCTGTACTGGGTCTAGtaaagtaaaggctattgctaatgagaatc
>1.562.1
ACACTATCTGATGAGTATTTAGTCCACCCAGTGGAGATAATCAGGTGCCAAAAAGAATCACACACATTTGAAAACCAGTTTTTAATTGATGGAAGCAGAGAAATAACTTGAATCTGCTAGATGCCAAACTGTCTATACTGGGTTATTTAATACACTCTCTCATATTTAATCTTCACCAgaaaaaatctgagatgtaaagataccaaggttcaaagaactaaaactgttgttaagtgacgacagactcaggatgtgagccgtcaggtctaatatgacttcaaagcctaggctcttaacacttacaagacccccctttAAAAGTCACTTTGGACCTTTCTATAATTGGTACTTTCTTCTTATGTTAGGGAGTAATTTACACAATCTTTCGGTATACTCCATGCACTCTCTGACTCTACAGTTCTATTATTTGAGTAAAGTGCATAATAAAGAAGAGGAACATCAACCTTCTAGCCCCTGACGCTAGAAATACAGAAAAGGGTACAGAGGCTAATATTCCGTTACCTCTGTTCCTCTAAAAATGTAAACTACTGTTTGTCGTTGCTAACAGtaatattttccagacactatgctaaatatctttaaatcatattatctcatttaatcatatatcactcttgcaagggtagctattaatactgtcattctatacatgaagaatataagacaagtgttatggggaattccatggctgtccagtggctaggattcagcacttcctctgcagggtgcccaaattcaatcctttgtcagggagctaagatccaataaactgcatggccgaaaaaaagagagagtattgtgtaacttgaccaaagtcatcaagctagtaaatgatagagataagtaaattcaCAATAAGATTTTCTAAGATAATTTACATGAGATTACAGTGGTATAGAAATAAGGATTTTTAGAAATTCAGGAAAGGAAACTaactaatatagtattataaaacaactatacttcaatttcagaagaAGACTAAAAGGTTTAACATCCAAATGCAGTGTATTCTCCTGACCTAACTACTCTAGACAAGaaaaaaaatttttttAAGACTTTTTGGGGCAGTTTTAACTGTGTCAaaatttgactgtgaactgtatattagacaacaatgtcttgtccatgttaaattttgtgatcggattatgaatatttaagaaaatgggaagatagtcttgttcttagcaaatatacactaaaatactagcgagtcaaagggcatgatttctacaacgtctttgtaaatggatcagaaaatatatacatacatatt
>1.567.1
ATGACACATGACCCTTGGAATATAGTATTACTATGaaaaaaaGTTAGGTGTTTCCTCTAGTCAGAGTGTGGATCAGGGGATGATGTGACGTTACAATGTTTGGCCAGTCTTCATGTATCCATAGAACGGAAGCCAAGTCGTTACCCTGACTGACTTTCCCTCTGTGTCTTTGTAGCTTCCCCACTCCCACTCCAGGTACTCTACAGCAGGTTGCAAATAAACTCGGGTCCAGTTGGTTCTTCCCTAGCTTTCAAGTCCAGGGTCCAGTTGACTTGTTGCCACTCATCTCCCTCATCATTTTTATTGCAATTACAGTGCTCTAGTTAAGGGAATCCCTACCCACTTTGGGAACATTTCAGTAGAAATTGACATGGATGAGAGCTTAAAAATGGAATCGCAGGTGAAAGCAGAGGCTTCTTAAAACCTCCATCTGAAGCACTCAATGCTCATAAAGTGGCATTTGCCCGTTTCTGCCCTAGCATCaagaattcctggttttgaattccctggcgatccagttgttaggactccgagctatcactgccgagtgtgcgggttttatgcctggccagggaatgaagatcctacaagccccatggtgctgcc
>1.581.1
gccccgcgcgcgtgcgcgcgccgcccgcccagccgctggcgcgtgacgccggaacgccgAGCCCTTTCCCGCCTGCTGCCGCCTCAGGCCGGGGAGACCGCCAGGCACTTACACCGGGTCCCCGCGAGGGGCGCTGGAGAGTGCGGGGAAATCTCAGGGCCGGGAAGCTGGCACGGAGAAGGCCCGCGGATACGCGCGCCCCTACCGGACGCGGCGCTGCCCGCCCGCTAGGCGTGCATTTGCGGGCTCCCCGCGCAGCCTCTGCTGATGCCGTCCCCTGTCTGCCCTGATGGTGCGGGTTAAATCTGCTCAAGCTGAAGCCCCGAGGAGGACATGCAGGCCCTGGACGTCCACGCAGGCCTAAAGGGAGCCCTGTACTGCTGGCCGCGGGAGGAGTGGATTCGCTTACAACCGCGTTGTTTCCTTGTCGGTGGCCACACTGTTCTGATTCACTTCCCTCGCAACcttactgtcagccgggcgctgtgctgggttctgggaatacggaaattaaaggataatttctctttccgca
>1.585.1
ATCGCGGACTCAGAAAGGCCGAGTCGGTGGCTGGAGCACAACCACCACCTTGCGGGGCTGGCTGGGTTTAGCCAAGACTGGTTTAGGGGGTAGCCCCTGGGGGATCCCAAGACCCTCTCCCCACCCACCACCCACCCTCTTTGTTGGGAGTTTTGCCCAGCAGGCTGTAATCAAAGGCTCCCACAGTCGGGTGAGAGTGGGTGTTGCT
>1.587.1
ACCGAGCGGTGGACTGGGCCGCCGCAGCATAGGAACTCCCGGTCCGCAGGTGGACAGAAGACTCACCTCGAGCCATGGACCCACTCAGTGCTGTAACCCCGCGTTTCCTGGCTGCATAAACGGCTCGATTCTTATTCGGAGACACCCTCAAGGATCCCAGGGCTAGCGAACCGGAAGCCGACAAACAACCTTGGTCCCGCCGCCTCTGGAGAGTGAGACACCGCCCTCCCGGACGGGCGCATGCGCGTTCTCAAGCCCGGGCGTCCCGGAAGTCGGAGGTGATAAAACCGGGCTCCCTGGGCCCGGCTTCGTTTCTGACAGCCGGATAGTTTTTGTTCCTCCCTATTCGTGTTTCCCAGCTGCTGCCACTGTCAGTGAGAAGCATGGCCGGCAAGTTTCCTGGGTCAGGATATGGTCCACTGAAGCATCgcccctcaaattcgaacttgtggcggagtccttcggggatcttggtataacgcagatgggattcggaaggtagccttggagtcccacgttttgcattcctaagatcttcccaggtagtagcggtcctgctggcccctgaacgacgctgagtagcaaggcAGTAGGGACAGGTGAGCGTGGATGGTGGCCGTGGCGACCCTAGGAAGGACCCTGTGCCAACACAGAAATTTATCGCCACGGATCAAGGACAGTTTTAAGCTGACTCCCCAACACGAGAGTAATTAAAAGATGTTTTTCTTAACCAACT
>1.589.1
AATATACACATATACACCTGTTTCACACAGAAAGCTTTCAGTaaaaaaaaaaTACAAAAGCAACCAGTGCCATATATTATGTAAACTCACAAAGTGTACTTTATACACAAACATGAAGCATAAATTAAAAAGTAGGACAACAGCAGAACATCTTAAATATAGAAGAATTTGCACATATTTTTGTTAAATAAGAATAAATAATTTTATCACACAAATTCACATACCAGTTGCAAAAACAATAAATTACtttttttttCAGTGCTGCAACtttttttGTCTGTGATTAACCCCTTCATTCTTAATGTGCTTAAACTGTTTCCACAGGAAGGCAGAGGAAATTGAATTGGTTGAATAAATTAAAACAATGTCCTTAAACCTCTAAACAACAAGGTAGGGCTTCATTTGACATTTTCTGTTCCAGAAGAAATAAATGTTTTATTGTTTGGGGCTCCCTTTTAGCTACTGAAACAATCTGGAGTGTTTAGTTTTGTGAGTGTGATTAGATTCTTACTAACCTGAGCATTTTCAGACAAACTCTTTTAAACTCttttttttttttttttttAGGAAATTTATACTCTTAATTCAAGATGCAACTACGGAAAAAATAAAGGCATAACACAACTTGAAACTGAACTAAATTACTTTGCATATAGTGAGGATTTTCCCTTTGCTCATCATTCTCTGTGTCTACCCAACACTCCATTTCTCTAAATTTCAGTTTCCAGTTTATATTTTCTCAGGAGTTTAGACATACATTCCTTAGTCAATCTACTGATACCCATGC
>1.598.1
CTATCCATTAATAACTTCACTGAAATTAAGCAGTATTCTAAATGAGTATTTTTAATAAATCAAAAAAGATGTTTTTAGAGTTTTGATAAGAGAATTTTAAACCTATGATTCGCCTGTTTTTCTGATATCTATTTTCCCCCCAGAATTTCTAAATCCACTTAAGGCAGTTTTATAAACTGACATATTTTAGCTTGAATGGTAAATGTATTTTTAAAGCTAAAATATGTCTATTCAACTAGTCCTAGAtttttttACCTCCATGTAGGCTAATTTTTGTAAATAAGTTATCTGAGGAGACTAAGTTCATCTCCTTAATGCATGTACCATAACATGTGTATATATTTTTCTAAAACTTGGGAAATTATTACATCTGTAGTTCTACAATAAAAATATTTCATATGTTGTTTCAAATCAATGATGATTTAAATGTAAACAGGGTAATCCACATAAAAAATCTAATATAACACTTTAATATTGCCATATCACATGGCTAGCATGAAAGGATACACTTTTGAGACTGAATTATTAGATGAGGTATCACAAGGACGTATGAAGAGGATTTATCATTAGTCTTTCTGAATGAATGCTACTGGATGGTACCATGAAGATTAAATGACACAATTATGCATACAAATATCTAAATGGAAGGTAGCAGTGATCACACGTGTTTCCAACTTTACTCCCTTTCATTGcacaaaattttagcactgaattacaccttggtgtttaacctagtcatccaacctaattttaaaaacaagagaactaaggttccaagagttaactgactcatccaagaccataaattttatcatttaccaaactggcatcagaactagttacctgactGTAAGATGACTTCTCACTTCATTTGAAAGTGTTGTATACAGAACATAAGGAAAATAAtacagttggctctccaaatctgtgtttcctgaacccacggattcaaatattcaaaaatattccacccccctccaaatcccagacggttctaaagagaaaaacttggaattgctgcattctggcaactatttacatagtatttacattgtattaggtattagaagtgattacttaaaacatatggaaggacatatgtaagttatatgtaaatactacactacaggattgtatataatgggcttgagcatcccttacataaagattttggtattccctgggggttctgaaaccaagcccccacagaatctgaaggatgcctatATTTTTATAGTATGTTAGCTAAAACATAAGTTATTTTTTCTCTTTTGCTATAGTCTTCATGCTCTAAGTATAACAGTAATTCTGAAGTCATTTGATATCATTTCCACATAATGTCCCATCTAAAAAAGTCAAAATTAATTTCTTACTTCTCTGTTAGGAAGCATGTCAACACAGCAGAATTAGTCATGTATTGTTTGAATGTATAATCCTGCTATCTTTTGAAAACTACTCTTCTGGATTTCAAGATAATTTAGCACGGCATAACTTTTTCTGTGGTCCCCAAATTGCCCCTCATTATCATACTGTACCTTTTTCCTGAAAGAGAAACCCTCGACCAGCACCCTCAAGACTTATTTGTTCATGCGTGGCTCTACGAAAGTTGCTGTCTTTGTCACTTTCCCCTCAAGACCTCCCTCAAGTTCATGTTCTTGCTCTAATTACCCCTGTTTCAGACTTGATCTCCTCTTTTCTGTCTAGTGTGGCTTTGAATGTGGTCCCCTTGTGGCTATTGATGACAGACTGGATTGGCAAGTGGGTTATACACCTgaggaaagcaaggggaatgaggggaagaggagagcaaaatggggagaaggtgggagaaagggagagagaggCTGCAGTGTTACAATCATGTACATTTTCTAAATAGAAGAGTAAATATTAGACTTCACATGCCGGGGTCTAAAGGATCATCCTTGAAAGGAAGTGAGACCTGTCTGATTATTTTTCCATGTCAGTTGTGATGCTCTGTACTTACATATCAAAAGAGAAAGAAAAAGTAACTTTAGGTTGACAAATAAGCCTTTTGCATTCCAGTCTGAACATGTCTGAGTTAAACACTGAGTCATCCCCTAGTCCAAATACTAAAACACTAAAAGAAAAGATGTCAAGTTTTTTCCTTGTTGAAAACCAGCTGCATCATTCACCAGGAAATTTTTAAAGTAATAATTTGTATGTTTTACTTTATTTTCATTTTGCATAAGATGATTAGCTCCAGAATCTGACTGATAGCCCAGAATTATCTTGACAAGGTCTACATGCACACCAGTACACACCTGTTTCTCCCCGATTCGTGTTTCATTTAGTAGAAAATTCCCAACCAGGTCATCCTAGTTCACTGGCATCTGACTGTTGTCTCCCCTGCCCTTTAATTGTTCCTATCTC
>1.599.1
ctcaaagagtcagacataactgagtgactttcacagcaacaacaataacaccattgtttcttacatcatctggtaactcagagaaACCTCCTTTTTCTTTCTTGCTTTTCTAATATTGTTAGCTTGATACTTTATTTAGACTTGCCTTGCTCTGAGTTTTAAGATCTTTTAGAACAGTGTTTTCTCAACTCTACTGCTTACAGACCTGCAGGGGGATGGGCAAGTGGGGCAGGAGGTGGGTGTAGTTTGAAAAAGTCCTCAGTGTTATTCAGATTTCCCATCTGCATCATCACCTATTCcagaaggcatccattttgtgatagaatttcagtggcctcagaaagaccacccctgctccagactagctTGGGCTTTCATTGCATAGTAAACCTAGAGCATGGTTTTTGACTGTTCCCCATTTTCCAGAATAAGGAGCTTgaactctaatcctggagtctggcacgcctggatttataacaagtctgagtcaggcaccacttcaaaagctgatcttttcatcagtacttcacgaccttcatctgtaaagtaaaaattatgatactggccgtgcaaggattttgtgaagatgagaagactttacctatatggcatgttagcaggcgtggtgcctagtagataataggaattaaaagatataattattatggccatcattatACATATTAAATAATGAAGAGTAGTTTACTGATTAAATGTCCCACAGATTCAGTGCTGTGGGGTTTATCTTTGTAAAGTCAGCCATATTGAGAGGAGTGATTTTTCTCTGGGCCCACCCCCTTGATTCCTGAGTatcatggctttgctgatttaatcatggctttgctgatttGAAAAAGTTGCATTTCAGATAGTCTTCTCACTGGCAGATCATAGTAGACAAGAAACCTCACCTTTTCCTTCTAAGAAAGGAAATAGTCCCTCTTCCTATGTCTGAAGTTGTCTTTTTTGTCTTcttactttgaatacaggcagtttgtgataagttgcataagtgccttagtttttccatctgtaaaatagggctaacaatcccatcctatagtacttctccagactcttgagaaactaaaagtatgtgaTATGG
>1.600.1
ACATTATCTCAGCCAGCAAAAGTAGACTTATTAATGGCTTGAATTGTGTCTAAAAGAATCTCTGATTTCACATTAGTCTGAATTCAATGGTAGTATTAATTTGAAACATCTTGAACATATGTACCAAATTCtttttttAACAGAAAAATGAAAAATAAGTGGGTATGAGATCTCTTTTAAAACTGAAAGTAGTAACTATTATGCCTACTGCATAATAGTTTTTCTCCTCATCTGACTTGCAGAAGTCACCAGCCCCAAACTCTTGATTCTACAAACATCTTATTGGACAAATCAGGAAGGGGGAAAGGATCTTGCTCAGTCTTCTAAATAAATTTATCTGATATTCGGCTAgggttacaaatgcaggtacttttgaaacccatgagtatagccaaagggagtgtaacagaccaacactgtacatttgggagtggtgtggactgaggaaaagacgatcacatgctcaacaaacaggggctgtttctcctcattctagtcatactttctatctaacagtacgttccagtagccataacttctaaaggt
>1.603.1
ATAATAACTGCTTTGATATAATCATAGTTTTAAATATAATTTATCAATAAGTTTTATTTTGAAAAGAGGGGATATAGCTGATATTTCTTTGAtttttttttCTTGTCTTGTTTTTAAGAAATTCTAGGTTTTAGAAAATTAAATTGCAGTTCAGGTCAATACAGACCACAATGGTATCCACACTTAATAAGAAAATTGTCATATGTGGAAGACTTTCTCCTGCCCTATCCAAATTAGATAGAAGATCTTTAACTTTATTCCTTATTCATTTTAGGGTCTAATATAATTGATCAGAAATAACACTCCATTCTGATGCATGACTAATTTGTCATTTGAGTTTGTTaaaaaaaaaTCAAGCCCCAAAGGATTAAAGAGGTATAGATTATCTCATTCTTTTGCATTTGTTTCATTACTATTTTTTAAAAGCCTTTGTAAAGGAAATGTTACAAAATTAACTGCTAACCTTTCACCCTATGTTGTTCTTCCTATTTCTGATGGCTGCTAATATTAGGTAAATGATTCAAGGAATGAAAAGATGAACAAAGGACATGGTGTATGTATCAACCAAAGTAATATCTGCCCTTGTTAAAAAGACATCTGTAGGTATTTCTGTCCCCATGAAGATTACAAATTGATTGAAAATATTAAATAGAAATGAGCCACATGAGAAAAATGAAAAATAGGCTAACATGACTGAACTAGTGGATTTTTaaaaaaaaTAATTTGCTCTACTTAAAAGAAAAAGTAATCAGTCAAAGTCAATGACAATCACTttgaacaactttcagtg
>1.609.1
taaccaaaaataatcactttttttcACTCCTCCCTCCCCTTTAGTGTTTGTTATTTACaaaaaaaaaaaaCGCAACAACAACTTTATTGAGGTACAGTTCATGTCAGCAAGCCATGTAAGTTGTATGTTCCCTTTCTTGACATTTACAATTGAAAAATTTCCATTTTCTATACTACCTTTACCAACTCGATCTTTAAGAAACTTTTTGTTAGTCTTTCTTTCAGTATATAGTACAAACAAAGGCCTGTTAGTAGTAGACTTAGATCAGAAAACACTTTAGACTGGTTAGAATTAGAATGACCAAGCATCCTGGTATGCCTGGGACCAAAGGATTTCCTGGGATACAGGACTTTAGATGCTAAATGATTAAAGTTTCGGCAAACTAGTCCCAAGATGAGTTGTTCCCTCTGTTAAGATCCCATGAGAGAGTTTGAAAACTACTTTACCAT
>1.610.1
ATTTGGAATGGGTTGTTGACAGGTATGGGGAGCAAGAGACCTAGTTTTACTCAATGTTGTCTTGAGGCCGAGTCTCATTTTGTTACTAACTTCATGTGACTTATGTATAGATTTTAATTTTTGTAGATTGGGTGTATTTTGTAGAAATCAATTCTTCTGAAGTTTTCCATAACTAATGTCTATGTGACCTGTTGCCTGGTCATTATGATACAAGTGATCTGATGTGTTGGCATTAAAAAGGGttatttctattttattttattataactagagttttaagttagtattttattataaatagaagtttaaAAAGATACGGTGGTAGAGGATCATCCACCTAGGAGATTTATGAATGAGCGTAGTTCTCCTTGACTTTCGACTAGCTTATGCTTCTGGAATATACTATAGAATCCTCtttttttttttttttttttAGTGGTTATTATACCTGCCCACCAGTGCTAGTCAGTTGCTAGATGCCTCTTCTGTCTTTTGTAttaggttgatgcaaaagtaattgtggttttgcattgttgaactttgctacttgatatgggaatacattcttaaatgtagttacatgtcattaaaatgcacatttctttatttctttttggctaatgacttattacttgctgtttatatatattttagatatggaaatgatgttagg
>1.611.1
aactgaaaatttctagtgtatttcaacatatatactatgcttggacttagcatagtctgtgtttccactcctaggtctagacccttgagaaaggagtatacagtgcctttactaatcataactaaaaactgtaaacaaccaaatatttgtaagagcagaatagttaacagtgttggtacattcacacagtggaatacaaagcaatgtaatggaaaacattttccagattcttttaaaaaatgtggaggaatccccaaagcaagatgttgagtgaaagagatgatgcaaagagtaatggctctatgaatccatttacgtgatatttaaggacaggcataactaatttatggtggtagaagtggtcacaatgctgattatctgagaactagaggacactgtttgttggaaaaagggcacaagagaattttggggaatgatagaaattttctatatcttggtctgggtggtggttacatagatgtgttcattgaaaaaatttcactggactgtacatttaagttttgtgtatcttatatacaaatcgcctctcaataaaatacttttaccaggaaaaatgtatttagctatgttAATTGCTaatatacaaaaagtgatatttttatgtataataaagaatgat
>1.615.1
AATGTGGGTGTTAGAGGAGGTAGCTGTCAGAGAATGTACTATTTATTCATAAATAACCAACAGATGATGTTCTGTTTGTTAGTTAAACAAATCACAGGCTATAGGCACATGTTCAGTTGGTTTCTTAGGCAAACTTTTATTGTTTTTTCTTTGGGTCACAAATCTGTTACATTTAATCTTTAGCAAATTTGTAGAAATATCTTAGAGTGTGGACATGTTATACATTGTCTTTCTTTTACTCCCAGTCTCAGGTTAGAGAATATGATTAGTAAGTTTATAAAGGTCATTTTTAAATAACTTAAAATTATCTTTTATTTCTAAATAATGGAACTAATATATGTTCTTTGGAGAACATGCTTGCCCTTTTAAAATACATGTTTTTGTAATATCATTTGCCCAGAGTTAACCACTGCTGAAAGTTGGGTGGATATCCTTATAGATATCGTAACATCACTATGTGTTCTCTAGGGAAACCTATTTACTATTCAATTAATATTCAGTCTTTTCTTAGATGGC
>1.618.1
gagggaggtgggaggcaggttcaggatggagaacacgtgtatacctgtggcggtttcatgttgatgtatggcaaaaccaatacaatattgtaaagtaattaacctccaattaaaataaacaaatttatatttaaaaaagaaagcattttagattctatattaatttcctacacctgtcaaaacaaagtaccactaactgaatggcttaaaacaatgtaaatgcattgactcacagtgccagagtctgcaggtctgaactcctagtgtccataggtccgtccttccttagacatctctaaggaaaatccttccttgtatcttccttgtttctggtgcttgactggcgacatttgtattccttgacttcagcttcacttgttttcacgtggcattctcactgtgtctctgtcttcatgtggccatttggtcatcttttttataaggacgctgtcctgttggattaCTCTCTTCTATAGAAAAACATCTCTAAACTTGTTATAGTTACCAATGAATCAGATTTTTATTATTTATGTAGATTTAAATAATATAAAATTGCTCTCCAAATCTTCTAAACTTATCACTAGTAATATCTTTGGTCAACACTATAGCTCTCAATTTTATTGAAATATGGTATTTTAATTATATTTGGATTTCTTGTCTAGATTATTCCTTTATTCATTTTCTGTAATTCTTGCTTAGCCTACTGGATCAAACGCAGTCTGAAGAAGCACTGCCTTTGGAGGGGAGGGATGATCAGCTTGGATCCTCTCTCCACCCCACTCCAAAAATCAGAAAGACAAAGAACAAAAATGTGGAACTGACATCTAATTCTACACAGTGAAGATTTGTAATCTGGCAGATACATGTTCTGACAACCACGAAGTTTATACTCTCTGGTAATACACGAGTAGCTTTGCAGGTTTAATCCCCATCTGTATGAAAGGTCTTTCAACACAGTCTGATTCTATGTTTACAAATCAACATTGTGAAGGAGAATCCTGGCTCCAAAATCTCAGGAAACAGAAGCATTTAGTATCAAACATAAGCAATCTGATTATAAGAAAGTATATATTTTCCTTTAGTATTCAAACTGACACTATTTTCAATGTCTTGAATGAGTGAGGGAACAAATAGCATTTCTGGATCTGGACAATATCAAGTTTTCATATTAGCTACATAGTCAGTTGGGGAGGGAGGTATATTGTATTATATGGTGACCACACCAGAAAATTGAACTCTATTAAGCCTTTGGTGGCAATAACTGGTCCTTCAAGCCGTACCCTTTATCTTTCATTGTCAAGCTGCAGTGAAATACCATTTAATAACTTTATTTAAAATAATGCAATCACTAAAATAACAGAGTGGCCTAAAATAAACAGAAATGATAGAAGAGTGTTAACCGTTGTTACTGGCTGAAATTTAAATTTAAATTTGTAATATATAAGAATTAAAATAGTTAACAGAGCTGTTGTGTCTTTTAATGGGaaaaaaaaTACTGGGTTAACTTTTTACCTATTTGAAAGGGACTGATTCATTTTGCGTTACATTCACTGAAGTGGAAAATTAGCATGGGGTTATG
>1.623.1
gctctattattgaaaagaacaggtCAAAGGTCAAATATAAGTTATTCTTTGTGTAGTTGCCAAAATGAGATGAGGTCAGCTTCCTGTGTTTCTAGAGAAGTTAGTGAAAACTTTAGGGAGTGTTTTAAGAAAGATCATGTGATCTGCTGATTCAGATTAACATGGCCTGGTGATTATTATGAAATATATTTTGAAGCTATCAGTCTTTTCACTTAAATTGTTAAAATTGTTATAATTTTTTCTTGTATATAAACATGACTATTTCCCCATCTTCTCTGAGTGACTGCATTGACTGCTAGCTTTTTGTTAATAGATTTGTTTTATATCAACCTCTAATCAAGGTGCTTTGGGGCATTATATTTTATTAGtttttttttttATTACTGCCATTTATTGAGAAGTATTGCTTGAGAGTATTTAAGTTAGATTTTTATGTACATATACCaaaaaaaaaGTACTATAAGAATCTCAGTTAAAACTTGGTACTTGCATTTGGTAACCTCTCTCACATATTTATGATTGAATCCACTAAATAGGTTTTAGAGATATAGAAATATGGGAAACTATATGAAACTATATTTGGTAGCCATAGAGTTGTGCATTGTAAATCCAGTTGAGCCATGTATATGTTTGGAAATTGTATTTAAAATTTTTAAGGATTAGGATTTAATGCTTAAATATTAAAAGTATAATAATTTATATAGTCTTTTGTAAAGAGAACACTAAAAATTATCTAGTTCCTATTTTAGTGTAGAATAGCTTAACTTTaaaaaaaTCTAATTTGATTTTTGAAAATTCTACTCTTTGTGAAGATATGTCACGTAATTTAAAATCTCTCCTTATTCTTGAAACAACACTCTGTCAAGTTTTTTCAATCAAGCAGTATTTATTTAGTATCTAAGGGTAGGAAGAATATCAGATTTAATCTGTGGACCTTTATTTTTACCGGAGAGGTAGGAATGTCTAATATAAATGAAACTGTGATAGAAGGTAGGAAGTATGATAGAATATAGTTAACTGTTAAAATAATTAACAAGCGGTATATTGGGAAAATTTAAATGTCTAATATATTTACTTATCTAGACGAAGGttttttttttttttttggtcatgtgtatggtctcagaaagtgaaaatgttaattgctcagtcatgcccaactctttgggtccccatacagggaggcctgtcgtgctgcgtttcatggggtcgcaaagagtcagacacgactgagctatggaactgaactgaactgaactgaactggactataacctctgtccatggaattctctaggcaaggattatggagtgggtatctcctgtatctagcatcttctccaggggaccttcctaacccagggatcaaaccatagtctcagattctttactgtctgagccaccagggaaggccctcaggatcttcttatatttggtatctctcgacttttctcactgaagagctttggcttAAAAATAAATAAAAGCAACTTCCAAATTGACAGTAGGGGCCAAAATTCTAGATTAATAATGCATTTAAAAATAGTGTGTCTTTGGAAGAGAATGTTACACCTGAGTATAAATTTAATATGACTTTGTATAATACAGAATTTTGATGATACTGACAGTGTAGGTGAAAATATACATTACTGAACTAAACATGTATTTTTAAAAAACACAATTAAGGAATTCTCTATTTTATTTTTCCCTTATTTACATAAAAATCTATTTTTTCATGTGTCAAAGAGTTGAGTAAGAAGAAAGTTATTTTTCTTTGTTAATGTTTTTCTCAGCATCAAAAATGTGTTTGATTTTATAGTAAGTCTTCCAATGTATAAACGTACTAAACTGAAGTGGAAATACAATTTGTGTTAATTAGCtaaaaaattacagttgattttttaaaattagaaaatgcaaatgaagttaattaaaattattCTAGGTGCTTTGGTAATGATATTAAAATGTTTTTAAAAGCATTTAACTGTATTCATATAACTTTATATTTATCTGCTAAGTTGAAACAGCAGTAAACAAAAGATTCTATAGAAATAACTTTTAACTGTAACATGATCATTTTTAAGAATTCGTTTCCTTACTTTGTCATCTAATATAACAGTAAGCTTAACTTTTATCTATATACTTAAAATATCACCTAAAATAAACATAttttttttcagcagcagcagcagcagTGATGTAAAAAGTAACATAATTTTACTTATGTTTTTATCATGAAAGTGTATACATATATAATTTAAAACATTGCTTTTGTACCTACCTCTTCCCTACACTTCCAAAGATAATGTAAAACATATCTTCAAAAAACAATATAAAAACCTCATTTCTGTGAAGGCATACATTAACTGTTACTTATATTCACAGTAATAGGAAAATAGTAAAAGGAAATCTTCTTAAATCAATTTTTGTCTAAATCATTAGCCATCTATTACTGAGAATTTTTCAGAGGAAATGAAAATTAAAGACTGTCTAGACTTTAATTCTGTATTATAAGAAATTATACCAGTAGTCAAAATATGTTAGCATATTGTGATGTCTCTTTCCTCTTCTAATCATTGTAGAAATTGCACTGTCCTTTTCTGTACTAATAGAACTGCTGGTAAATTTATGTTTTTCTAGCATAttttttttGCCAACTGACCTGAAAATATTTTAGGTACAAATGTTTACTGTTGTAAAATATAAATGATCTTTAAGAAAGAATTACTAGGAGTTGGTGTGTAGAG
>1.624.1
ATTCTTTATAGTGATGGGCAAGAGGCTCTGACCTCTTCTCATTTTCAAAGTGCCTTAAAATGACTCCATGGAGCATTTGGTCTAGTTTAGGCTCTAAACTAAAGCCTGCTGCACCATCTCTTGAGAATGACTGCTGCACCATCTCTTGAGAGACGACTCAGTGATAACATGTCAGAGGATTCAGTTTGGCTCCCACCAGGCTGACCCCAGTTAATCACTGAGATAATAACACAGACCCTGTGAAATGTGCTATTGTTTTAGATTGATAAGCATATCATGCTGCTTGTATTTTAAAAGCATGTGCTCCACTTGAATTATGCATATAGAGATATTAAAGGAAAACATGAGTGTTTTCATTGGAGAGAACTGCTGCTATCAGGTGGCTTTCATTCTAATGTGACTTTATTATTTCACTGAAGAGTAGATTCTCTTTTTGTATTGATGTCCACTTATCAGTAGAGGCTCACTACTGTTTTGAGTCCAGGttttttttATCTTAAATCCAAAATCAACCCTATTCTGTTTTGTGTTTAGGGTAACAGGAGCCCAGTATATCGAAAGAAGGCAACAATCCACATCAGACATACGTTATACAATTTACATTCACTAGTTTATTGTGCAATTGGCATTAAGTTATAGTGACTATCCTAATGTAGTGATTTCTATTGTTTAAAAGATCATAATAACTTAGATCCTAAATTTAGTTTCTTCACATGGAATATGG
>1.625.1
TTTCTGGATACACAATTTAGGGAAGGGTTTTCATGTGAATTCTTTGCATCATTTTAAAGTTCATATATTGAAAAAGAAAACATAGACCATTTTCATCACATAAATTTAGATCAGGTGAAAGCTTTTGTAAAAATACATAGTACAATGAGCTTTATATTTGTCACTTGATTCAGTGAACTGAAAACATAATAGAAATGTTATCTTAGAACCCTTAAATTTaaaaaaaaaTTCCAGATTTATTAGTTTGATGAGCAATTTTATGCTATCTTCATTTTACATGCCC
>1.631.1
CACATTCAAAATACCTCAGGCTAAATACTGTTACTTTTGGGGATGAATATTAAAGGTTGGACAGAGTGGACTAATTGGGTTGTAATTATAGGAAAGCTTAGAATTCCTGGTTTTAATAAAATTACATTGGGTTCGTTTTTAGAGGTGATAGAACTTCTGTTTTAAAAACTTAAGTATTAAGGTCTTAGAATATAAACACATTTTGTTATTCCTCCTGAAATTTTAACTACTGGAAATCCTTAACCAATTGCAGTAGTTTATAAAAAATACCATGAAAACACCTGTTTTTCCTCTTTATTTTCAAAATGATTTTGCTTGTTTTAATTAGACATTCTGCACTGAttttttttttGTACCCATAGCTCATCTGAACACAGCTTTTTCTGAACTAAAAAATTTTAATCTGAAGCTAGAATCCCATTTTTAATGAACTTAAAAGTAGCAGCAAAACCATTCCTTTAGGAAATAGCTATTGCCAAGAACAACAGATCTATCTGTTGTGAAGAGATAGATAACTGTTTCTTGTTATATCAGGGGGGAATATGGTCTGCAGAAGGAttttttttttttttAATAAAGTTGGAGTTTCAAGGGATATCTGTTCATCAGTGCCATCTCTCCAGTTTCAAAATGGTTTTATTCCATTTTAGAAATCTGACATGTAATTTGAAATCCTTAATAAAATTTGAATTTAATTT
>1.634.1
ATCACTCTTGGGAGCTGAACTGAGAGGAGTACCTGCATGTGCACGAAAAGGGCCCAAAGGCTCCAATGCCCTCATCGACTGGTCCAGCCCTCTCGTGCTACTAGCCCCGATCCCGACCCCCAGTGGGGGCGAGGACTGTGGGCTGGAGGAGTCAGGTCCACCGGCAGCATGGCCATGTCTCCCCAGACGTCCCTCTCTCCCGGCCTGCCTGGCAGCTCCTGCGGTCTGCGTCTATGTACCTGGGAAGGGAGGGGCAAGGAGGCCGCCTAGGAGGTACTTTCCCTGTGCGACTTTAGAAGAGGCCAAAGAAGTTGGGAAGATGCCCAACAGACAACAGTGGGAACGATGGAAACAGAGAGGACTCCAGGGGGCTGTGAGTCAGCTGTGGCTGGTGGGCGACCCTGGCCAACAGAGCCGCGTGGGCCACCAGAGAAGGCAGGCTGAGGGACAGCCCCAGAGAGCCCTGGGCCCAGCTGGCCTTGCCTCTAAAGCCTCGCTCCTCACTTGGGGAGACTCTAGATGTCACAATGTTCTTCCTGAGGCTGAGTTGAGTGAGATCTTCCCTGGGCTAACATCATCGGAAGGTCCAGGAGGGAAGCAGTTAGGATCCAGAGTCCCCCCAAAAGAGGGAGGGGTGGAGACAGAAAATGCATCTGTGACGGGGCCTTGCACACGGAGCAGCACCGCATGAATGTGTGTGCAGGGGGATTGTCATCACCCTCTGGGAGATGCCACCCACTCAGAGGACCCCAGACGACCAGGGAGGCTGGGCAGAACAGCCAGGCAGTCTTTACACAGGAGGCCCGGGCGGGCGGGCGGCCAGGCAGGCAGCCTTCCCGGAGGCGGGACTAGGTGTGAGCTGCTGAACATGACTAATCCACCCCGGGGGACAGGCCCAGGGCTCTGAGGAATTCCATAACTTGATGGAGTCCTGTCCCTTTCACGGAAGAAAATGGACTTAAGCTATAGCTTGCTGGGAAGGAATCTGGAACTGAAGACCGTTTTATTAAGAGTCCGTGTCCAATGATTAGGCAGGACCTACGTAGAGGGAGAGAGAAACCAGTGTGAGAGAAATGGTGTGGAATGTATCGTTCAAGTCATAAAGAACAGAAGAACTGCAGACCAAGCCAGCCTCCGGTGCCCCGCCTGCTGTCAGGGCACGAGAAGACAGCGCCGCAACTGTGAGTTCCACCCCTGCCTGGCCAGCTGCGGGTGGGGACAGGCCCACCTTCCCCTAAGAAGGGCCTCGGATCAGGCACGCATGGATGTCTCCAGAACCGCCTGAGCCTGCTCATGCCTCTAGACAGACGGCTTCCAGTAACGAGCTCCACGTGCCCACTGCGTGCTGGGGTCTCCTTTGCTGGGCTCTGCAGCTGAGAGGTTATCCCGCCTGTCCTCTCCTTGCCTCACTTCTGAAGTCCTGCATGGTGTGCCACACCCACTGGGCACCCACGGATTCTGTCCTTACCCCCCAGGGTCCACTTTTCTGCACCCTATCTCAGCGAGGTAATGCTGACCCTGCCTTGGGGCTCAGCTGGAAGGAGGGAATGCCCCTAAGAAAGGAGCTCTGGAGTGTAAGACCTCTAGCTAACAGCCTCTGCATTCCTCTGAACTCCAAGAAACaaaaaaaattataaaaaaCAGGAGCCAATGACATACACTGTTAAGG
>1.637.1
tcaatggccagtcatacaactgaaggagcttttgaaatgactgcagccccagccaccatttgactgcaactgcgtgataaatactacacaggaacttgcctgggtgagcacagtcaactccaaaccatgggagatataatatagtgattgttgttgttttaagtcatcaagttttgggaccatgcagcaataagtaattggaatgtaaGTCATGGTGAGATGGTAAAGAAGTTTTATCCCCACAGGAGCCCAGCATACCCCAAAGCTGCAAATATCTCAGAATCTGTGGATGCATCAGGCCAGTTCTGCTTCTTGTCTAGGCCTGCCCCGGCAGTTTTCAAAGTCTTACCCTAATTAGATGCCTAAAGACTCATTTTTTACCTTTGGCCAAAAATTCTTTCATTCTTTATATGCAGCTTTTAATATGTACCTTTCCTTTAGGTCCTCCCTTGGCATTTATGATGCATATTCTTTTGCCACTTTTTGTAATAATATACTTTTCCCAAGGAGTTTCTGTTAattttttaaaaatttattttattgaagtaaagctgatttacagtgttgtgattccattatacatatccatacattcttttactattcttttccataatgctttatcacaggatattaaatataatttctgtgctatccagtaggatcccgtttatccattctgtatataatagtttacattcctaaccccaaactcccaatccatgcctcccccacacctcttctcctttggcaaccacaagactgtgctctatatctgtgaatctgcttttgtttcataaataagttcatttgtgtcatagtttagattccatgtgtaagtgataccacatggtatttgtctttctttctctgacttacttctcttcctctagttccatccatgttgctgcaaatTTCTGAGGGACACAGAGACCGAAAAAAGCTTGGGATTTCAAATGTTTGGAACATACCTTTCTTCAAAAATGCTAATTTAATTTTCTATCATAAACATTGGAGTGGAAAGGAGCAAAAGACTCAAGTTGAAAATAATGTTACCAATGTTTTAAAATTCTTCTTTTATTTTTATCAAAATAATTTGCAGCATCTCAAAAATCAGATAATTTTAAATAGCCTTATAATAAAGGGTTATAATAAAAGCTTATTAtttttttATAGTAAAAATAATAGcatctttaccttcaccccaattttgccctccccaaccctcaaccagtttcaactctcttaaattttttctagactcattttttatttctaagtgatatgcttatactgctttttatagtttcttagttatagatgtttctgtagaggaagataatagctctctcactataacacagccctcctcagagaatactctttcattcccctcaccctctcagtacagttaaatcaccactttggttaaatcagtagtcattatttttattcatttgaatatatagttgttgctgatatctatgccatgtaatatataatgatatcacttttttcttattaaaacaatttctcctttag
>1.640.1
AAATGGTTCGAGTAGAAGATTTATACAGTAACTGAAAATATGTTATGTATACATTTGCCCTTCTCCCTCCCATCCACAAGAGGGAGCAGAAAATGAGCTTATTTAAATATGAATGTGGCCATAATTCTGTGGAATGTAATAAAGCTTGAACCTCTTTCCCTGGGCTGGTCCACATTGTAACCTGGAGAGCAAGAGGGTTATAGAAAAACACCATGTCAGATAATAGGATTAGAAAGAACAACTAGATTAGGTGGGACAATAAAAGCTTTTCAACCCTCTTAAGAGAAATCAGTGAAGTTCTGTTTATTTaaaaaaaaaaaaaaTTACCTACTGGCTATGCCTTTTGGTTCTGAACTTGAAATCCCTAAACTGCAATATCTAAGTAAGAGTTGGATATTTTTAGGTCAACTGTGGCACCAGTTCTCATATAATCCAACTTGTAACTAGTTTCTTCTTCTCATCTCCTCCTCTTCTTTTTTGGCACTGGGAAAGGTAGAAACAAAACATATATTGAAATACGTATTGGAAATAAAAATGGCTTTGCGTGTCAGTGATATTCTCCCAGAATGTACTTTTCTTACCTCGGCATGAACTGTAGTCACTCAGTATTTGTATATGTTGCTAGAATTTGATTGTATAAATAGTGAGATTTTAATGTGTTCATGTGTTTTTAATAAATTGTATATATGTG
>1.641.1
cagggatctaacatgcatctcctgcactggcaggcagactctctaccgctgagccactagggaagcctgatagtaggtgttttcatacagtatctcatttaattcttaccctgtgtggtttgagatagtagtatacccatttgaaaaaaaacctgacctttagcagcagtaaacaaccttctcaagatcacagtgagtggtagagcatttacattcatcgtgtgaccccagggcccatttgcttaaccattatgttctaTGTAGAGTGTGTGCTTGGTGGGGATTGAAGAGGATTTTAACATCTCACTTTCCTTCATGTGATTCAGTTTTGTAAATTATTACTACAGGCAGGCAGGAGTTTGGGCTTAAAGAAGATTGAGCTGCAAGCTGTTTCTTTTCCTTAAAATTGCCACCATAGCCCTCTTGCAGCTCTCGGCACATGTCCATCTTATTGCAATATTTTTTCaaaaaaaaTGAGTGAAATTAAAGTAGGGCCTTTAAGTTATCTTTCTGAGATTGTCGTGATGCAGCTTTAAAAATCTTAGAGTAATAGGATTTATATAGTACTTTGCAGTCTGAAAATTCTTAGTGCTAAATAATGCATTAAAAATCTTCATCGATGTCAAATGAAATAATGAAATAGGATATCCTGGTTAATACTTGCAAGTCATTTTTCGGAATGCCTCTCTTCTCCGTTTCttacaagctctcacagatgtgttacaagatgtgacagaagtgACTCTTATTTAGAGGAAGTATACAGTCAGACTCACCCGTGCACTGTGACAAAAACCCCTGAAAGTCCCCTGGAAAAATAAAAGCCTCTCCTAGTTTATGATGATTGTAATGAAAGTTGCCCTGCTTTACGTTTTTGGCATATTTATGCAAGTTTCCTACATTTGTGCTTGTTCTTGTTAAAGAAAGTGTTTTTAGAAGTCATTTCGTGTTCATGTTAATTAAATAAGATAATTTCTATTATTTTTAATAGTAATGTGACTACAATATGGGGTTAGCTGGAGGGTTATATAAAATCAGCATCATGAGCACATGTTTATCTAAAAAACACACTTGAAGTTTAGAAAGCAGCCTAAAATAAGCATGTGTTCTTTGTTGTATTAATTCACTGCTATTTAAATTAATATTCCTTGTGTTTTCTCTTGAGATATGTAGT
>1.644.1
atgatccagagagatgatatggggtgggaggtgggagggggattcaggattgggagcttgtatacacccatggtggattcatgtcaatgtatggcaaaaccaatacagtattgtaaagtaaaataaagtaaaaataagaaaataaataaataaaataacatgttcttcagaCTGTACCAAGTGCTGGAGGCCATGTGGGATTATACTAGGAAACTTCCCTACCAGTAGATTGCCTGTAGACCATTCTAGTAAGCAGAACTCAGTTTTAAAAAATATAGCTTCACTATATAGCCCAGAAATCTCGCATCTAGATATAAACCCCAGAAAGTCTGGAGAGCAATGGTGTTGTTTGTGGCATTGAGGTATTGCAGCTAAACTGGGGGTCTGCTGAGGTTGTGATTTAGAGCACATAGTGGAGTATATGC
>1.647.1
AGCAAGGAAACATAAATTACTGGTTAATTACCAAGAACCTATCTCAACCTAAGGAAGCTTTCTAACACATTCCATGTAATTACTCTAAACTGCTTCGAATTCTGCGGTTATTGAACCATAAACCCAGCTGCTATCAATACAATGCAACAATTAAAAACATATTGGGTAAAAACTGCTAAGAGATATAGGGGGTTATCATCATAGTCAGACTATCAAAGTCTAGCCCTGAGAGCAGACATAAAAGTGAATAAAGCAGAGTATGTAGTTTCTTGCTTATTAGTTAACATGTTAAATCAAGAAGGAAAAGTAATGTATTAAACTAGCATGGAAAGAATGAAAGCAAATATAGGAATTGAGAGCCATCAAGGTGAGGTTACACAGTTAGGTCTAGGCATGAGAGAGATACTATTTTTTATATCTTCAGAAAAGACCAAACAAGATTTGGTACCATCACACTATTTGGTTGTTGATGGGCAACTATTTTAAATTCTGACTAGAGTGATGTCTGCAAATATACAGGCAGGTTTTAACAGaaaaaaaGGTAAACTGACAAATAATAGgcacagtactttgcatatagtagttgctcactaTAGTGATATAATAAAAGTCTGAAATGAATTAACTGTCAGCTGACCTGCACGGCACTGAGGATGAACCCATTTAAGAACCAGGTCATTCAGTGGTTTCCATGCCCTTATTTCAAATTGTGGTTTTAAACAAAACATGATGTCTTATGGAGAGAGCTTTGTCATTTAGGATTTTTCTAAGAACTGGGAAAGAGGTATTTTCTGAAGGAAGGGAATCTTCCACATAGCTGTTACAGGTAGCAATTAGTTTAATTAATGACATAAACATTGAACCAGTGACTAGGCCAGTGAGTCTGGGGACTTCATCAGTGTGTTATGAAGCGAAGGGCTCACTCAGTAACAGCCTGCAGAAGTGACAGCCTAAACCAAAGACTTCTCCAGAGAAAGAACCACTTGCCATTTATGCTTCAACCACCTATcctcaaggtgaagagtgattctcaaaggctggcccctttcaggaggtctatgaggttaaagctgttttcacagtaacactagctttttcactcaatccctcacaaggagtttttcagagatgtgacgtgtgctgatgtcattgctctgacagctgatgggatgtatgaaacagctcggagaatccagctgccttcaattaagccaggtattagagtttgtagaaatacaaacaacacagccctttccaccaagttttggcattataaaaagtgatttttcat
>1.648.1
aacactggatgggtagcctatcccttctccaggggattttcccaacccaggaatggaaccgcattgcaggtgaattcgttaccaactgagctatcaggaaagccctttagggtcgacagtggttttatcctGTGCAACCGGGATTTGGATTTGAGGATCGTTAAAGGCGGTGTATTGCTTCCCCCCTGTTGCAGCTGAGGTAGCATGCAGATGAGCAAAGGTCACAGAGTTAAGTGGATGGCAGATTTTGGTCAAATATCCCTGTCCATTGAATACATGGCTCCTTCAAAAGTGGCCTGTTGTTTAAGAATTGGGGttttgctttttttctttgtttttAGCTGTGAACTTTAAGAGAGTGAACTTTGAAAGTGAGGGAGAGTGAAGTTAGTGCtttttttCAATGACTTaaaaaaaaaaTAATGACACTGTTTTCAACTACTGCAAGCATGAAATAGTTTGCCCTTTCTCAAAATTCAAATCTTAAAATGAAATAAAATTCAAAAGTAAGATATATATGGTCAGGGCAGAATAGACTGGTCTTCATATAGCGCATGCACAGGTACACTACATAGCCTTTTCTTCAATTCTGCTACAATTTCTCATGCAGATTCATATAACTAAACGGGGACACTTTTGCCCAAGGACAAAATCCACTGCAAACAGGCCCAGGGCCAAGGGAAGTAAAGTATTAAGTCACTGCTCTCACCTCTAGCAGTTCTATTGCAAACCACTGTAACATCTTGATGGAATTGCCCCTTACTGCACAAGCTAAGTATTCTCTAGAATACATTCATCTTAAAAGaacccaacttctaagaagagaaacccaacttctaagagagaaaATAGGATCAAACTCTGCGTTCATGCTTTCTGTCTTCTCAATGCTCAGAAGTGACAGAAAAGGGAAATATAACCCAATGCTCTGAATTGTTATGGAAAATTAAACAAGGTTAGATGACCAAAATAATTTTAATTTTTAAAATGTATGCAAGAGGACATGTACAGTCCACAAGAAGAACGGTCATTTATATTACAACAGATTTTAGAATAAAACTTTCCCACCTATCTGTAATTAAAATTTACATGTGGCCCAGATTAATCAAAACATCATGTAGGAGTCAGAAAGCAATCACCTTCTGGAACTATTAATAAGAAAAGTGAGTAAGGTTACATGGAGGATGTTCATTGTGGTTCATGATTCAGTTGTTCAGCAGGCAGTCAGGCCAAGCATCAAGCTTCATCTCCCAACTGCTTTGACCTCCACATACTATTTAATGATATTAAATGTTCCTACTTCCTTTGCCTTCCTTATTTACTGATTTACTAGTAGAGCTAAAAGGGAAAGGGAGAAAGAAGGAAGTTCCCTCGGGATCAAAATGTCTCACATTGTATATTCTTGGGGTTCCTATCTGGCTTGTTTCTCATAGCAAGCTTGTGACTTCAGTAGTCACAATAAAACATAAGCGTCTGTTGTTGTGGTTTCTAAATTTCTGAACTCTAAATTTCCCACTAACAAGTTAGGAAACGTTTGGTTTCCCAAGCATACCATGTTAGCCGCTGCCTCTGTATAGGCAGCCAGACTGCAGGGAGGTGAAAAGCAATGAACTCATCCGCTCTGGCACATGACTGCTCCATGCTTTGGCCTTTTATGTTAAATATGAATGCCAGCGAATTAAGTATGAAAGCCAAATAAAAGAGGAAAACCTTaaaaaaaaaCCTTACAGGAACTAGGGGCTAGAAAAAttttttttttGGCTCAGAGTAAGATTCAAGAAAGGATTATTCTTTGTGACT
>1.649.1
AACAGAGAATAAGACATTAGCAGCGTTCTTTCTCCAGTCTGACCATCCTCACATTCCTCTGCCCTACTGGTTTCAAAATAAGGTTAACTCTTAAAGATATAATTATTACTTTTAAGGACTAGCTTAGGAAATGATACGTCTCTGTGTGGGGGAAGGGGTAAGAAGGTATGCAGAGGAGTAGGTAGGTAAGTGTATCCACCACTGGGACAGGTGGAAGTGCAAATTCCTTGTTTCTGGTTATGGCAGCTACTGATTCTAGGCTCAAGGACAGTTACTGTCAGTAAAAGAGAGTGTATTATGTCAGAATAGCAAACACTGAATCCCACAGATGTGAGTTTGAGAAGTGCCTTGATAAATTCTTATGGACTGTGGGATGTCCCAGGCCCCAGAGAgtgcgtgtacacacacacgtgtgtgcacatatactcccacacacacatgcgtgcccgtgcacatatacccccacccacacacaccccaGCAAGGAATGTCcatagaacttgataactggaagaggccttggaagccatctgatccaaatgcctcaccttgcagaagaaattcatgtccactgtgacttgcctcagagacacagagctactcagagacagagccaggGCCGCATGCATTTTTAGCCTACAGCCTTTGGTTTCCCCTTAAATGAATGGCAGGAAGAGATGAGAACAGAAGCCCCAGAAGAAGCCTTGGTACTGTAGGTGTTAATTTGGATATAAAATCCATTTTAAAAAAGTAAGTAGAAAGGTTCAAAGTTCTTGTTAATAAGTACAAGTAGTAAGAAGACAAAGAGAAAGGAAGGAGGTGAAAATCAATACAGTTTAACCAGGCTACAACAATGGAAGGGAGGTGATAAAGGAGAACAAAGAAAACAAATAATAAGTGTACTTAAAGGTCCTCTGGGTGGCAAAGCTCTCTCTCTGCCCAAAAGCTGAGAGGTGCCCTGCAAAGAGTGTGTATGCTTTACAGTTAAAGTCACTTAGGCCTGAACCACTAACATGACAAGTGACCTCTTCTCAGCACCTTCCAACTAAGCATTCTTCATTCCCTATACTTCCCCAGCTAGCAGGTTCCCTTTAAAAACCCAAAGTGACTCAATGCCTTTGAAACAACCCTCCCAAAACTTTCAGAGGAAGTCACTGTGGGctttaagctccagtgatacttgctttactttacttcatatcatgcatttcttatgacattaaattgtacattaactgctaatttgtttatcatttatctcctggactataaactccttgagggtgagttttgctaccactttatccctagcacctggaaAAAAGAAAGACCTAGTTAAGTTAGTAGGTGTGTCACAAGGCCAAGCAGGGTACTGAAAGAACATATGAACAAATTACAACCTAGAAGCTTCTTATTTGGT
>1.659.1
atgaggagcctggaatttagggatggtaagtaattgttagcaataaaagaagcagaggcaggatttaaaatgtggtttttccgattAGAAAATATAATTTTAATCTTTTTAACTCTCAAggatgttaatggaccttacttggaaaaaaggtttcatggacaaataagtgtgacaactgtagttataagaaaaagttacatactgcaggatttttttggagcttttgctatgctggtgtacattttgcctcttcaagagagtgactgcacatgcagtgtttttcaaacttgattgattttggaactcttctctcaACCCTCAGTTTCATCTTGAGAATCTAGTGTCACAGGATGGTACACTTTTTAAAATAGGTCCAGGTGATATCTGCATATTGTGTATCATCCGGTGAACCATAATTGAAGTTCAAAACCAGAAGATACAGTTAATCATTGTAATATTACTTTATTTGCAGTGATGTTAGCCAAAGCCATTGGAATAGATGGAATTACCTTCAGGAAAACTATGGAGTGAGAAAAGTGTTGAATCACATGTATTTAATTTCAAAGTAAGGAGGAAGAAACACTGGTAAGCAGTTAGATAGGCAGATTAGAAGGAGTATGATAGGTTTGGGAAGGAAGGGAGAGTGAAAAACAGTGTAAGTCAGAGAGTTAAAGTAGTATGAGGATGCTGGATGTGGCAATTAGGTCttttttttttttttttttAAACCACTGATTTTAGTAGAGCAGTAGGAGAAAAGACAGATTTCAAGAGGCTAAATGAATGAGTGGTGTGAG
>1.663.1
TAAGTTGGCTAATAATACtaagaataataccttacatttgcatagtgctttttagagcacctttcattcattatataatttaaCGAGTGCTGCCAGCCTAAGAAAGTATTTTTATCACCTTTGCATTTGCTCTTAAAGCATGTATTATGTGAAGAATGCCTATAGAATTGTCTCAGAAAATATTAAACTAAGCCTTAATATTAACTTTAATCTGTCAGTAAGGCATGTTCTGTGCCTCAAAAATCTATTCATTCTCTAACTGAGCTCATGGGAAGATCCAAGACAGCCAAGTAAGTAAATATTTCATTTTCTAACTTTTGTTTTGCCATATCAGATATGAGAAATGGGAAAGATGTCTATATACACTGAAATGTTGCATTCTCTTATTTTTCC
>1.665.1
TACTCTGTTCTAGTAGTCTGCGTTTTTCGTATGGTTTCAATATTCTCGTGTTTATTCATTAACATGAAAGAGCttttaagttgccttttatatatttattttttgttatttctgctgctttgtggtttagttttgGAAGACAATGTTATTTAAGTATTTTACTTTGTTGAAAAGGAAAGAAAACATCAGAGATGCCTATTATAGTAATGAACAAAATAAAAATTAAGGCTTCCCAATGTAATTTCAGTTTTCTATGTTAGATTTTTCTATCCTGACTTTAGGATTTCTTCAGTCTCAGACTAAAATATATTGAGAAAAGTTTGTAAACTTAAAACGGTATATAACACCTTGTACTTCATATTAATTGTAGACTGTGAAGTATATTCATAATTTTTACCTAAAGCCTATGGGCTTTGCGAGCTATCTAGTCACCTACAAGCCAAAATAAAAGTGATGACAACTCCGTGGAATGTTATGGGGCCTCAAATTATGTACCTGTAGTCTTCTCATTTTTATAGAGAACAAAACTTTGGATTAGAGGCTTTGAAGTAAGAGACAGGCAGTACTGTGTCTAGAACTTTTTGCTCCCCTACTGTGCTTTCCTCCACCATATTCCAGTATTTCCTTCATGAGACTTGACATTGGGGGTGTAGAAACCACTTGTCTGCAAGGTCCTATCACCACCACTGGGAGCAGAATAAGCTAAATGCAGTTTACCTTTGGCAAATTTAAGAAAATCTTAGACCTTTATTTTAACTTAAAAAATATACCCATTGTTGCTATACTCAGAAAGTTTAACAAGtttttattcatccattagagaaggaaatggcaagccactccagtatccttgcctggagaatcctgcagacagaggagggctacagttaatggggtcgcagaagcattgcacactactgagcaactaaacaacagtgggtccggggaaattgtACAGCTCACATCTGTTACAGCTATGTTCTGTGATTATTTCACCTGTTCTTCATTTTG
>1.67.1
CTTTCTTCCTTGAGAGAAACAGTCATTTATGTAGCAGGGTCTTTGCTTTATCCTAACAACATATACATGTCAAAAGACGGTTGTGTGGTTTACATGTTTCATCTTTTTAAAACAACATTCAGAGAGGTTGTATTTACCTTCCCAAGGCTGGAATGGGAATTGCCCAGTTTTCTAATTTTCCACCAGAGGACTATGTGTAAGTAGAAGAGTCACAACTGCTTACATCTGTTGTGTGTATGTATATATGTACATATTTAAAAAATTGTGTGTGAAAGAGCCGCATACTGATTTTCCTATGAGAATGTTTTGTGACGTAAATGTAATACAATATTATAGGCAAAGGCCTCCCTGCGTTTGAGGAGCAGGTTTTCATTTATATGTATTTTTGGaataaaaaataataaaattgtaaatatagccccct
>1.671.1
gagtagaacagtacctggtatttagtaggtactaaataaagatttgttAGGTTAGATTATTTTACCTTGTTTGTAACTTTTCTTTGTCCTCTGGGTTAGAGGACAGAATTCACATTCCTCAGCCTGGCCTCTGACGTCTTCACGATATATTCAGTTTTCTTTTGCTTCCTAATTTTTAGCTTTTTAATCTCCTAGTCTCTCATCTCATATGATCTTCACAAGCTATGTTCATTCCATATTTCATATTTGGCTTATGATGCTTTCCTGCCTATGTAAACGCTTGACTTGCCTCTTCTGCCTGTTTACATCCAAGACTTCCTTGTAAAGCTAAACTTAAATTTCACCATTCCCATTAAAATGCACTTCTCTCTATTATTCAGACTTCTAAAGCATTTACCACCCCTGTACCAGCTAGTGTTTGGAAGTTAATCAAACTTACATTTTTACTTGTTTTTATTGAAAAAACTTTATTCTTTTTAAAGGTAAAATATATTCCTTGTTTATTTTAAATGAAAGCCC
>1.675.1
CTGCGGTTCTCGTGGGAACATGGCAAATTTACTGTGAGTAGTTATGCCTCATGGTCAGAAGCCCCAGATCTGACCCACCCAGTGTCTTTTATAACTATTACATCTCTAGAGCTTTATTTAAAAACAAAATTCTTTCTTTCTTACACAATTTCTCTACTTTTGTTTACTGTTGTTTCAACTATAATGAAAATCCTTCTTGTGCCATTTGCATATCCTGGGTATTTTTCATAAAATATATTTTGTCCGAAAGCACATAAAGCATACTTTTCCCCATTAGTTAGCAATTTGTGAGGGAGTggggggccttactgcggcatgtgggaatcttacttcacctaccagggattgaacccttgccctctcctgtggaagtacagaatcttaaccattagatcaccagggaagtccctccattaattaacatttaacttcagtatatataacATGTTACTTCATGGATTTCTGTGTCACATACTCTTGGTGCTATGAACACATATCGTTGTAATTAAGTCATGATAATGTCAGTTGATTTTTAATATAGTCCTAGCTTTCTAAATCATAtatatatttttacttttgtaaagacacttagcttgagatctattcctcaactaattttgaagtgtgcaatacagtattgtttactataggtacagtgttggccagcaggtctccctaatttatttgggtatgaagtttcagctgtgcactctctatttTTATTAGCTCATTTTTCCCTGAGCTAGTTC
>1.682.1
ATCTGAGGGAGACCCATTTGCCTAAATGCTGATTTGTCACATaaaaaaaCTAAGCAATTGGGTTAAAATTTACCTTTTGTTCTAGAACATATAGGGGaaaaaaaTTCAAGTTGAGTTTAAACCCTACTTTTCATCCTTCTCCTTCAAATGAAGTATTTCTCTCTCTGTTTTTTAAATGTGGGAGGACCGCTAAAGAATTCTTAATGAGGTAATCATTTTAATGATATGTGCTATCCAGGTTTACGTAGCAGTAGACTTTTTCTTAGTGTTTCTTTTTCTTCTTTGTGTACTCCTCCCAGACATCTCATAGTCCAAAATAGTTGACAGATTGTCCTCTGGAGAAAGGAAGAAGCTAGATTGAAGTTGGAGATGTAAGCTTGGGGAGCAGGGAACTTATTGTGGGGTCATTACTCCATACTCTGGTCTCTGGAAGAGCTGCTTTCCAAACTGACCTACATTAGGGAAAATAAACCAGTCTGTACCTGTTTCAAAAGGATAAAGGAGCTTTTAGTTTATCAATCCTTCCTTTTAAATTAAATAATCATCAACATCTTAGGAAAGGGGAAACATTTTGCTTTAAGAACAGAAGACGAGCATGGATTCTTTTTTCATTTTCTAGTTTCAAATTCAAAAATCTTCTTACATTTCAAACATCATGCTAGGATGTTAATGAGTGCTTTTAAAAAAGAAAATTTTCGGTAGCC
>1.683.1
CCAGGAAGACTTGGACAAGCATCAAGCAACAGTGGCTATCGTATTTATTCAGTGTCTTCGCTGAGCTCCAGCCTCAGCACAATCAAGAGGGACTTTCATGAAAGGCAGGAATGCAGATAAAACAAAGATATCAGAGGTTTGCACCTACGTTTCTAGGTACAAGAGAAGGATTACTTCCAACAATCTTTGCaaaaaaaaaGTGTCAGGATATATTCTTGTGGAAGAGAAAAAGAAAGAGAAATGGAGGGTGGGGGGAATAATAAAAAGTTCTTGAGGCTTTTTTAATTCAAAATTTTATAGAGGGGCAAAAGTGACGTTTACCAGATAGAATGCTGAtttttttAATATATTTACAACAGTATTTGTGTaaaaaaaaatacaaaaaaaGTGAGATTGTTAAAAGTAAtttttttttCATTTTGGTTTTGCATACACTGCCACCAATCCCTTCTCttttattttatttcacacacatatatatattttttGGTAAGTCAAGACTGTTAAGGTTAGCGATACTGCTTCCAGATAGAAAGAATAAAAGGCAATTAAAGTTATATTTGAAAGAGAGGAAGGAtattttcttcatatttttttaaatttttcttaatttttattattttaAGTATTGCCTGGGTTGAGGGCCTCTGGCCAGCCCATCCCTGCTGTAATTTGAACTGCTGCTTTGTATTTTGATATGTAGTTTTTCAACTTTTAGCAAGCTTATGTTGCTCCACTGAATAtttttttCACCAATTCATCTAGAATTCTGTTCTTTTTCACGGGAGGGACTTTATCGTTCAGTAACAGATGTCTTGCTTCTCTGAAAGTTTCATTGAGATCTTGTGATTCTAGAATTTCTACTGACTTTACCTTTTTTCTTTGATGAAACACTAGTACTCTAGAAGTCTTGACAAATGGGTCCTTTCCGTTTGTGGTCAGCCGGGAGGAGGAGTTCACGAAACTCTGCTGTTCCTCCTCACCCTTCACAACTGCAGAGAACGGCATTATCAGAAGCCTGTTGCAGATCAGGATGCCTCAATGCCACAATCACTTTCTTCCTTTCAAAGATCAGTTTCTGTTCCCATCCTGGTTGAGAGGGCTAAATAAGATGATTATTCTTTAGATGCCTTATCAATCCTTGCTCGTTGGTAAGGTTTTAAAGAAACTAACAAAAATCTCCCAGATGCCCAACATCCATCATCCGGAAGACCACCAATTCATTGCATCATCTTAGATGCCACTCTCTCTTCCTAGTTGAGATTTCTCTCCTCGGTCCTGAATAAGGTATCAGAATAGAGATTTTTTCCATTATAGACAGTGTCCTAAAGGGATTCCAACTCAAACATAGGAATTCTTAAACCTTATAAAAACTCCAAAGGTGATTTCACTGCTGGGCATATTTTAATACATGTAAGGGGGAAAGTAAATCTTTAAACAAAGCAGAAACACTAAACTACAGT
>1.685.1
aaaggaaactgactaagaaaagatgaaagaactgcaaagtagttccaaaactccagctcaggttggaaaccagaactcggaaagggcaccaggctatccagtttcataattttccctcagctttgctcagcagcctgggagccggggcaaaCATACATGACGGGGTTCATATGGCCTCAAGAACTAGTGAGGAACATTTCAAAGTCCTAGACGACAAAACTGATGGTGGATGTCTTAAAAGCTAACCATGAGGGCCCGGGCTGGTAGAGAAGGTATTGAAGATTAATAGTCTAGGAGAAAAGAGAAAAATGAAAGTCAAAAGTCATGGTGAGAAGGTATTTATTTTCTGGAGCTGTATATACCCTAAGAAGGAAGTCTGCCCCTACCACAGGTATCTTTTGCCACTGGTccccccccaaaaaaaaCAGAAAACAAACAACACTTTGGAGGCCATAGACTGGACTTAGAAACAGCCTGGAAGTCACAGTTTCATTTTCAACTTTGCCAATAACTTAAGACTGTCATTATCACAGAAGGCTGACCCTTAGGAAAAGAATGTACTTGTATATATTAAAGTGGAAGAAAAAGGAATCTTCCATGAGACAATGGTGAAAATTGGCAAGGGACAAATATTTTTCGTTTTTGCCTCAGATTCCGAAAGTATACTGATGTTTCCCTCAACACATGCTCTCTTTTTTCTTATTTTAAGATTCTCTATTTATTCTGTAAGAGAGTCTCCAGAGCTGGCACCCTTCTTTTGGCACTCGTTTCTGCTTTCTGGGTTTCCTCTTTCTTCTCGCTTCCTCCTGTCTCTGGCCATTGAATGTTGTCATAGTCCCAGCATCCTCCCCCACCCAGTGACCAAATAAAGGATTCCCATAAGCTCTGTGTTGAAAtttttttCCAAGAAGGCAAGGCTCAGAATGACAGTGCTTGGTTAGAGAATACATTAAGTACCTCACAGCTGACACCATCCAGCTAATCCTTCATTCTCTGAGCATTCAGATGAACTTGAGCATCTCTCTGTAGTATTCATAAGGAGACCCCTGGTCCTGTGGGCCCTGCCTCCATATGTCAGAGTGGCAGAGTAACCAACCATGTTATTCACTGTGAGATACCATGCTCTAGTTATCCTTTATTTGCTTGAATGACTGTAATGAACATAATAGACAGGGTTTAGTTCCCTAAACCCAACAAGAATTCCTAAATTCCTTCCCTTGGTATTCTCATAGATAAGTCCAAAAAATAATTTGAGGGGAATTTCAATAGACAACTCTAAAGCCCCTTTCTCTTTACAGGTGTAAATCCTTATAAAATTCCATTTTTCCTTAtttttttATGCTCATGATTCTCTTATAGCTCTTTCCAGTGATGCT
>1.686.1
atactaacactgaAAGTAAGGTACCAAAAGCACGGTGATTTATCTGAGGTAATAGTTTATAGCTGTAATTTCATAAGGGTTAGTAGAAGACCCATGTAATGATGATCCAGACAATTTTTAATCCTTTATTTTTCACATTTCTCAATTCATCTCTTCATGTATCTCCTGCttttgtattttttaatttttaaaatatttaatttgcacttaatttttGGAGCATGATTATGAGGAAAGCTATACATAAAATATATTAAAGGCTACATGACTAAGCACACACACCCACATACATGGTGGTCCCAATACAGCATTACCACTCTGAAAAAACTCATCATTCCTACCTTCCACCTAAATAGGACAAGAAAAAAGCTAGGACTTTTTTAAATCAATACTTCTTTTACTACATTCTACAATTTCCAAACTGCCCATGTTCTATTCAGCACTTATTCAGCTGACTCGAGTTCTGTGGAGGATGAGAATATGAATAAAATACATATTATCCTCAAAAATCTTACATATCAGTAAGGAATCCACTACAATGTGAAAACCTGATCACTGAGACATAAAATGTCTTGGAGGGAGAACAAATCTCTGATTTAGAGAGCTTCTTAATTAAGATAATATTAGTTTCTATACTATTTACTTAAACCTCCATGTCTCAGAGGCCTAATGCAAAATTTCATCTGTTGCTCATGTAAAGATTGGtcagggatccaggtgggccaaagctttgtcatcttcagcacatagcttccaaggtcaccttcaggtgaccagccagaagactgctgatggaagaaagcaataatcgcgaaggaacttttatgggtaagctctggagcagtgcatgtcacttctgctggcatcccactggccagaatgtggtcacaaggccgtggctgtctgcagggagggctgggaaacagagtttggctctatgtccaagaggaaaagtaaagggtttggggaataatcaaccagGGAGCGCCAAGAAGGTCCCCTGGGGCAGGACTTAGATTTATGGACCATGGGGGAGTCTGTGGAAGAGTGAAGCAGAATGGAGAAAGAAAGAATCAATTCCACTTCCCTTCTGTGAGTCAGATCCACTATGCTGATTGGGACGTGTTCGCTTTCAGGACAAAGTCCTTAACAGCATTGTTCTCTCATCTAAGAAAATTCGTCTGTTTCTGAGAATAAAAATTATCTGGGATGCATGGTAATTCACTTCGCTgaatattgaatgttaaaccagagaaggatcccagactttctccttaaagcctcagaggtgaggaagaggagcccagagggaggccataccctctggctctcaccctgtgaaataccctcaaaatcagggtagagcccaggcttcagcttccattccagtgctttttctgtgaggcagccacAAGTTTTAGCATTTTTGGTGGGAGGAGAAGAGGAGGTTAAATTCCATTCACCACAATTATGTAGAAATAACCATGGAACTTCATCATAAATTGTTTCTGTCATCGTATTTTAAATTCTACTGCCAAATGAAAGGAAGTCAGCTAGTGCTGATGTAAAATCTCTTCTTGCTAATCAGGATAGTCCATATTTATTCCTTATaaaaaaaaaaGAAGCTTGTTTCTTATTCGGAAGAATAAGAATAAGTATATGTCCTCTTCTCATGTCTCATGTAGACATTTAACTGTCCAAAGATACGGAGCAAGGGTAGATGAAATCAACTTGTTTACTATTATTCTTTTACCTAAATTTAATAAGAAAGAGGGAACAAAAGGTGAATGATGAGAGAGTTGTATGGCTATAATTGAGTTTATGTTGCTTTCATTGTTATAGAATTTTAATTGGCAAGGATGCTTAAATGTATATCAAAATGCATGTCATAGCTTTTGTACAAACATAAATTTGAGTTTAGAACATATTTTCTCAAGTGAGAAGGATAAATTATCTCAGAGCTTGTGATTCTTTACTTTTAAAAATCATAAGGTCAGTTCTTTAATTAAAAGGTAAAGAAAAGTGCTCAATGTCCATGTAGTCAAACCACTTATGTCAGGATAATCTAGTAACCaaaaaagaaaaaaaTTCTGAAGAGAGAGATGCAATCTACCTTCAGAATAACTGGCTTAAGAATGACTTCTTTCGTAGCCTCATAAGCTCCACTCTTATAAGTCTTCCATCTCAGTCCAGGAAAATGGAAACAACATTGGGTGCAACAAAGATCTTTTCTAAATTTACTCATTACTCATATGTGCTTCAATCATGGGGATTACTTGTTTTTCCTATTAAATAATGTCTTCCATTCTCTTTTCTAAAACAATTTACATGGATATAAGGTCAGCCTCTAGTACAGAAAATAAAGATATAGATAGACATATTGACAGATATATAAAATTCTAAATTAGAATTACTGGTAAATACATTTTGCTAAGTGATagagagtgcagttttatttgtgtgtgtgtgtgtgtgtgtatatatatatacacacacatatatatctcccagCCTGTTTGACAGTCTTTTCTCTGTGTTCTCACAGAGGCAGATTAAACAACTACATTTTATACCCCCTGAGATTATGGCAAGGTAGTGCCAGGACCATAAGATAAATGAAATACAACTGAACATTTATAAAAACCAGGTCTGAGAAAGTCAGTTAATAGAAGTCTAAAAATCTAGCTGTATCTGGATTGTGTGTAGACAATGCCCTACACACCTAGATATCAAAGGGCTTCCTTCTCACTGCAGTTCTGTGAAATCAACATGGATATTGCCTTGTCCACCCAATGTTTTGGTGAACAACAGAGGCTTATTGATAAACCAATGCTTGAGTACCAGAATTATTTTACTTCCCATGTAAGAATTGCCCTCCTCTGAGGTTCCACTCAGATTTTTGGACCTGCCATCTAGTGGCCACTGCAGTACCAAGGCAATGGTAACATTTTTGTCTTCATTTGAAAACTGGAGTTTGAATGTGGCTCATCTGTGGATAAATATGGAGACACTCCGCCCATGACCACAGTCCCCTCCTCCATTAGACATACAGCTGTTTTCATAGAGCAGCTTCAATCAGAGCATTTGTTATACTCACAGGAAAAGCAGATTTTTCATACAAAATGATACACACTACCCACCTGGATTG
>1.687.1
GAGATCATTTGTAGACAAACACTTAAATTATGTAAATGATTATTTCAAATTCTTTAATCAAATAAAACTTAAATGATCACTGTTTTTAACTTCATTTACCTTATAACCAAAACCACTAACGCTGACTATGACTAGTCTTGCTCTTATGATGCTAGGTGATGGTGTTGTGTGCTATCTATGAACACTTTGGTTCACTGCCTCATGTCAGacatagtaggtgcttgttaaattgttgctgaatgaattaattaatgaAATACCTCCAATTTGTTTGTCATCTAGTTTTGTAAGGTTTCCTGGAGTTGGGGGGTAGGTGTTTAAATTAACAGTATTTACTCATTTCTTGAGATTTTTTCATACATAAGGTAAATTATGAAAATCTTTAAAGAAAAGGACTTCAAAAGTTTTTGAGTTAAACTATCATAGAAAGAAAAGTCATGCCTTTCTCAGAAAATAGCCATTGCTTTCTTCATGACCATTGAAACCTTAACTACTTTCTTAGTCTTAAAAGAGTTAACTGCAATATTATAAATATATGCTGATATTGCTAAAAAGCTTGGAGAATATAAGTCTTTGGGTTTAGATAGCTAGGGTCCTTGGCTTACTCTGGAAACAGGCCACTTTCTAATAGAATTTATATTAGTTAAAGGTTTTATAGTCAGTTTATTAATTGGTAAGAAAATGAAGTACTAAGAAGATAGGTTAATTTGCTCCACATCACAGGAAGTCAGACATGATGTGTGATGCTGACATCATTGATCCAGCTACTCCCCTGTGTGAAATCTCATCTCTACCACTGTTTTAACATAGGAAAAGCCAACAAGGTTCAGAAATTATTGGTTATCTAtttttttttCTGGGTATTACATGTGTGTGAAATTTTTGCTTTCAGTAATTATCAATTGTGATTCATGGCTTCAGTATAAATCTCCCTACCTTTCATTTAAATCCACTTATTGCATTGTAGTACACCCAGGAGCAAATCCATTTGGCTGTGAATGTGCCAGGAACTGTGCAATAAATTATCAGTCTATTGAATAAAGCTATTGAAGAATATGTATTTATACCTTTGGAAAGGAATTTGGCCATGTAACTCTGAGTGGGTTTGATTAACCTGAACCTTGCCTGTATACCCCACTGCCAGAAGAGAAAAGCCAAGTAGGTGGAACACATGTATCTTTTCTGAACCTGTCTGCTAGACCTCAAACAAGATTACTGTTGACAGGGAAAAGCAAATTTCCTTTTCATTCCACAAAGTAACTTAGCTGCTTTTAGATGCAAAAGcccttcctcccaacctcctttctccttccctcaccccctcccccttaattcctgcctGGAATGGATTCCTCCCAAATGAGGATAATCCTGCCTTACTGTTTACTCACTTGGTTGCCTTCCTGGGCTCTGCATTGTCCACAGCAGGCTCTTTGCTGCTTTTATTTATTCGTGCCAGAATGCACTTAGGAGTTTTTATTATTGTTTTGGTTGAGGTGGCACTTTAGCTTTAAGTCCTTATATTTATGATTTATAACTTTCTCTCTAAATTGCATGTTGGACTAGAATTTCTCAAGCATATTCTTTCTTTAGACACAACTGTTTCATAGCATTTGAAGAAAATATTGAGCATGGCACCTCAATATCTAGGAATTCATTTCACTCGTTTGCTTTCAGAATTAGCTGATGTACCTGATGCATCATGTATTGAACACATCTGTATGCTCAGTAATAAGCCACAGACCCATACCTATCCTAAGGGAACTATTATG
>1.688.1
TTGTGTCCTGTTAGAATTTATTTATATTGTCCTTGTCAAGTAATGACTAGAATTCCTTGAATCCAGTATTAATGACAGCCATAAAGGGAGAAATAAAGCTTTCGGTAGGTAAATATCTTCCCTCTCCACCTAAAGAATGAAGAAGTGTTGATGGGCTGTTGATGGTGAGTCAAATTGGCATACCAGGAATTTTTATAAATGGTTTTCCCATGCCTCACTGAATTTGTAGCTGAGACTTTAGTTGTATACCAGCTGTGCGTGCAAAATCTCATAATTATTCTTACTGTATTAAGCATTTTATAGCAATTTTAGCTCTAAAATGCTATGCAATAGTTTTTATGCAAGCGTACCAGACATGTAAGCTGTTCCAATGAAAACATTTCCTTTCATTTAGACACGTGGTTTTAGGTTTCCAAACTTAGCTCTTTGCATTGAAGGAAGACTCTTTAGGAAAGCCATCAGGTTTTTTGGAGGGAGAAGGGGGGAGGCAGTTGGATGTTCTTGCACATACTTTATTTCTTCAAGCAGCCTTATCAGAAAAGGGGCATTTCACTAATTGTACATTACTGATATTAGTAAATACTGCTGCGGAGTACTGGCTCCCCCACAGTCTGTCCTGTTGAGAAAGGCACTGAAGAGGAAGCGAGGGTTATCTCTGCATCCCTCTGGGGTATAATGACAAGCAGGCAGAAGGACTTGGACTTAACCTCTCTGCAGAAGGCTGACACCTTTAACACTGCTGCACATGCTGCTGCACCCTGCAGTGTCAAGTCTTGGGCCTGAGCCCGAAGCTGGTGTGGAGTTTGAACCCTTGGCATTCTGGCTCAGGGCCAAGTGCTATCAATGGAACCCCACTGACACCTTTAGTTATTCTTCCTAGATTAGGATAGTAATTTACTTGTCTCTTTGATTTCAAGTGTCTGGTTTTGTTTCCAGATGCCTCCCAGCTCATCTGTATTCCAGGGATTTCAAAAGACTTTAACCTCATTGGTTCTTTGCTTTGTCAGTTCCATTTGGTGAACACAGGAGGGATACAGAGACTAGAGAGCAGTAAGGGAGGGGGTGAtgtgtgtgtgtatgtgtgtgtgtgtgtgATGTAGTGCGCATGTGGGGAGGGCCTGGTGAGACTGCAGGAATAAATAAAAGCCATGTTCACTTTCAGAATATCAGCTATTATCCCAGAGCAAGTCAGGATGGAGTATAAAAGGTGATGCATAGGACAATGTAGTGAAAAATGTCATTAGACAGATTCATGTGTAAAAGCCCTCCAACCAGCAGTAATCTCAAATTCCCCCAAACGATTGCAATATATGGAAGAGATGGAGAGACCATAGAAATTTTATCCCAATGCCAATAAGGTAACAGCACTTGGATTTAACATGCTATGGTAGGAAAAGGCATTTATGCTGGGGTGTCATTTCGTGTTTACAAGGCCCTGTCTAGAACCATTTATTGATTTTACTGCAGTTCTTTCCCCAGGACCCTGTGGATAGATAATCGCTAGAAATGTCCACCATTAGCAGGGCAATGAGTACAACCATCGTGCTAAGAAAAAGATACACATAGGACCCTGCCAGCAGGCATCAAATCAgggggtggggggAGAGTCACACAGTAACACGTGCAGCTATAACTCCaggcaaacacacacacaacaccctgtgtagccattgcactgagaaaatacacacagccccctgtgctgccatcacacatcaggaaaatacacacacgacacccctatgtaaccatCACACCAGGCAAAAGCAGAGACATAAAATGCTAAGTCAATAGGAATGAACAGCTCATAAAAGCCTACTGGAATAGATCACATCACAGCCAGGTACATCTGTTCTCAGCACTAACCATTATCGTTAGCTTAAAATGCTTAAAATCACTGCGCATCCTCAGGTCTAGGGACAGATTATTCCAGGAAGATTCTGCTAAATAGATTTGGCAATGCAGTGAAAGGGACCTCTACTACATTTAAGTGATGCATTTTGCATCTCAAAGGCCATCAACTATATTTAGAGGAACTGTGTGATTGAAGAACAATGCTCTAGGATAGGATGGCAATTTTTCTGGCCCTTCTAAATCTGGGGGTGATTTTGACCCCAACTTGAGTTAAATGTACAATTGAATGGGAAGCGATCAGACTGGGAGATGACTAATAAAAGCAGAATTGGAAACAGCTTTCATCTGTGCTGTAAAGTAAGCCACTCTATCCTGTTTTAAACTGGAACTCTCAGGTGGGATGTCATATCCAGAGGTCTTGGTGAGGTCAAACTTCAAGCCTTCGACTTGAGATAAATAAGTAGTAACTACAATTCTTGTCTCATAGGGGTATCTGCTCAACTAGGGGGAATAAAGGAACCACCCACCTCTTCTTTTGCCAGCGCCTTCTCTTTATCCTCTTGCCTTGGTCTGTGATGTTATCCTAACTGTGTGACACGGGGGTTATGGCACTGTGAGGGAAACTCGGCATGTCCTTCTGAAGAGAGGCCCaaaaaaaTAGAAAGAGTTTCAAGCTCACAGTTCCATGTTTCAATTACAGTGGCGTTATGTGTTTCTACCGAGTGAGACATGTTTCAAGCTAGCTTGTTAAGAATGATTTACACCATAATTCTAGGAAAAAACAAATGTGAGTGACTGAGATTTGAAAGGGAAGAGTAGGGGGAAGTGCCAGACTAAACGAATCCTAAGTAAATAGGGTGAGgttgggtctttttttcttcttttggtgtttttttgtttgtttgtgggttttttgttgttgttgttgtt
>1.691.1
CAAGCTGGGTGAACACTGATGATCAAATCCCCAGATCCAAAGTGTTAACTGTGTATCAAAACCCCAGCAGCCTTGATTCAGAGCTGAATTGAAGGCAGATGAAATATTAACAGCAGTTCTAGCAGCACAAAATGAAATATGAGATCCTGTATCAGAAATTATTAGTAACCTGTTAAAAGAAATGCTGAAAAATGGCAGTTACCAAATTAAAACTGGGAAACAGAGCCCAAATGGGAAATTTTGAAAAGTTTGGAGGAAAATAAATGACAGATTGTCCTCTTGGCTCTTATTACTATGCCATCCTAAATCCTACTTGGCAATACATGGTGGAGGTGAAATAAGAACTGCATCACTGCCAGTGCTGGTCCTCAGATTTGTAGTTCTAAGTGTCTGTGAGGGTGTCTGCGATCGATTGGAAAAGTAGCTAGAATTTGGTAGCTTTATCTAAATTGGAGAGTCTAGAGACTCTTATTATGAAAGGCTTCCTCTCATTTGTGAATTGGCCCCTTTGCTCCACTTTTGGATGCCTGGCTTCCTCCATGCCGAGCTGCACTAAATGTTTCTACATGGGAAAGCTATTCTCCTTAAATGCTTTCAAATTTAAAGCATCTATCTGGATATGTTCATGTTTATGACTCAAAATATCTAGCATC
>1.693.1
CAGAATAAGTTGGTTTAACCCACTGATTATCTTCAAGTCTAATGACATCCATGTTTCTAGAAATGATGAAATTATATATATAGACTCATCCCTTAAAAATTATTTTGCTTACAGTTATGCCATCCTTATCAAGGTCATTCTTCATGAACATAACAAAGTTACTTTTGATATACATTGTAAAAGGCAAGATTACAGTGGAAGGGAAATTCTGTTGCAGCTTTTTAAAAATTAGAGACCTTTTCATTTTATTCTGTTACACACTTCATATGTTTTCTAGACTATCACAGTAGATTTTATTATTTTCTACTTGTATTATAAAATTATCTTGTCTGGCTTATATGATTTTAGTATGTGCATCTCACTGGAAAAGGCATTGGTAGCATGTCTGTTTGCAAAACACTGTTAGAGATGGGATATCCACTCATAGAAATGAGATAGTCTCTCCTATTTCTAAGGAGAATCTCATGAATAGATGTTTAAAAGAAAGTCAAGTTTATCATATTTGAGATACTCTAAAACCCCTTTTAATATTCCTATTTGTCCCTTGCAAGTGAAGAGTACAGTCTCATCTTCCATGTGGGAAATCTTTAGCAATTTACTAATCCCTAGCAGGGATGTAAAATCACAGAACAGAATCAGTGTTCTTCAATTCTAAACTTGGAGTTCCTGATAATTGAACCGTGGTTGTTCCC
>1.694.1
atggttatctggagccattggaaacaacaggcaggatgcgaaagcacacccttaacccactcttgctctaagcaagtgtcgttgtctgacaggtaatacttaaagggaaatgcttatctcctgttaaggctgccacactgcttcactttggggtacagaagaagttggctCTAAGTTAAGTAAGACTCTGATGTTATCTCTTTGCAAGGATTGCTCTTCATTGCCTGGTCTCATGCCCTCTAGATACATCTAATAAGTTCCCTCCAACGGGATAGGCCTTTTTTCCCTCTTCCCATGTTAGAAATGATTTATTATGAATGAGGGAGATGGGTTATTCCCCTACTCAGAAACTGGCAGTGATTCCTTATTGTCCATAGACATGTTATCCAACTCCAAAGTATGACAATTAAGGTCCTTCAGAAGTGGACCATGAGAATTTCTATATATAATAAATTTTGTATATAGAAATGTATTAATGCTTTTAAAGGGTATGCCACACTGCCTACCTAGAATGTTAGGTGCTAAACAATGGTAATTATTTTATTAACAAATTTGCATGGTGTTTTAATATTTAAAGAAATCACCTTCTCACCTTCTGTAAAATCTtttaagaggaatatatcttacgattcagcaagccatatctagtaatctttccataagaaatacctgcacatgttttacaacaattttcattgccgctttattcaaagtagcaaagatttcaaagtatactagatttccatcaatagataaatggtttaacatacagtagattatgtctagCTATTACAAAGCATAAAATAGACCCATATATACTGCCCTGAAAATTTACATAATATGTGTTGTTTGTTATAAATTTGTAGGTTTAATATAGCTGATTCTCTTATTTTAAACTGATACAAGTAAACTACAACTGTTACAAAGGATGGGAAGAATACACGTCAAACTGGTTATCTTAGGGGGCGACTGAGGAGAATGCAGGAACAAACCAAGAAGGTTTCTTTCACTTCTTTTTAAAATTTATTTTTAAGTGATAGAATTGTAAATTTTAACTTTATGTTGTCTGTGGGGGAATGAGATAATTTTCAGTAGTTTTC
>1.699.1
GTAAGAATTAATTTTTCTCAAAAATATTTCAAAGTTTCTTTTGTAGTATCAATTTTCAGCCAAACTGTCTTCTCTTTTTGAGAGAAGTTAGAAGAGCTACTGAGAGTGTTGGAAACTGGTAGAAATGGGGGGAACAAGAAACATTAGAACAATTATGGAAACCCTCCAATGCCAAATATTTAGGTATTAAATATAATCATAGCTATTTGAAAAGTTAAAACACTTATAACAAGAACTTGTTTACAGTAGTCTGAAGGACATTAATTAGAACTAATGGATTGAAAATGTGGAAAGAAAATTTTTCTCCCAGAGACTTCTATTCATTCAATCCTGTAAGGAAGTAATGCTTCTTATAAAGTGTGATCTAACCTGAGAAGAATGATGCAATGCTTGAATCAACAATAGCATCCTGACAAGGTAGGGGAATATTTTTAATTTTGCATTCCATTTCTCATTTTAGTTTCTGCTGTAAACTATGTGTTACTCCTGTTATAGAGAAAGACACACACGGTGActaccatgtattgagtcactctttgtgctgataactgaactatgaggtaaatattatctccctcttcacaatagtttcataaggcagatattatttacatattatcaatgaagaatctaaggcaaaattagattaaacaacttccataaagctacatatctagtTATAGCAAGTTATTTGGAATCAGTGGTATAATAGGTAAAAAGAGATGGTTAAATCTAATGTGTATTCTGTTATGTGCAGTGAAAGGAGTTTTCACTTTTCATCCAGTAGATAGAGGAAGATGATCTGTTTTGGAATAGGAGTCGAAAAGAGCTAAGGAACGCGGGCAAGTGTTTGTGTTTCTGACTGGTCGGAGTTAGTGTATCCATGAATGCTGATGCCTCACTGTGGCGTGTCTCTACAAAATTCTAGGTGCTGCTTTCGGCACTACTTTGTACAGTGATGTCCAGGGCAACTCAAAACTGCATTATGCCTTGCTGAGGCCAGTTGAGGAGCCAGGAGCAATGGTGACTGCAGGGAAGttttttttttttttttttttttATAACTCTTAACTGTGTTTGGTACATCTTTTGTGGGGCAGACTTACTCCATGAAACTATTCCAGGCCATTAGAGCACCTTGGACCCAACACTATGCATTGAAAGTCAAATCAGTTTCAACTCTGATCTAGTCTCAGAGTCTATGGTCCTAATCAGTGTTTTATTGTGTATAATAAGCATATTATTTAGTTACTTGCATCAGTTTCTGAAAAACACAACACTTATCCCTAGATACAGTTTTAAATGCCCAAGTGATTTTGAGTACCAGCCCTG
>1.712.1
GTGGCTGGGCGCGCATCGGCTGCTGCAGAGGACCGAATTCTGTCGTGGAGCAATGGAGAGAAGGAAATTTTCTAAGAACACATGATTAAGAAAATTTGCTGAAAAAGAGCTGCAGACACTGAATAGACTGATAACAACCACCTCAAAACATAGATTTATGCCTATATCCTGAAATCCTTCTGAAAACTCATTTCTGTATTTATCAAATGGATCTTGGAGCTGTTGATTGTGGCTCTTCCCAATTATCTGTGCACAAAGATTCAGAAGGAAGATAGCAGGTAATTATCAGGGCTTAAGTCAAGGAGGAAACCACCACCCCCTCCCCAAACATCAATAAGGATACACTGTAAAGTTCAGAACATTCTGAGAAAAGCCATCTGTgaaaagatgcttttagacctacaaaagttgaaataatccatcaccagccgatctgtactataggatatgttataggtcatccttcagacagaaggaaaatgTCATCTATCTGAAAGGACTTGTATCTGTAATAGACATCTCAAAATAAGACAACAAATATTCCGATTAAAAATCCTATTATTCTAGTTAATAGATTTGAATGAGCTTTTCAGCAAAGATGTATAAATGGACATGCAgaagaatgtagagaaattggaatgttcatacaacaactggaaactgcaggttggactgtgaaatgatagagtcactttgaaaaactgtctggcagtttcttcctaggaatctacccaagggaataagaacatttatctatgcaaagatgtatacccaactcttcatagcagcattgttcataactgccatgttggtaacaatccaaatctccttattggatgaatacactacacaaactgtgtattcatccaatggaatgccattcagcaataaaagtaatggatcactgatgcattttacaatttgaatgaacctcaaaatcactatgctaaAGAGATATATATttgctgagactgaatgatagactcatgaaattatactattctgttttcattttatttttttttttggctacactgcacaacttgtaggattttggttccccaaccagggattgaaaccaggctgcagcagtgaaagcaccaaaacctaacccctagaccaccagggaactcctctcggtttttgtttatattcaaaatTTTCTATATAGTCAAATGTT
>1.724.1
GAAAAGGATATACTGTCATAGAGACCTTATTCAAACAGAATCCTTGGGTCCTGTGCCCAGATCTCTTCATTCCGTCTCAGGGCAGCATTCTTCTCGCCTCCCATGTGAGCTTAAAGGAGGTGAGGAGGCAGCTATATGTCAGCTGCAAAACGTTACTTTGACACCCCCCTGCACCACCTCTCAGTGGACACTAGCCCCGCCCTCCCCTTTCTGCACACCACCTCCCACCCCAATCAAACACAGTTCTGAGAAGCAAAGCTTATGGGCCTAACCCTGGCAGCCTTAGCCTACCTGTGCTTTTGCTGCTCCACCCTCTGAATTCTGCATCACCCCTGCACCTGCCGCAAGGGGCTGGCATTCTCCGCGGTGTTGTATTCGAGTCCCTGACCTCTCCATGCGGCCCGCCAGTGGTGCTGGGTTTTCATCTTGCTCCCAACCTGAGTAATGTGTGTGCTGGTTTCTCCAGTGTTTCCCCTGTTGGTCATGGACTCCCTGCCTCGTGGGGCCCCTCCCTCCCATCCCGGCAGTGACTGGTGACCACGTGCAGTGCTAGCTCTTCATTCCCTCCAAGGAGTGTGCACTCTTTTTATCCATGCTCTTGCAAAAATGAATACAATTATGATTTCCCATGGAAATGGAAAAGTCTATTTAAATAATTTAACTATTAAACACTTTCACTG
>1.741.1
TCCTATGAGGGGAAAAAAGAAACCACCTTTTAAAGAATGATATGCCATATACCCTTGATTTTCATTTTGCATTATATCGACTTTTTCTTTTTGAGAAAAGTAATAAAAATCTGATAGTCTAAGACTCCACTATTTAAAAGCCTAATTACTTTAAAAAATATGCATACTTTCAAAACTTTTACCAAAATACATAACTGTTGAAGCATTCACTTCTCTATGGAAGTATGCGTATTGGTGTCAGTTTCTTTGTACAGTTGTACTTAGATAttttttatgattttttCATGTGCAAGTATCAAGGTTTTGAAGTTTTAGTAAGAAGATACTCTGTAGATTACATTCCCAAGAACATAATGCTTATACAAAATGTATATTCCACGTTTTAAAGCTTAATTGTATTTTACTTTACATAATACACTTCAGTTAACATAGAGCACTTAGAATCTATTTGGTATTTTTGAGTTCTCAAAGTaaaaaaaaaTTTAGATTTTTAGGTTTGATATGGTTGTGTCATAATCATCTCATAATTGAAAATTTTAATTTTTGGCAATAAAAGGAAATTGGGTATCTTTGGAACTGTAAAATCTGGTTTAATCCTTCTCTTTCTAGACTCTTGATAGATTGGATAATTAAACAGTATCCAGAGAAACTAAAGAAATGGGCATTTTAATTGCTTATTTTATCTTGAGTTATTTTTAATGAACACTGCTCATTACAATTTTACAAACCAAAAGTGTTTACTAATTCTAGTAACTACAGTTTCTTTTTCAGCTAGATGAGTGATCGGAAACCTTTTGTTGCATTTCAAAATCTAAATAAACTACAGACT
>1.748.1
ACTCCACTGTGTTTCTCTGCCACACTGAAGATCAAAAGCTATATTATACTTGGACTGTTCTGTCCaaaaaaaTGTAAACACTCCAGATTCTGCATAGTGAACCAGTGAAACAAATACTGTGGTATTTAAGGCCAGTGTCCTAGGTCTCCCCCTAGCACCACTTAGAGGCTGGACCCTATATCATCCCACTGTTATTCTAATCAAGCACTCTACACACAGGTTCCAGATCTTCAGGCTGGTAGCATGTGGCACTCGGCATCCTGTGTGTTGACTTCTCTGAGCACACCCCTTCTCCCCTCCTCCCATGCTGCTACCAGGATACCTGGATCTGTGAACATCTTCCATTCACACACGGCAGATTCACTTCCAGCTCCCCAATTAACGGATGACTATGAAAATAAAAGCCAAATTTCTTATATTTCTTTCAGCTAACGGCCAGTTTCCATAGCTGAATTAAAGCACTTGTAGTATTTTAAAACAGCTGCTGTCTTTTCATTCTACCAGTGCCTTATTAACTAAACTGTGAGTGCAGTAAAATGACCCAAGGCTCAGACAACACAAAACCTTTATTCAGATCTAAGCCACTTGGGTCTTTTTCCCCCTATATTTTGAGCCCCTTTTAGTTGTTACTGATATCTTCTGGTATTCACTGCCTTTGTAAACCAAGTAAATAGAGTAAGTGAAGATACTAGTTACCTAAGTTTTTTCCTGTTGTTAATTGTTCTGGATTTTCTTTACCAGTGCATGCATTTAAGCCTAAGTCCTCTCTTTTTTATCATGTAGCAGCATTTAAAAGTAACTTTGGATAAAGTCATGTTGTGTATCTGGTCAAGGTAATGTTTTCTCCTTGTCATCACAGGTTTAACCTTATATAATACAAAACATCTGAGCTCAACGCCCAATCCTTCAGGGTCTTTACAAAAGTAAAATGTATTTTAAGTGCTTAGAGCCAGACTCCATTATATTTACATTTCCAAACAGACCCACCAATCATACAGCTTGTTTAGAATTTAACTATAAGTATTTTTACTTCTAGTCAATGTTAAACCTCAGTATAATCTCCAGATTATAGAGAACAGTTTGAAATGAAACTCAGCAAAGGCCACTATTTGTCACATATTATGTAAGGAATAATCCCAATCAACATACACAGTGCAACATTTGGAACATTTGTGACTAATTTTCCCATGGGACTAATTGGACTTTTTAATTTATTTCAAATTCTATACTTCGCATGAAACCTTATTCATATATTTTACCAAACTAATTCAAATTTATGTTTGAATTGTTAGAAAATATTTGTGTACAGTTTTGGTTAATAATGAAAGAAAAATATAAAATATATTAAATGTCTTTTCTATGTCAAGATCAAAACAAGTCATGTTGGAAAATTTTTGTACCCAGTATTTTGTATGTACCttttttcttttttCTAAGCTGGAAAGAAAATTTAACAGTTAGTCTTGCTAgactctaacataagctgaagatggctttgtaacacatccacctgaccatttatgagcttcctcctgaagcagcgagcatcctgacactgaggagtgaatggagaagaggctgagtgcccgcccaccagggCCCCTGCCAGCTGCGGAGACTTTAAGCCAGCAGGCTTCTGGGCTTTGAAACTCATACTAGGTTAGCACTCCAAACAGTTTTCTCTGGAAACAACTCATGGGAGGAGGGGCCTCTGTATTTGACTAGAATAGAGTAGGACACTTAGTAACTGTAGGTCACTTTCCTTAATAGCTTTTGAAAATATAGTTTCACAGCTAATCAAGGAGTCTGATTTCTCTACTTGGTAACAGTCCAGCAATGACTAATGATAGATGACTGTGCTGATGAGTATGATGAATTTTTTAAAACTAAGTGCTTAAATGGTTATAGAAATGAAGGAAAACATGGATATTTAGAAACTTTTTATATACATATTGCAATAAGATGGTTTATAGCAGATTTCATTTTATTTCTGAAAATGTTATAAACATGTAATTAGTaaaaaaaaaTTTTGTAAAACACTGTCTTATATTTGTATGTGTGTAAATATAATGCATAAGTTCTAAGAATAAATATGTCAGTATCATGTATGTTATTTTAAATTGCCTGTATGCCACTTTACATATTAACATTAAAATAAAAGACAACACTTCAGTAGCATAAAATTAAAGGCTGATGTGAAAATGTTC
>1.750.1
AAGGAAAATGCCATTGTCAGTTAAATAAATGTTTCCCAAAAACTTTTTTAGGTTTAGGAAGCCATATTACTATTGTCTTTGGACTCCACGTTTGTTCCCTGAAAGCGAGAATCAACTACTCTTCACTCATAAAATCATAAAGTTATTGAATAGTTCATTGGAGAGATAGACTTAGGAAAAAAGTGCTTTTTAACATATTTCTTGCCTGC
>1.752.1
ATAGTAAACTATTTTAAGTTTAGTTTGACTGTGAAGCAAGTTGTTAGACCTGTTACCACATTGAAGGTGTATATTATTACACAGGATTCCATTctaaagacattcccccacaaattagaattaagaatagccaatatcacaattgttacttagcatagtcctctggaatttctggccattgcattaagaagtaaaagaattcgaggtgtaattattggaaggaagaagatagtattatttgtgagtaatatgattgtcactcagaaatcccaagaaaataatttgaaaaactattagaactaataagtgaattcagtgagatagctcattagaagctattcattgaaacctcagtagctttctgtaatcccaggaatgacaatatgaaaattattaatagagatcttctttgagattaataacatatgaaatacctgtaataaatttaattagaactgtacaggacctataggggagaaagcttgaaactttactatgccaatttagtgaccaaagaagaatgagtggaaagacagcacattcctgaatattgtaaagatatcaatccttgaaaaattagttacaaatttaaagtaattcttatATCGGAGCATCAAAGAAAATTAGACCTTGATCCTGAAAGACTGATTATGAACATGGCAGTTTGGGAATG
>1.754.1
TTTGGTGGCTAACTTCAACCACTGTAAAATAAAACTACTTCCTTCAAGGTTCTTTGTTTTTAAACCTAATGTGTTTTGTTATATTTGTGGTCTCTCCAGGCCTTCTGTTAGGCAGGATAGTAGCATACATTTATAATGTTTGCTGTTTCCAGGTGAATTTAACTTTATCCCCTTATTTGCATGTTATCTCCTATAAACGTAGTTCACACAAGTTTGAATCCAGAATTAACCTTTTAGCTTATAGCAGTAGAAACTTGTACCAGAGTTTgggggggAGGGGCAACTGCAGGGTTGAGGGAGGTAAAGTTTGCTAAAAGGTCTTTGATCATGTCTCCCCAACCATCAGTATTTGGTGGTTATAAGTTAAACGTAGACATGAACAAGTAAGTTTGAGACCACATCAGTTAGGACttttttttCTACTCACTCATTTTTATTATAAACCTGATAATCAGCTGTTTGTTCTAAGGCAGTTCAATACTGTCACCTaaaaaaaaaTTCATAGGGTAATCTTAAGATTCTTAAATTTAGTGTCATTTATGTAAATTAAAATAGATCTAGATTAATATAGCCTCACTGATTTGTTGACTATTCAGTCTGTTTCAGTCTTCCAGTGTTTTATCTTGAACTGATACTTAGTGTAAGTGAAAAGGTCAGAGTTGGGATTCCTGGTTTGAGTATCATGCTTTGTCATTTTAATGAAAGTTCAGTGACTTCAAGGCATATTATGAATAACGGGTATACATTTTACAGCAGTAAATTTCTTCAGAAAATTTTTCTGTAGTTAGGATTAAGTTATTTGCAATCAAACAAGTCATTATGTGGTAAGGGGCTTAATATTCCTGGAAGAAATGGATATCTGACTAATGCCAACCAGCTGGTCAGATTTTTTCGGTTTTAGATGTCACATGTATTTTGAAGATAAAAGGATAAAATGAGGGAGCTTTGTCATGATTCACTATTCTAGAACTTGCATGACCTTTATTGTGTATCCTCTGGAATGTTGTTGAAATTTTAGTTTACTAAAAATAGTGTATTAGCCAGTTTACTGCTCAGCTGTATGTTTGTGAACAAGTGATATGCCCTTAAAATTGTATACAATCTGGTATGTGCAACAATGTGGAGATTCCTCAAATGATTTAATAAAATGCTTGAACACTg
>1.757.1
[truncated: 4,151,030 more chars]
