# Supplementary material for: Integrative analysis of Iso-Seq and RNA-seq data reveals transcriptome complexity and differentially expressed transcripts in sheep tail fat
Source: PeerJ. 2021 Nov 3;9:e12454. doi: 10.7717/peerj.12454 (PMC8571958; doi:10.7717/peerj.12454)
Supplement: Supplemental Information 7 [file peerj-09-12454-s007.subnetwork]

Node1	Node2
ENSOART00020000034(CYTB)	21.453.4(NDUFV1)
ENSOART00020000034(CYTB)	ENSOART00020034576(CYCS)
ENSOART00020000034(CYTB)	ENSOART00020021692(CYCS)
ENSOART00020000034(CYTB)	ENSOART00020021237(ENSOARG00020013805)
2.696.7(EIF3I)	1.803.4(EIF4A2)
2.696.7(EIF3I)	ENSOART00020012979(CCT7)
2.696.7(EIF3I)	19.307.6(EEFSEC)
2.696.7(EIF3I)	ENSOART00020007179(EIF2A)
2.696.7(EIF3I)	ENSOART00020021670(EEF1B2)
2.696.7(EIF3I)	ENSOART00020024711(RPS15)
2.696.7(EIF3I)	14.494.1(RPL13)
2.696.7(EIF3I)	14.494.4(RPL13)
ENSOART00020016766(ZFYVE1)	ENSOART00020015043(WIPI2)
2.925.5(HNRNPK)	8.366.5(SYNCRIP)
2.925.5(HNRNPK)	14.212.12(ECH1)
2.925.5(HNRNPK)	ENSOART00020009909(ILF3)
ENSOART00020018046(LSM3)	5.879.5(IK)
ENSOART00020018046(LSM3)	5.879.9(IK)
ENSOART00020018046(LSM3)	13.188.2(PRPF6)
ENSOART00020001348(ENSOARG00020000933)	14.212.12(ECH1)
ENSOART00020001348(ENSOARG00020000933)	17.227.7(THOC5)
ENSOART00020001307(MET)	ENSOART00020037589(VEGFA)
ENSOART00020037575(ACACA)	11.265.3(Srebp1)
ENSOART00020037575(ACACA)	ENSOART00020006006(ACACB)
ENSOART00020037575(ACACA)	15.327.19(ACAT1)
ENSOART00020037575(ACACA)	13.624.23(ACSS2)
ENSOART00020037575(ACACA)	11.689.14(ACLY)
ENSOART00020037575(ACACA)	11.689.18(ACLY)
ENSOART00020037575(ACACA)	11.689.28(ACLY)
ENSOART00020037575(ACACA)	ENSOART00020040904(FASN)
ENSOART00020037575(ACACA)	11.99.3(FASN)
ENSOART00020037575(ACACA)	11.99.15(FASN)
11.265.3(Srebp1)	6.253.9(ADD1)
11.265.3(Srebp1)	22.289.14(SCD)
11.265.3(Srebp1)	14.173.2(CEBPA)
11.265.3(Srebp1)	ENSOART00020040605(PPARG)
11.265.3(Srebp1)	11.689.14(ACLY)
11.265.3(Srebp1)	11.689.18(ACLY)
11.265.3(Srebp1)	11.689.28(ACLY)
11.265.3(Srebp1)	4.611.4(LEP)
11.265.3(Srebp1)	ENSOART00020040904(FASN)
11.265.3(Srebp1)	11.99.3(FASN)
11.265.3(Srebp1)	11.99.15(FASN)
ENSOART00020027615(COL1A2)	ENSOART00020002481(COL5A1)
4.380.12(COL1A2)	ENSOART00020002481(COL5A1)
4.380.22(COL1A2)	ENSOART00020002481(COL5A1)
ENSOART00020027615(COL1A2)	ENSOART00020014822(LUM)
4.380.12(COL1A2)	ENSOART00020014822(LUM)
4.380.22(COL1A2)	ENSOART00020014822(LUM)
ENSOART00020027615(COL1A2)	1.2008.6(COL6A2)
4.380.12(COL1A2)	1.2008.6(COL6A2)
4.380.22(COL1A2)	1.2008.6(COL6A2)
ENSOART00020027615(COL1A2)	11.236.9(COL1A1)
ENSOART00020027615(COL1A2)	11.236.16(COL1A1)
4.380.12(COL1A2)	11.236.9(COL1A1)
4.380.12(COL1A2)	11.236.16(COL1A1)
4.380.22(COL1A2)	11.236.9(COL1A1)
4.380.22(COL1A2)	11.236.16(COL1A1)
ENSOART00020027615(COL1A2)	2.407.17(COL3A1)
4.380.12(COL1A2)	2.407.17(COL3A1)
4.380.22(COL1A2)	2.407.17(COL3A1)
ENSOART00020027615(COL1A2)	10.185.4(COL4A1)
ENSOART00020027615(COL1A2)	10.185.6(COL4A1)
ENSOART00020027615(COL1A2)	10.185.7(COL4A1)
4.380.12(COL1A2)	10.185.4(COL4A1)
4.380.12(COL1A2)	10.185.6(COL4A1)
4.380.12(COL1A2)	10.185.7(COL4A1)
4.380.22(COL1A2)	10.185.4(COL4A1)
4.380.22(COL1A2)	10.185.6(COL4A1)
4.380.22(COL1A2)	10.185.7(COL4A1)
ENSOART00020027615(COL1A2)	ENSOART00020039107(FN1)
4.380.12(COL1A2)	ENSOART00020039107(FN1)
4.380.22(COL1A2)	ENSOART00020039107(FN1)
ENSOART00020027615(COL1A2)	1.2007.14(COL6A1)
4.380.12(COL1A2)	1.2007.14(COL6A1)
4.380.22(COL1A2)	1.2007.14(COL6A1)
ENSOART00020027615(COL1A2)	5.421.23(SPARC)
4.380.12(COL1A2)	5.421.23(SPARC)
4.380.22(COL1A2)	5.421.23(SPARC)
ENSOART00020027615(COL1A2)	ENSOART00020019556(COL5A2)
4.380.12(COL1A2)	ENSOART00020019556(COL5A2)
4.380.22(COL1A2)	ENSOART00020019556(COL5A2)
1.469.1(CRTC2)	ENSOART00020041637(CREBBP)
1.469.1(CRTC2)	ENSOART00020020185(ATF4)
14.568.4(CDH5)	ENSOART00020003848(ENSOARG00020002499)
14.568.4(CDH5)	ENSOART00020037589(VEGFA)
ENSOART00020007445(NMD3)	3.1793.4(NOP2)
ENSOART00020007445(NMD3)	ENSOART00020022280(DDX5)
ENSOART00020007445(NMD3)	ENSOART00020011068(ENSOARG00020007094)
ENSOART00020007445(NMD3)	ENSOART00020028519(UTP14A)
ENSOART00020007445(NMD3)	ENSOART00020029442(HEATR1)
ENSOART00020002481(COL5A1)	1.2008.6(COL6A2)
ENSOART00020002481(COL5A1)	11.236.9(COL1A1)
ENSOART00020002481(COL5A1)	11.236.16(COL1A1)
ENSOART00020002481(COL5A1)	2.407.17(COL3A1)
ENSOART00020002481(COL5A1)	10.185.4(COL4A1)
ENSOART00020002481(COL5A1)	10.185.6(COL4A1)
ENSOART00020002481(COL5A1)	10.185.7(COL4A1)
ENSOART00020002481(COL5A1)	1.2007.14(COL6A1)
ENSOART00020002481(COL5A1)	5.421.23(SPARC)
ENSOART00020002481(COL5A1)	ENSOART00020019556(COL5A2)
ENSOART00020012981(COL5A1)	ENSOART00020009901(FXR1)
4.611.4(LEP)	ENSOART00020037589(VEGFA)
4.611.4(LEP)	ENSOART00020040605(PPARG)
X.403.5(DDX3X)	13.188.2(PRPF6)
ENSOART00020041637(CREBBP)	ENSOART00020035285(TCF12)
ENSOART00020041637(CREBBP)	21.169.5(RELA)
ENSOART00020041637(CREBBP)	ENSOART00020040605(PPARG)
ENSOART00020041637(CREBBP)	3.1558.1(STAT6)
ENSOART00020041637(CREBBP)	ENSOART00020007607(HDAC2)
ENSOART00020041637(CREBBP)	ENSOART00020020185(ATF4)
ENSOART00020018925(PACS2)	13.138.1(WDR37)
20.134.1(20.134)	ENSOART00020035292(ENSOARG00020022450)
ENSOART00020008609(CALU)	ENSOART00020002666(VCP)
24.433.6(MGRN1)	ENSOART00020023693(NPRL3)
ENSOART00020029442(HEATR1)	3.1793.4(NOP2)
ENSOART00020029442(HEATR1)	ENSOART00020008858(UTP20)
ENSOART00020029442(HEATR1)	ENSOART00020011068(ENSOARG00020007094)
ENSOART00020029442(HEATR1)	ENSOART00020028519(UTP14A)
21.227.21(ENSOARG00020008975)	19.632.9(RAF1)
14.494.1(RPL13)	ENSOART00020011068(ENSOARG00020007094)
14.494.4(RPL13)	ENSOART00020011068(ENSOARG00020007094)
14.494.1(RPL13)	ENSOART00020024711(RPS15)
14.494.4(RPL13)	ENSOART00020024711(RPS15)
14.494.1(RPL13)	1.150.1(1.150)
14.494.4(RPL13)	1.150.1(1.150)
16.20.5(DUSP1)	17.523.2(MAPK1)
ENSOART00020009386(PIK3C2A)	ENSOART00020006293(PIK3R1)
ENSOART00020009386(PIK3C2A)	15.313.3(ENSOARG00020023366)
14.173.2(CEBPA)	ENSOART00020040605(PPARG)
19.307.6(EEFSEC)	2.884.11(2.884)
ENSOART00020016545(INTS11)	14.282.1(SYMPK)
ENSOART00020016545(INTS11)	9.281.2(CPSF1)
11.236.9(COL1A1)	ENSOART00020014822(LUM)
11.236.16(COL1A1)	ENSOART00020014822(LUM)
11.236.9(COL1A1)	10.185.4(COL4A1)
11.236.9(COL1A1)	10.185.6(COL4A1)
11.236.9(COL1A1)	10.185.7(COL4A1)
11.236.16(COL1A1)	10.185.4(COL4A1)
11.236.16(COL1A1)	10.185.6(COL4A1)
11.236.16(COL1A1)	10.185.7(COL4A1)
11.236.9(COL1A1)	ENSOART00020039107(FN1)
11.236.16(COL1A1)	ENSOART00020039107(FN1)
11.236.9(COL1A1)	1.2007.14(COL6A1)
11.236.16(COL1A1)	1.2007.14(COL6A1)
11.236.9(COL1A1)	5.421.23(SPARC)
11.236.16(COL1A1)	5.421.23(SPARC)
11.236.9(COL1A1)	1.2008.6(COL6A2)
11.236.16(COL1A1)	1.2008.6(COL6A2)
11.236.9(COL1A1)	2.407.17(COL3A1)
11.236.16(COL1A1)	2.407.17(COL3A1)
11.236.9(COL1A1)	ENSOART00020019556(COL5A2)
11.236.16(COL1A1)	ENSOART00020019556(COL5A2)
11.236.9(COL1A1)	11.367.4(SERPINF1)
11.236.16(COL1A1)	11.367.4(SERPINF1)
ENSOART00020006971(SEPTIN7)	ENSOART00020026457(SEPTIN9)
ENSOART00020006971(SEPTIN7)	5.879.5(IK)
ENSOART00020006971(SEPTIN7)	5.879.9(IK)
ENSOART00020006971(SEPTIN7)	1.2044.5(RAB5A)
16.42.4(MCCC2)	15.327.19(ACAT1)
ENSOART00020000623(OS9)	ENSOART00020002666(VCP)
ENSOART00020000623(OS9)	3.735.4(MYH9)
14.212.12(ECH1)	3.505.27(PCBP2)
14.212.12(ECH1)	12.115.5(TARDBP)
14.212.12(ECH1)	8.366.5(SYNCRIP)
14.212.12(ECH1)	ENSOART00020009909(ILF3)
ENSOART00020006293(PIK3R1)	19.632.9(RAF1)
ENSOART00020006293(PIK3R1)	ENSOART00020020698(ERBB2)
ENSOART00020006293(PIK3R1)	11.195.8(ERBB2)
ENSOART00020036696(DST)	ENSOART00020011288(SPTAN1)
10.185.4(COL4A1)	5.421.23(SPARC)
10.185.6(COL4A1)	5.421.23(SPARC)
10.185.7(COL4A1)	5.421.23(SPARC)
ENSOART00020015469(SRRM1)	ENSOART00020014858(SCAF1)
2.768.20(SRRM1)	ENSOART00020014858(SCAF1)
ENSOART00020011068(ENSOARG00020007094)	3.1793.4(NOP2)
ENSOART00020011068(ENSOARG00020007094)	ENSOART00020022280(DDX5)
ENSOART00020011068(ENSOARG00020007094)	ENSOART00020008858(UTP20)
ENSOART00020011068(ENSOARG00020007094)	ENSOART00020028519(UTP14A)
ENSOART00020011068(ENSOARG00020007094)	ENSOART00020014165(EIF4B)
ENSOART00020011068(ENSOARG00020007094)	13.188.2(PRPF6)
3.1793.4(NOP2)	ENSOART00020022280(DDX5)
3.1793.4(NOP2)	ENSOART00020008858(UTP20)
3.1793.4(NOP2)	ENSOART00020028519(UTP14A)
3.1793.4(NOP2)	ENSOART00020014165(EIF4B)
14.746.46(LIPE)	18.47.3(PLIN1)
14.746.46(LIPE)	18.47.6(PLIN1)
14.746.46(LIPE)	18.47.26(PLIN1)
14.746.57(LIPE)	18.47.3(PLIN1)
14.746.57(LIPE)	18.47.6(PLIN1)
14.746.57(LIPE)	18.47.26(PLIN1)
14.746.81(LIPE)	18.47.3(PLIN1)
14.746.81(LIPE)	18.47.6(PLIN1)
14.746.81(LIPE)	18.47.26(PLIN1)
14.746.46(LIPE)	3.1877.8(PNPLA3)
14.746.57(LIPE)	3.1877.8(PNPLA3)
14.746.81(LIPE)	3.1877.8(PNPLA3)
ENSOART00020037589(VEGFA)	1.2005.2(COL18A1)
ENSOART00020037589(VEGFA)	ENSOART00020039107(FN1)
ENSOART00020037589(VEGFA)	ENSOART00020020698(ERBB2)
ENSOART00020037589(VEGFA)	11.195.8(ERBB2)
ENSOART00020037589(VEGFA)	11.367.4(SERPINF1)
5.937.2(ENSOARG00020015724)	ENSOART00020003445(PDE4DIP)
1.534.17(DCAF8)	ENSOART00020012832(DCAF12)
13.188.2(PRPF6)	ENSOART00020032538(DHX16)
13.188.2(PRPF6)	5.879.5(IK)
13.188.2(PRPF6)	5.879.9(IK)
ENSOART00020025230(SSH2)	21.447.9(ENSOARG00020011311)
16.333.9(OXCT1)	21.453.4(NDUFV1)
16.333.9(OXCT1)		15.327.19(ACAT1)
5.421.23(SPARC)	ENSOART00020014822(LUM)
5.421.23(SPARC)	2.407.17(COL3A1)
5.421.23(SPARC)	1.2007.14(COL6A1)
5.421.23(SPARC)	5.343.1(SPOCK1)
5.421.23(SPARC)	ENSOART00020019556(COL5A2)
ENSOART00020037081(SESN3)	ENSOART00020023693(NPRL3)
ENSOART00020012832(DCAF12)	7.309.1(DCAF5)
2.938.1(UBAP2)	ENSOART00020003445(PDE4DIP)
ENSOART00020007607(HDAC2)	ENSOART00020016117(CTBP1)
ENSOART00020007607(HDAC2)	11.317.4(CHD3)
5.576.3(SUGP2)	ENSOART00020002583(PIGO)
ENSOART00020032396(MITF)	17.523.2(MAPK1)
1.150.1(1.150)	ENSOART00020024711(RPS15)
ENSOART00020018963(SERPING1)	1.1802.4(MASP1)
ENSOART00020016894(LPIN)	24.599.5(ENSOARG00020024797)
ENSOART00020016894(LPIN)	15.527.13(DGAT2)
14.282.1(SYMPK)	3.438.2(ZC3H8)
14.282.1(SYMPK)	9.281.2(CPSF1)
13.624.23(ACSS2)	ENSOART00020006006(ACACB)
13.624.23(ACSS2)	15.327.19(ACAT1)
13.257.9(GSS)	1.1398.3(GSTM5)
ENSOART00020016117(CTBP1)	ENSOART00020035285(TCF12)
ENSOART00020020747(ABR)	ENSOART00020039107(FN1)
15.327.19(ACAT1)	ENSOART00020006006(ACACB)
15.327.19(ACAT1)	11.689.14(ACLY)
15.327.19(ACAT1)	11.689.18(ACLY)
15.327.19(ACAT1)	11.689.28(ACLY)
ENSOART00020021237(ENSOARG00020013805)	21.453.4(NDUFV1)
ENSOART00020021237(ENSOARG00020013805)	4.212.11(OGDH)
ENSOART00020021237(ENSOARG00020013805)	4.212.14(OGDH)
ENSOART00020021237(ENSOARG00020013805)	11.689.14(ACLY)
ENSOART00020021237(ENSOARG00020013805)	11.689.18(ACLY)
ENSOART00020021237(ENSOARG00020013805)	11.689.28(ACLY)
ENSOART00020021713(ENSOARG00020014108)	ENSOART00020001277(LRRK2)
18.47.3(PLIN1)	ENSOART00020040605(PPARG)
18.47.6(PLIN1)	ENSOART00020040605(PPARG)
18.47.26(PLIN1)	ENSOART00020040605(PPARG)
ENSOART00020024711(RPS15)	10.307.3(MTIF3)
ENSOART00020020698(ERBB2)	ENSOART00020039107(FN1)
11.195.8(ERBB2)	ENSOART00020039107(FN1)
15.527.13(DGAT2)	24.599.5(ENSOARG00020024797)
15.527.13(DGAT2)	3.1877.8(PNPLA3)
1.2007.14(COL6A1)	ENSOART00020014822(LUM)
1.2007.14(COL6A1)	1.2008.6(COL6A2)
1.2007.14(COL6A1)	2.407.17(COL3A1)
1.2007.14(COL6A1)	ENSOART00020019556(COL5A2)
1.2008.6(COL6A2)	2.407.17(COL3A1)
8.366.5(SYNCRIP)	ENSOART00020029639(AIFM1)
8.366.5(SYNCRIP)	ENSOART00020021850(NAA15)
ENSOART00020025972(ENSOARG00020015727)	13.595.7(TBC1D20)
ENSOART00020025972(ENSOARG00020015727)	13.595.15(TBC1D20)
14.61.2(APRT)	ENSOART00020027724(PDE1A)
14.61.2(APRT)	ENSOART00020028946(AK2)
14.61.2(APRT)	ENSOART00020002016(DPYD)
9.281.2(CPSF1)	3.438.2(ZC3H8)
22.289.14(SCD)	ENSOART00020040605(PPARG)
22.289.14(SCD)	ENSOART00020040904(FASN)
22.289.14(SCD)	11.99.3(FASN)
22.289.14(SCD)	11.99.15(FASN)
ENSOART00020008858(UTP20)	ENSOART00020028519(UTP14A)
4.212.11(OGDH)	11.689.14(ACLY)
4.212.11(OGDH)	11.689.18(ACLY)
4.212.11(OGDH)	11.689.28(ACLY)
4.212.14(OGDH)	11.689.14(ACLY)
4.212.14(OGDH)	11.689.18(ACLY)
4.212.14(OGDH)	11.689.28(ACLY)
1.1865.7(ENSOARG00020005029)	1.702.1(B4GALT4)
21.39.11(THRSP)	ENSOART00020040904(FASN)
21.39.11(THRSP)	11.99.3(FASN)
21.39.11(THRSP)	11.99.15(FASN)
19.632.9(RAF1)	21.169.5(RELA)
1.2044.5(RAB5A)	ENSOART00020001277(LRRK2)
ENSOART00020014822(LUM)	2.407.17(COL3A1)
ENSOART00020014822(LUM)	ENSOART00020019556(COL5A2)
6.585.9(ENSOARG00020011415)	ENSOART00020017272(GIGYF2)
6.585.9(ENSOARG00020011415)	5.653.11(DNM2)
ENSOART00020006006(ACACB)	11.689.14(ACLY)
ENSOART00020006006(ACACB)	11.689.18(ACLY)
ENSOART00020006006(ACACB)	11.689.28(ACLY)
ENSOART00020006006(ACACB)	ENSOART00020040904(FASN)
ENSOART00020006006(ACACB)	11.99.3(FASN)
ENSOART00020006006(ACACB)	11.99.15(FASN)
ENSOART00020019556(COL5A2)	2.407.17(COL3A1)
3.505.27(PCBP2)	ENSOART00020014165(EIF4B)
2.407.17(COL3A1)	ENSOART00020039107(FN1)
ENSOART00020014165(EIF4B)	1.803.4(EIF4A2)
ENSOART00020027724(PDE1A)	7.489.3(ADCY4)
3.143.5(SDC1)	1.15.3(GPC1)
3.143.5(SDC1)	ENSOART00020039107(FN1)
ENSOART00020040904(FASN)	11.689.14(ACLY)
ENSOART00020040904(FASN)	11.689.18(ACLY)
ENSOART00020040904(FASN)	11.689.28(ACLY)
11.99.3(FASN)	11.689.14(ACLY)
11.99.3(FASN)	11.689.18(ACLY)
11.99.3(FASN)	11.689.28(ACLY)
11.99.15(FASN)		11.689.14(ACLY)
11.99.15(FASN)		11.689.18(ACLY)
11.99.15(FASN)		11.689.28(ACLY)
